# Supplementary material for: Transcriptional profiling defines dynamics of parasite tissue sequestration during malaria infection
Source: Genome Med. 2015 Feb 27;7(1):19. doi: 10.1186/s13073-015-0133-7 (PMC4342211; doi:10.1186/s13073-015-0133-7)
Supplement: Additional file 1: Table S1. — Clusters annotations. Shown are PlasmoDB accession numbers for each gene and enrichment of annotations based on q-values. Annotations are ordered in columns and defined in the corresponding header. Please refer to the Methods section for definition of all annotations. [file 13073_2015_133_MOESM1_ESM.xlsx]

## Sheet:  q-values <0.05 are marked
Cluster number	Cluster index	Number of genes per cluster	PlasmoDB accession numbers of genes per cluster	Exported proteins (based on Seargent et al)(Figure 1)	Invasion (based on PlasmoDB gene annotations)(Figure 1)	Young gametocytes (Joice et al, 2013)(Figure 1)	Immature gametocytes (Joice et al, 2013)(Figure 1)	Mature Gametocytes (Joice et al, 2013)(Figure 1)	Mean Peak Time (hr) per cluster based on Bozdech et al time course (2003)(Figure 2A)	Peak Time Variance	Up-regulated in patient samples (all 3 cohorts)	Down-regulated in all 3 field cohorts (Figure 2B)	Up-regulated in Daily et al vs 0-22hrs in vitro (Figure 3A)	Up-regulated in Joice et al vs 0-22hrs in vitro (Figure 3A)	Up-regulated in Milner et al vs 0-22hrs in vitro	Down-regulated in Daily et al vs 0-22hrs in vitro	Down-regulated in Joice et al vs 0-22hrs in vitro	Down-regulated in Milner et al vs 0-22hrs in vitro	Constitutive expression across patient samples	Variant Expression across patient isolates	Variant Expression (Malawi cohort; Milner et al, 2012)(Figure 4A)	Variant Expression (Senegal cohort; Joice et al, 2013)(Figure 4A)	Variant Expression (Senegal cohort, Daily et al, 2007)(Figure 4A)	Variantome (Rovira-Graells et al, 2012)(Figure 4A)	H3K9me3 (Flueck et al, 2009)(Figure 4A)	H3K9me3 (Salcedo-Amaya et al, 2009)(Figure 4A)	Sexually committed schizonts (Commitment arrays, this study)(Figure 5B)	PFL1085w co-expression (this study)	HP1 knock-down (Brancucci et al, 2014)	Mean Peak Time per gametocyte clusters (in days) based on Young et al NF54 time course (2005)(Figure 6C)	Peak Time Variance
Cluster 44	44	7	PF11_0038, PF14_0735, PF14_0744, PF14_0745, PF14_0748, PF14_0751, PFF0580W	0.0488712	1	0.000471933	1	1	9.7	160.013	1	1.07e-08	1	1	1	0.000308975	0.00116312	0.000420242	1	0.0455665	0.362923	1	0.603266	2.8e-08	5.59e-07	5.59e-07	0.000278356	1	5.02174e-14	1.16667	0.166667
Cluster 48	48	5	PF10_0390, PF11_0345, PFA0065W, PFA0680C, PFB0985C	6.05e-05	1	1	1	1	10.7	228.98	1	1.53e-12	0.437147	1	1	1	3.35679e-12	9.81277e-11	1	1	0.19471	1	0.933061	0.000615315	9.28e-06	9.28e-06	1	1	0.000879019	-	-
Cluster 23	23	51	MAL13P1.122, MAL13P1.268, MAL6P1.13, MAL6P1.174, MAL6P1.191, MAL6P1.200, MAL6P1.63, MAL7P1.170, MAL7P1.172, MAL8P1.104, MAL8P1.160, MAL8P1.4, PF07_0004, PF07_0006, PF07_0126, PF08_0003, PF10_0014, PF10_0022, PF10_0024, PF11_0039, PF11_0040, PF11_0211, PF11_0512, PF11_0513, PF13_0138, PF13_0194, PF14_0013, PF14_0016, PF14_0045, PF14_0075, PF14_0076, PF14_0117, PF14_0139, PF14_0487, PF14_0752, PF14…	2.92e-13	1	0.239528	1	0.334474	3.85119	19.6327	2.25e-69	1	0.758143	0.440604	0.00290656	1	1	1	0.000104187	7.08e-10	1.31049e-05	0.000263644	1.96009e-12	1.47e-05	2.33e-05	0.000218528	1	1	0.239853	-	-
Cluster 24	24	8	MAL6P1.262, MAL7P1.123, PF11_0012, PF11_0015, PFA0720W, PFD1190C, PFD1215W, PFE1440C	1	1	1	1	1	4.45	39.605	1	0.00378743	1	1	1	0.0923161	2.99953e-14	5.77833e-16	1	1	1	0.50456	1	0.948189	0.000186793	0.00439911	1	1	0.561166	-	-
Cluster 109	109	7	MAL13P1.59, MAL7P1.58, PFB0115W, PFB0953W, PFD0075W, PFD1140W, PFI1785W	0.00039724	1	1	1	1	20.36	4.34095	1	0.0230515	1	1	1	0.00248702	6.58521e-06	1.38491e-05	1	0.56925	0.869814	0.406866	0.603266	2.8e-08	0.00113761	6.27e-05	1	1	0.502277	-	-
Cluster 154	154	6	MAL8P1.161, PF13_0307, PF14_0095, PF14_0740, PF14_0741, PFF1425W	0.0806476	1	1	1	1	29.7	0	1	3.24e-17							1	1	0.775275	0.765097	1	0.0467308	0.00162439	0.00162439	1	1	0.311091	-	-
Cluster 53	53	19	MAL13P1.272, MAL6P1.138, MAL6P1.14, MAL6P1.144, MAL6P1.15, MAL6P1.265, MAL8P1.163, PF10_0381, PF10_0382, PF10_0392, PF11_0023, PF11_0472, PF13_0160, PF13_0195, PF13_0319, PF14_0763, PFI1405C, PFL2590W, PFL2650W	0.00100675	0.389075	1	1	1	11.3667	148.023	2.8e-05	1	8.94204e-26	1	1	1	1.27523e-22	3.47982e-25	0.00215934	1	1	1	1	0.21404	0.00215934	0.00224856	1	1	0.404803	-	-
Cluster 135	135	12	MAL13P1.485, MAL7P1.127, MAL7P1.138, PF10_0182, PF11_0276, PF14_0755, PF14_0756, PFC0265C, PFC0530W, PFF1250W, PFI0260C, PFI1135C	0.969614	1	1	1	1	25.225	108.155	1	0.0560736	1	1	1	0.00258732	5.04994e-09	8.88732e-05	1	0.969614	1	1	1	0.185731	0.0264719	0.185731	1	1	0.365134	-	-
Cluster 123	123	6	MAL7P1.175, PF13_0022, PF14_0742, PF14_0743, PFI0090C, PFI0765W	0.543712	1	1	1	1	23.05	9.676	1.5e-22	1	1	0.376339	0.177573	0.00124368	1	1	0.339772	1	1	1	1	0.00482908	0.0360539	0.0360539	1	1	0.564948	-	-
Cluster 13	13	7	MAL8P1.154, PF08_0133, PF14_0736, PFD0310W, PFI1765C, PFI1770W, PFL2525C	0.0147318	1	0.542815	1	1	0	0	0.839537	1	1	1	1	0.000351379	0.000102974	0.000491255	1	0.487928	0.10677	0.0031874	1	0.0482383	0.043464	0.445381	0.000278356	2.56994e-05	8.93928e-15	3.85714	2.47619
Cluster 143	143	29	MAL8P1.162, PF08_0025, PF08_0052, PF10_0167, PF10_0185, PF10_0240, PF10_0288, PF10_0338, PF11_0271, PF11_0326, PF13_0069, PF14_0199, PF14_0312, PF14_0371, PF14_0483, PF14_0513, PFA0240W, PFA0385W, PFA0715C, PFB0425C, PFB0950W, PFD0620C, PFE0805W, PFE1060C, PFF0870W, PFI0115C, PFI0615W, PFI1250W, PFL2135C	1	1	0.786395	1	1	27.3625	13.7884	1	7.82e-24	1	1	1	0.0265184	1.27412e-09	1.01308e-11	1	1	1	0.684369	1	1	0.0449744	0.203086	1	0.694188	0.37023	-	-
Cluster 267	267	5	PF10_0343, PF11_0016, PF11_0035, PF14_0243B, PFC10_API0017	0.924108	1	1	1	1	49.7	10.58	5.96e-06	1	3.7473e-29	1	0.000384503	1	0.00618544	1	1	1	0.19471	1	0.933061	1	0.0638384	0.813218	1	1	0.376774	-	-
Cluster 148	148	6	PF11_0136, PF13_0226, PFD0872W, PFF0080C, PFF1505W, PFI0460W	1	1	1	1	0.104635	28.4	0	1	0.000264828							1	1	1	1	1	1	0.0944372	1	0.414878	1	0.345851	-	-
Cluster 249	249	8	PF10_0190, PF10_0376, PF13_0229, PF14_0747, PFA0725W, PFB0650W, PFE0320W, PFL1805C	1	0.420548	1	1	1	45.4	39.43	1	1.23e-20	1	1	1	0.00396979	5.10361e-11	1.42171e-06	1	1	0.157149	1	1	1	0.0979935	0.0979935	1	1.26461e-06	0.006171	-	-
Cluster 2	2	19	MAL13P1.177, MAL7P1.124, PF10_0145, PF10_0383, PF10_0420, PF11_0033, PF11_0135, PF11_0334, PF11_0478, PF14_0596, PF14_0638, PF14_0701, PFA0245W, PFD1030C, PFF0890C, PFI0840W, PFL0320W, PFL1583C, PFL2385C	1	1	1	1	1	0	0	1	0.0575711	7.7163e-05	1	1	1	6.213e-06	0.379026	1	0.147745	1	1	0.00544928	1	0.104684	1	0.62863	1	0.338477	-	-
Cluster 30	30	12	MAL13P1.247, MAL6P1.207, MAL7P1.162, MAL7P1.89, PF07_0096, PF11_0389, PF11_0479, PF13_0325, PF14_0243, PFI1635W, PFL0115W, PFL1000C	1	1	0.272562	0.257215	0.0136215	6.01	196.765	1	1.35e-53	1	1	1	5.66251e-25	1.76202e-28	9.74032e-27	1	1	1	1	1	0.579857	0.10886	0.10886	1	1	0.252559	5.91667	10.8106
Cluster 73	73	12	PF07_0034, PF07_0041, PF10_0142, PF10_0340, PF11_0349, PF14_0127, PFC0050C, PFD0350W, PFF1410C, PFI0720W, PFI1800W, PFL1665C	1	1	1	1	1	13.825	171.549	1.26e-23	1	0.00160497	0.00122043	7.96457e-11	1	1	1	0.534492	0.0605864	0.418312	0.0167319	0.727211	1	0.10886	0.10886	1	1	0.272963	-	-
Cluster 55	55	25	MAL13P1.310, MAL6P1.37, MAL8P1.1, MAL8P1.47, MAL8P1.71, PF07_0116, PF10_0287, PF11_0110, PF11_0279, PF11_0401, PF11_0422, PF14_0190, PF14_0637, PF14_0728, PFA0015C, PFA0130C, PFA0665W, PFB0230C, PFC0810C, PFE0900W, PFE1550W, PFE1595C, PFI1145W, PFL0055C, PFL0070C	0.285649	1	1	1	1	11.7989	33.8876	1	1.81e-07	1	1	1	6.37798e-10	4.26117e-22	3.63623e-28	1	1	0.869814	0.589652	1	0.129186	0.113341	0.00305899	1	0.558208	0.125423	-	-
Cluster 130	130	17	MAL6P1.91, PF07_0129, PF10_0016, PF10_0121, PF11_0292, PF11_0506, PF11_0507, PF11_0508, PF11_0511, PF14_0014, PF14_0097, PFA0160C, PFA0630C, PFD0090C, PFE0040C, PFF0435W, PFL0050C	1.54e-06	1	1	1	1	24.3281	12.8142	1.99e-09	1	0.0429076	3.02363e-05	0.00180692	1	1	1	0.11912	0.207386	6.58899e-05	6.3117e-05	1	0.0443939	0.11912	0.11912	1	1	0.562917	-	-
Cluster 90	90	25	MAL6P1.90, MAL7P1.171, MAL7P1.174, PF07_0007, PF07_0008, PF08_0060, PF08_0132, PF10_0323, PF10_0350, PF11_0310, PF13_0073, PF14_0341, PF14_0746, PF14_0758, PFB0075C, PFB0095C, PFB0930W, PFC0085C, PFD1175W, PFE0050W, PFE0060W, PFE1245W, PFF0090W, PFI1780W, PFL2515C	4.44e-09	1	0.787762	1	0.787762	17.1329	9.97062	3.37e-43	1	1	0.0165975	0.0739953	0.400839	1	1	0.182015	5.39e-17	4.15307e-14	6.1585e-11	6.652e-07	8.23e-06	0.182015	0.182015	1	1	0.0939614	-	-
Cluster 65	65	11	MAL13P1.203, MAL13P1.410, MAL8P1.48, PF10_0206, PF14_0698, PF14_0754, PFA0100C, PFF1310C, PFF1340W, PFI0255C, PFL1225C	1	1	1	1	1	13.0167	61.2617	0.00335876	1	1	1	1	1.99088e-08	1.87427e-31	9.14556e-20	1	1	1	1	1	1	0.184128	0.184128	1	1	0.266079	-	-
Cluster 81	81	9	PF11_0037, PF11_0402, PF13_0267, PF14_0700, PF14_0706, PFA0640C, PFB0279W, PFB0280W, PFF0075C	0.0166555	1	1	1	1	15.0375	33.2798	0.499851	1	1	1	1	5.11051e-11	0.000876121	4.15299e-10	1	0.0166555	0.0582288	0.0155349	1	0.0639455	0.438018	1	0.147189	2.90129e-12	1.8435e-15	-	-
Cluster 83	83	5	PF10_0391, PFA0060W, PFC1085C, PFF1525C, PFI1775W	0.000181456	1	1	1	1	15.5	0	1.06e-06	1							1	1	1	1	1	0.461693	0.461693	0.0365954	1	1	0.376774	-	-
Cluster 32	32	20	MAL13P1.97, MAL7P1.105, PF08_0005, PF10_0371, PF11_0080, PF11_0363, PF14_0179, PF14_0355, PF14_0562, PF14_0722, PF14_0729, PFB0690W, PFB0951W, PFB0965C, PFE0615W, PFF0280W, PFF1130C, PFL0955C, PFL2080C, PFL2270W	1	1	1	1	1	6.71667	54.2217	1	1.99e-34	1	1	1	3.02026e-16	9.41401e-35	7.24076e-34	1	1	1	0.706654	1	0.467831	0.467831	0.467831	1	1	0.329876	-	-
Cluster 216	216	71	MAL13P1.123, MAL13P1.124, MAL13P1.128, MAL13P1.140, MAL13P1.235, MAL13P1.285, MAL13P1.30, MAL13P1.42, MAL6P1.106, MAL6P1.260, MAL6P1.285, MAL6P1.58, MAL6P1.79, MAL7P1.102, MAL7P1.115, MAL8P1.145, MAL8P1.27, PF07_0105, PF08_0009, PF08_0014, PF08_0064, PF10_0080, PF10_0140, PF10_0312, PF11_0177, PF11_0261, PF11_0286, PF11_0448, PF13_0025, PF13_0148, PF13_0155, PF13_0188, PF13_0223, PF13_0353, PF14_…	0.474688	1	0.474688	1	0.474688	38.9507	20.6302	1	2.56e-29	0.00339191	0.687984	0.00717835	1	1	1	0.474688	0.474688	0.35831	0.0248752	1	0.474688	0.474688	0.474688	0.399098	0.0991994	0.4269	-	-
Cluster 215	215	14	MAL13P1.147, MAL6P1.194, MAL8P1.59, PF07_0025, PF11_0486, PF13_0084, PF13_0355, PF14_0404, PF14_0624, PFA0585W, PFA0625W, PFD0260C, PFD0855C, PFL0345W	1	1	1	1	1	38.82	112.448	1	4.5e-16	1	1	1	0.00257287	1.87427e-31	1.54032e-29	1	1	1	1	1	1	0.513111	1	1	0.764516	0.274339	-	-
Cluster 277	277	17	MAL13P1.60, PFA0125C, PFB0305C, PFD0715C, PFD0900W, PFD1130W, PFD1145C, PFD1150C, PFD1155W, PFE0175C, PFE0365C, PFE1410C, PFF0675C, PFI0175W, PFL0470W, PFL1505C, PFL2520W	1	2.88e-05	1	1	1	51.6812	1.59952	1	0.00249981	1	1	1	0.379742	3.82107e-05	0.00368018	1	1	1	0.887144	1	0.527955	0.527955	1	1	1	0.639782	-	-
Cluster 101	101	17	MAL6P1.93, MAL7P1.12, MAL7P1.209, PF10_0217, PF10_0257, PF10_0380, PF13_0287, PFA0620C, PFB0080C, PFB0100C, PFC0605W, PFC0835C, PFC0925W, PFD0845W, PFE1600W, PFF1025C, PFI0500W	0.00613321	1	1	1	1	18.9121	33.3585	3.53e-32	1	1	8.23361e-15	2.60506e-13	0.656966	1	1	0.130871	0.0136913	0.195067	0.296766	0.00987456	0.540897	0.538996	0.538996	1	1	0.267113	-	-
Cluster 92	92	11	PF08_0001, PF10_0013, PF14_0431, PF14_0730, PF14_0731, PFA0700C, PFB0923C, PFD0080C, PFE1605W, PFE1615C, PFI1750C	1.29e-08	1	1	1	1	17.6875	4.67229	1.55e-11	1	1	0.865239	1	5.92171e-05	1	0.294446	1	1.07e-07	1.33641e-06	2.34924e-07	0.0621276	0.00905296	0.558133	0.558133	1	1	0.116866	-	-
Cluster 3	3	13	MAL13P1.20, PF11_0050, PF13_0295, PF14_0236, PF14_0458, PFA0535C, PFB0405W, PFC0260W, PFE0535W, PFI1220W, PFL0390C, PFL0550W, PFL0800C	1	1	0.468561	1	0.193777	0	0	1	4.18e-28	1	1	1	1.84623e-06	7.69716e-31	4.96086e-20	1	1	1	1	1	0.323758	0.607402	1	0.827559	1	0.267113	-	-
Cluster 86	86	70	MAL13P1.209, MAL13P1.257, MAL13P1.36, MAL6P1.220, MAL6P1.244, MAL6P1.281, MAL8P1.105, PF07_0043, PF07_0079, PF07_0088, PF08_0019, PF08_0039, PF08_0075, PF10_0160, PF10_0264, PF10_0325, PF11_0043, PF11_0065, PF11_0208, PF11_0312, PF11_0313, PF13_0049, PF13_0129, PF13_0143, PF13_0170, PF13_0179, PF13_0214, PF13_0228, PF13_0316, PF14_0027, PF14_0078, PF14_0083, PF14_0141, PF14_0230, PF14_0239, PF14_…	0.722303	1	0.288467	1	0.288467	16.4925	6.59465	1.79e-49	1	1.28315e-07	2.93973e-27	5.93413e-29	1	1	1	3.44e-22	1	0.150195	0.0784313	1.27916e-06	0.495556	0.61502	0.61502	0.399098	1	0.445794	-	-
Cluster 45	45	10	MAL6P1.100, PF07_0107, PF10_0244, PF11_0504, PF14_0374, PF14_0594, PFC0060C, PFC0425W, PFI1725W, PFL1835W	0.00649999	0.547296	1	1	1	9.88095	243.186	1.94e-30	1	1	1	1	0.000351379	3.05868e-06	3.03289e-05	1	0.0232426	0.0156207	0.00557395	1	1	0.615568	0.615568	1	1	0.343783	-	-
Cluster 282	282	5	MAL6P1.121, MAL6P1.98, PF14_0759, PFE0255W, PFL0650C	1	1	1	1	1	NA	NA	1	7.44e-16	1	1	1	0.238504	9.50348e-30	5.33114e-26	1	1	1	1	1	0.615591	0.615591	0.615591	1	1	0.338477	-	-
Cluster 279	279	16	MAL13P1.331, MAL6P1.145, MAL6P1.178, PF08_0008, PF11_0381, PF13_0161, PF13_0169, PF14_0054, PF14_0135, PF14_0703, PFB0480W, PFC0700C, PFD0100C, PFD0110W, PFE1505W, PFL2085W	1	0.0403061	1	1	1	51.9067	0.128927	1	8.71e-25	1	1	1	0.00796737	4.32968e-07	5.82672e-06	1	1	1	0.581873	1	1	0.658388	1	0.13685	1	0.464189	-	-
Cluster 17	17	10	MAL8P1.52, PF08_0083, PF11_0151, PF11_0179, PF13_0162, PF14_0761, PFC0240C, PFF1315W, PFL0890C, PFL1480W	1	1	1	1	1	1.63333	6.40667	1.18e-62	1	9.85109e-10	3.91999e-05	0.000218567	1	1	1	0.693528	1	1	1	1	0.693528	0.693528	0.693528	1	1	0.414402	-	-
Cluster 18	18	34	MAL7P1.6, MAL7P1.7, MAL8P1.88, PF10_0015, PF10_0100, PF10_0163, PF10_0268, PF10_0296, PF11_0166, PF11_0509, PF13_0106, PF13_0211, PF13_0253, PF14_0164, PF14_0204, PF14_0423, PF14_0753, PFA0110W, PFA0135W, PFA0220W, PFA0420W, PFB0105C, PFB0900C, PFB0915W, PFC0090W, PFD1135C, PFE0070W, PFE1250W, PFI0915W, PFI1720W, PFL0060W, PFL0275W, PFL1880W, PFL1945C	0.000213039	1	0.680193	1	0.742946	1.68387	65.964	1.62e-54	1	0.000846616	0.0090059	3.99968e-07	1	1	1	0.0622074	5.13e-17	8.15946e-12	5.63054e-09	2.16661e-11	0.00075402	0.740179	0.740179	1	1	0.267113	-	-
Cluster 6	6	13	MAL13P1.339, MAL13P1.78, PF08_0013, PF08_0136, PF10_0007, PF14_0163, PF14_0785, PFC0675C, PFD0825C, PFF0095C, PFF0810C, PFF1255W, PFL1260W	1	1	0.0317427	1	1	0	0	1	1.31e-83	1	1	1	5.75691e-20	1.18035e-23	1.73076e-26	1	1	1	1	1	1	0.774505	0.774505	0.827559	0.116562	0.182463	3.33333	1.75
Cluster 212	212	62	MAL13P1.103, MAL13P1.121, MAL13P1.167, MAL13P1.193, MAL6P1.112, MAL6P1.176, MAL6P1.238, MAL6P1.268, MAL6P1.271, MAL6P1.38, MAL6P1.57, MAL7P1.155, PF07_0023, PF07_0032, PF07_0035, PF07_0061, PF07_0065, PF08_0126, PF10_0084, PF10_0151, PF10_0191, PF11_0141, PF11_0172, PF11_0227, PF13_0095, PF13_0164, PF13_0251, PF13_0328, PF14_0089, PF14_0138, PF14_0248, PF14_0352, PF14_0445, PF14_0488, PF14_0577, …	0.684747	1	0.684747	1	0.849061	38.2037	11.0623	1	1.02e-12	3.74366e-22	0.025095	5.21181e-11	1	1	1	0.803299	0.684747	0.215238	0.706654	0.0444159	0.684747	0.803299	0.684747	0.462576	1	0.345851	-	-
Cluster 49	49	49	MAL13P1.127, MAL13P1.312, MAL13P1.316, MAL7P1.339, MAL8P1.25, PF08_0017, PF08_0024, PF10_0195, PF10_0303, PF11_0046, PF11_0307, PF11_0431, PF11_0460, PF11_0481, PF11_0540, PF13_0123, PF13_0314, PF14_0039, PF14_0210, PF14_0532, PF14_0683, PF14_0684, PF14_0685, PF14_0792, PFA0490W, PFB0730W, PFC0495W, PFC0895W, PFD0580C, PFE0115C, PFE0530W, PFE0945C, PFF0380W, PFF0605C, PFF1010C, PFF1170W, PFI0205W…	0.66277	1	0.517251	1	5.81e-33	10.9333	202.316	1	9.47e-54	1	1	1	2.9521e-18	1.3263e-17	1.4477e-27	0.804937	0.804937	0.0120908	0.00377069	1	0.00116655	0.804937	0.804937	0.000278356	1	0.267113	7.5122	2.8561
Cluster 141	141	64	MAL13P1.110, MAL13P1.255, MAL13P1.295, MAL13P1.31, MAL13P1.332, MAL13P1.72, MAL6P1.134, MAL6P1.140, MAL6P1.306, MAL8P1.32, MAL8P1.86, PF07_0125, PF08_0029, PF08_0063, PF08_0078, PF08_0131, PF10_0047, PF10_0075, PF10_0284, PF10_0286, PF10_0363, PF11_0049, PF11_0059, PF11_0074, PF11_0077, PF11_0130, PF11_0317, PF11_0385, PF11_0432, PF13_0021, PF13_0071, PF13_0180, PF13_0191, PF13_0241, PF13_0345, P…	0.808252	1	0.887586	1	0.545258	27.2845	18.607	1	6.47e-13	1	1	1	0.459894	0.284919	0.0759614	0.808252	0.545258	0.314941	0.00885162	0.0316574	0.808252	0.808252	1	0.462576	1	0.267113	-	-
Cluster 131	131	12	MAL13P1.82, PF10_0027, PF10_0377, PF11_0113, PF14_0340, PF14_0441, PF14_0466, PFC0905C, PFE1090W, PFI0790W, PFL0710W, PFL2020C	0.831098	1	0.128108	0.428692	1	24.4	49.4067	1	9.12e-29	1	1	1	0.0123617	2.36149e-11	5.81696e-12	1	1	1	1	0.727211	0.8118	0.8118	1	1	1	0.267113	-	-
Cluster 66	66	59	MAL13P1.317, MAL6P1.104, MAL6P1.64, MAL7P1.24, MAL8P1.64, MAL8P1.92, PF07_0097, PF08_0026, PF08_0041, PF08_0121, PF08_0124, PF08_0127, PF10_0179, PF10_0277, PF10_0285, PF10_0314, PF10_0327, PF10_0328, PF10_0361, PF11_0115, PF11_0241, PF11_0375, PF11_0378, PF11_0418, PF13_0158, PF13_0165, PF13_0209, PF13_0263, PF14_0042, PF14_0145, PF14_0185, PF14_0188, PF14_0247, PF14_0401, PF14_0429, PF14_0434, …	0.523313	1	0.523313	1	0.523313	13.076	18.7888	2.97e-28	1	1	0.00612311	1	9.57308e-06	1	0.827783	0.835926	0.835926	0.884579	0.453201	0.167108	0.835926	0.835926	0.835926	0.62863	1	0.267113	-	-
Cluster 213	213	63	MAL13P1.100, MAL13P1.29, MAL7P1.153, MAL7P1.203, MAL7P1.73, MAL8P1.112, MAL8P1.22, MAL8P1.56, PF07_0078, PF07_0108, PF07_0118, PF10_0147, PF10_0237, PF10_0360, PF11_0064, PF11_0131, PF11_0229, PF11_0315, PF11_0342, PF13_0028, PF13_0187, PF13_0308, PF13_0336, PF14_0105, PF14_0216, PF14_0245, PF14_0319, PF14_0366, PF14_0369, PF14_0435, PF14_0498, PF14_0580, PF14_0591, PF14_0653, PF14_0667, PFA0305C…	0.840792	1	0.840792	1	0.840792	38.7344	35.8245	1	7.32e-38	0.141233	0.402856	0.766714	1	1	1	0.840792	0.840792	0.484217	0.861141	0.247669	0.840792	0.840792	0.840792	1	1	0.564315	-	-
Cluster 16	16	19	MAL7P1.173, PF08_0056, PF10_0025, PF11_0052, PF13_0238, PF14_0046, PF14_0140, PFA0215W, PFB0106C, PFB0695C, PFB0905C, PFD0095C, PFD1170C, PFE0055C, PFF0295C, PFF0480W, PFI0120C, PFI0820C, PFL0895C	7.48e-05	1	1	1	1	0.659375	3.04536	1.63e-44	1	1	0.000121933	0.00132462	0.578901	1	1	1	0.00227105	0.0104664	0.0223799	1.92632e-06	0.843061	0.843061	0.843061	1	1	0.338477	-	-
Cluster 178	178	46	MAL13P1.239, MAL13P1.279, MAL13P1.95, MAL7P1.149, MAL7P1.177, MAL7P1.23, MAL8P1.50, PF07_0039, PF08_0093, PF08_0125, PF10_0105, PF10_0246, PF10_0409, PF11_0182, PF11_0219, PF11_0337, PF11_0451, PF13_0026, PF13_0061, PF14_0153, PF14_0414, PF14_0787, PF14_0810, PFA0150C, PFB0250W, PFB0501C, PFB0520W, PFB0645C, PFC0765C, PFD0325W, PFD0466C, PFD0487C, PFE1175W, PFE1280W, PFE1460W, PFF0150C, PFF0545C,…	1	1	0.863162	0.863162	0.863162	32.8942	7.38001	1	2.02e-34	8.62329e-07	1	1	1	0.000161569	0.168374	1	0.863162	0.446498	0.179615	1	0.863162	0.863162	0.863162	1	1	0.397436	-	-
Cluster 89	89	54	MAL13P1.171, MAL13P1.28, MAL6P1.142, MAL6P1.168, MAL6P1.210, MAL6P1.245, MAL6P1.36, PF08_0079, PF10_0149, PF10_0274, PF10_0300, PF11_0101, PF11_0272, PF11_0274, PF11_0284, PF11_0316, PF11_0438, PF13_0171, PF13_0224, PF13_0268, PF14_0022, PF14_0205, PF14_0209, PF14_0241, PF14_0307, PF14_0465, PF14_0619, PF14_0673, PFB0195C, PFB0375W, PFB0635W, PFB0660W, PFC0200W, PFC0270W, PFC0535W, PFC0600W, PFC0…	0.520801	1	0.520801	1	0.520801	17.1025	13.389	4.15e-27	1	1	8.73319e-09	0.0339757	7.28987e-08	1	1	1	0.520801	1	0.907717	1	0.673497	0.866573	0.866573	0.717129	1	0.37023	-	-
Cluster 170	170	48	MAL13P1.134, MAL13P1.218, MAL13P1.311, MAL6P1.103, MAL6P1.159, MAL6P1.233, MAL6P1.53, MAL6P1.75, MAL6P1.76, MAL7P1.91, MAL8P1.75, PF07_0062, PF10_0030, PF10_0235, PF10_0243, PF11_0153, PF11_0181, PF11_0323, PF11_0366, PF11_0368, PF11_0406, PF13_0080, PF13_0112, PF13_0139, PF13_0218, PF14_0061, PF14_0112, PF14_0255, PF14_0305, PF14_0430, PF14_0451, PF14_0720, PFA0140C, PFA0390W, PFB0800C, PFC0095C…	0.868168	1	0.868168	1	0.868168	31.2659	22.38	1	1.64e-55	1	1	1	4.00087e-05	2.09733e-09	3.10775e-10	1	0.868168	1	0.301017	1	0.868168	0.868168	0.868168	0.717129	1	0.311091	-	-
Cluster 272	272	48	MAL13P1.228, MAL13P1.23, MAL13P1.380, MAL13P1.461, MAL13P1.49, MAL8P1.109, PF07_0052, PF07_0127, PF10_0059, PF10_0351, PF10_0368, PF11_0094, PF11_0383, PF11_0415, PF13_0039, PF13_0166, PF13_0173, PF13_0197, PF13_0225, PF13_0255, PF13_0285, PF14_0108, PF14_0172, PF14_0173, PF14_0224, PF14_0346, PF14_0572, PF14_0694, PF14_0781, PF14_0788, PFB0135W, PFB0467W, PFB0670C, PFC10_API0028, PFD0240C, PFE00…	0.868168	0.785942	0.832898	1	1	50.9049	3.30565	1	2.06e-06	0.0038724	1	1	1	0.0605848	0.411788	1	0.143473	1	1	1	0.868168	0.868168	0.868168	3.54936e-08	1	0.822482	3.62162	7.7973
Cluster 157	157	13	MAL13P1.162, MAL13P1.338, MAL13P1.50, MAL6P1.85, PF07_0036, PF07_0057, PF10_0066, PF13_0059, PF14_0646, PFA0685C, PFD1095W, PFI1610C, PFL0225C	0.883728	1	0.868658	1	0.883728	29.8625	95.9541	1	2.48e-14	1	1	1	0.242374	5.08339e-10	6.46105e-17	1	1	1	1	1	0.868658	0.868658	0.868658	1	1	0.321765	-	-
Cluster 171	171	50	MAL13P1.164, MAL13P1.47, MAL13P1.74, MAL6P1.139, MAL6P1.199, MAL6P1.278, MAL6P1.35, MAL6P1.40, MAL6P1.50, MAL7P1.106, MAL7P1.110, MAL7P1.33, MAL8P1.113, MAL8P1.34, PF07_0064, PF07_0068, PF10_0253, PF10_0260, PF11_0117, PF11_0128, PF11_0215, PF11_0216, PF11_0248, PF13_0134, PF14_0053, PF14_0064, PF14_0166, PF14_0192, PF14_0289, PF14_0345, PF14_0462, PF14_0484, PF14_0538, PFA0350C, PFB0600C, PFC034…	0.873987	1	1	1	0.873987	31.8344	9.4008	1	1.07e-14	4.44894e-11	0.0158261	0.000217356	1	1	1	0.873987	0.873987	0.987658	1	1	0.873987	0.873987	0.873987	0.717129	1	0.267113	-	-
Cluster 266	266	62	MAL13P1.130, MAL13P1.306, MAL13P1.308, MAL6P1.147, MAL6P1.216, MAL6P1.221, MAL6P1.247, MAL6P1.279, MAL6P1.286, MAL6P1.292, MAL8P1.150, MAL8P1.73, PF07_0019, PF08_0129, PF10_0072, PF10_0094, PF10_0119, PF10_0135, PF10_0138, PF10_0166, PF10_0344, PF10_0347, PF11_0060, PF11_0277, PF11_0278, PF11_0344, PF11_0373, PF13_0057, PF13_0301, PF14_0065, PF14_0091, PF14_0092, PF14_0102, PF14_0325, PF14_0495, …	0.770341	1.61e-12	0.894077	1	0.770341	49.4068	5.66263	1	0.274145	3.31928e-05	1	0.08518	1	0.681364	1	0.876326	0.770341	6.64772e-07	1	1	0.770341	0.876326	0.770341	3.54936e-08	1	0.794999	3.63934	6.06776
Cluster 180	180	64	MAL13P1.105, MAL13P1.16, MAL13P1.281, MAL13P1.319, MAL13P1.320, MAL6P1.115, MAL6P1.185, MAL6P1.187, MAL6P1.224, MAL6P1.273, MAL6P1.34, MAL7P1.111, MAL7P1.114, MAL7P1.160, MAL7P1.77, MAL8P1.14, MAL8P1.140, MAL8P1.18, MAL8P1.20, MAL8P1.85, PF07_0042, PF07_0087, PF07_0120, PF10_0154, PF10_0221, PF10_0241, PF10_0291, PF10_0362, PF10_0379, PF11_0124, PF11_0154, PF13_0117, PF13_0217, PF14_0169, PF14_02…	1	1	0.961551	1	1	33.0303	18.2232	1	7.33e-36	1	1	1	0.655507	0.181919	0.0287808	0.881729	0.869511	0.10677	0.320092	0.247669	0.881729	0.881729	0.881729	0.462576	1	0.345851	-	-
Cluster 25	25	14	MAL7P1.178, MAL8P1.111, MAL8P1.204, PF10_0098, PF10_0245, PF11_0218, PF11_0231, PF11_0433, PF14_0159, PF14_0407, PF14_0469, PF14_0604, PFL0530C, PFL2530W	0.909252	1	0.909252	1	1	5.04	191.97	4.47e-23	1	1	0.0112775	0.00197051	0.186544	1	1	1	0.00940695	5.8384e-05	0.000281479	0.463187	1	0.901154	0.901154	1	1	0.267113	-	-
Cluster 37	37	23	PF08_0137, PF10_0028, PF10_0293, PF11_0108, PF11_0191, PF11_0291, PF13_0018, PF14_0094, PF14_0565, PFB0875C, PFD0085C, PFD0115C, PFD0450C, PFD0455W, PFD0975W, PFF0220W, PFL0185C, PFL0290W, PFL0675C, PFL0855C, PFL1560C, PFL1705W, PFL2015W	0.951678	1	0.951678	1	1	7.72647	40.776	9.11e-45	1	0.0011194	2.7367e-30	1.23296e-35	1	1	1	0.951678	0.951678	1	0.576825	6.82971e-06	0.951678	0.951678	0.951678	1	1	0.267113	-	-
Cluster 202	202	34	MAL8P1.38, PF08_0090, PF10_0083, PF10_0137, PF10_0216, PF10_0364, PF11_0196, PF13_0081, PF13_0250, PF14_0165, PF14_0168, PF14_0284, PF14_0702, PFA0200W, PFB0325C, PFB0954C, PFC0831W, PFD0700C, PFD0820W, PFE0328W, PFE0510C, PFE0780W, PFE0950C, PFE1095W, PFE1420W, PFI0140W, PFI0520W, PFI0900W, PFI1225W, PFI1540W, PFL0765W, PFL0957W, PFL1695C, PFL2255W	1	1	0.00456208	0.842647	0.951867	37.0667	153.499	1	1.01e-41	1	1	1	3.01297e-12	1.22385e-15	6.5186e-18	1	0.951867	0.831384	1	1	0.951867	0.951867	1	0.13685	1	0.365134	4.03333	5.82644
Cluster 108	108	50	MAL13P1.204, MAL13P1.54, MAL6P1.160, MAL6P1.236, MAL6P1.269, MAL7P1.126, MAL7P1.88, MAL8P1.49, MAL8P1.9, PF07_0030, PF07_0073, PF10_0058, PF10_0086, PF10_0104, PF10_0194, PF10_0366, PF11_0170, PF11_0198, PF11_0258, PF13_0017, PF13_0037, PF13_0048, PF13_0087, PF13_0137, PF13_0205, PF13_0300, PF13_0358, PF14_0038, PF14_0223, PF14_0242, PFB0450W, PFC0282W, PFC1000W, PFD0815C, PFE0545C, PFE0595W, PFE…	0.937844	1	0.937844	0.937844	0.937844	20.2596	17.4186	7.2e-22	1	1	1.45914e-11	1.40656e-05	0.595263	1	1	1	1	0.362923	0.230811	0.757926	0.961385	0.961385	0.961385	0.717129	1	0.367942	-	-
Cluster 15	15	6	MAL6P1.157, MAL6P1.255, PF08_0115, PF14_0110, PFA0070C, PFL2195W	1	1	1	1	1	0.5875	2.97365	1.67e-22	1	2.30771e-14	0.00458028	3.10438e-28	1	1	1	1	1	1	1	1	1	0.965045	0.965045	1	1	0.520437	-	-
Cluster 129	129	39	MAL13P1.294, MAL6P1.141, MAL7P1.104, PF07_0085, PF08_0084, PF08_0110, PF10_0106, PF10_0109, PF10_0130, PF10_0198, PF11_0203, PF11_0428, PF13_0094, PF13_0240, PF13_0273, PF14_0023, PF14_0057, PF14_0398, PF14_0490, PF14_0656, PF14_0657, PFA0185W, PFA0580C, PFB0560W, PFB0745W, PFC0785C, PFF0395C, PFF0920C, PFF0945C, PFF1330C, PFI0330C, PFI1385C, PFI1795C, PFL0570C, PFL1130C, PFL1535W, PFL1680W, PFL2…	1	1	0.966073	1	0.966073	24.2172	15.4537	0.0447171	1	1	0.144066	1	7.86278e-05	1	0.00103287	1	0.966073	1	0.80042	1	0.966073	0.966073	0.966073	1	1	0.356232	-	-
Cluster 275	275	47	MAL13P1.109, MAL13P1.260, MAL13P1.278, MAL13P1.38, MAL6P1.127, MAL6P1.65, MAL8P1.70, PF08_0073, PF08_0108, PF10_0039, PF10_0156, PF10_0223, PF10_0281, PF10_0283, PF10_0295, PF10_0346, PF10_0352, PF11_0180, PF11_0267, PF11_0268, PF13_0012, PF13_0058, PF13_0152, PF13_0233, PF14_0044, PF14_0222, PF14_0337, PF14_0527, PFB0275W, PFB0475C, PFC0355C, PFC0830W, PFC0945W, PFD0195C, PFD0720W, PFD0765W, PFD…	0.96648	0.000398991	0.310135	1	0.96648	51.2536	8.21808	1	0.379957	0.100253	1	1	1	0.0220512	0.38779	1	0.96648	0.00904149	0.0772027	0.247669	0.96648	0.96648	0.96648	0.418363	1	0.684293	-	-
Cluster 1	1	5	MAL13P1.176, MAL6P1.135, MAL8P1.144, PF13_0159, PF13_0198	1	0.231774	1	1	1	0	0	1	0.0177268	1	1	1	0.0567475	0.00116312	8.4578e-05	1	1	1	0.642929	1	1	1	1	1	1	0.988322	-	-
Cluster 4	4	6	MAL13P1.288, PF11_0162, PFD0745C, PFF1325C, PFI0715W, PFL0145C	1	1	1	1	1	0	0	1.96e-24	1	1.22139e-15	1.00004e-28	3.93111e-28	1	1	1	0.643363	1	1	1	1	1	1	0.643363	1	1	0.666116	-	-
Cluster 5	5	9	MAL13P1.305, PF13_0168, PF13_0269, PFE0480C, PFF0315C, PFF1035W, PFF1455C, PFF1465W, PFL0215C	1	1	0.74541	1	0.0639617	0	0	1	0.139933	0.555944	0.000189489	9.46677e-09	1	1	1	1	0.706766	0.535114	1	1	0.706766	1	0.706766	0.62863	1	0.515549	-	-
Cluster 7	7	10	MAL6P1.120, MAL6P1.143, PF07_0055, PF11_0148, PF11_0155, PF11_0405, PF14_0043, PF14_0648, PFC0990C, PFD0405W	1	1	1	0.539728	0.539728	0	0	1	3.84e-50	1	1	1	1.4291e-11	2.38057e-09	1.97345e-11	1	1	1	1	1	1	1	1	0.717129	1	0.267113	-	-
Cluster 8	8	11	MAL6P1.169, MAL6P1.60, PF11_0390, PF11_0391, PF13_0030, PF14_0085, PFC0180C, PFD1160W, PFI0275W, PFI1345C, PFL0645C	1	0.623191	1	1	1	0	0	1	4.93e-29	1	1	1	8.67422e-20	1.99177e-28	8.27605e-27	1	1	1	1	1	1	1	1	0.717129	0.565708	0.367845	-	-
Cluster 9	9	5	MAL6P1.31, PF11_0142, PF11_0263, PFD0105C, PFL0190W	1	1	1	1	1	0	0	1	0.138565	3.7374e-05	1	1	1	0.000279541	6.56959e-06	1	1	1	1	1	1	1	1	1	1	0.36993	-	-
Cluster 10	10	8	MAL7P1.154, PF11_0262, PF13_0298, PF14_0723, PFA0550W, PFB0320C, PFE0940C, PFE1265W	1	1	1	1	0.556244	0	0	1	2.38e-61	1	1	1	2.05191e-39	1.24525e-38	6.84624e-36	1	1	1	1	1	1	1	1	1	1	0.338477	-	-
Cluster 11	11	8	MAL7P1.161, PF10_0157, PF14_0460, PF14_0595, PFC0695W, PFD0395C, PFF0800W, PFL2575C	1	1	1	1	1	0	0	1	2.44e-28	1	1	1	7.51843e-13	6.19126e-12	9.13166e-10	1	1	1	1	1	1	1	1	1	1	0.515549	-	-
Cluster 12	12	6	MAL7P1.86, PF10_0036, PF11_0473, PFD0669C, PFE1235C, PFF1490W	1	1	1	1	1	0	0	1	0.318741	1	2.61982e-05	0.165524	3.27997e-09	1	1	1	1	1	0.320092	1	1	1	1	1	1	0.622707	-	-
Cluster 14	14	6	PF14_0040, PF14_0264, PF14_0708, PFC0640W, PFD0435C, PFL0065W	1	1	0.85985	1	1	0	0	1	7.12e-05	1	1	1	0.0121318	2.16232e-13	7.52349e-10	1	1	1	1	1	0.729363	1	0.729363	0.414878	1	0.267113	-	-
Cluster 19	19	7	MAL13P1.225, PF10_0018, PF11_0067, PF11_0152, PF11_0175, PFL2540W, PFL2555W	0.0147318	1	1	1	1	1.86667	10.4533	2.31e-18	1	1	0.00162074	1	2.02627e-09	1	0.22628	1	0.853875	0.362923	0.887144	1	1	1	1	1	1	0.345851	-	-
Cluster 20	20	7	MAL13P1.149, PF11_0256, PF13_0060, PFB0256W, PFD0520C, PFI1520W, PFL0905C	1	1	1	1	0.21408	2.45	28.812	1	2.65e-79	1	1	1	1.12878e-13	1.53938e-17	6.29124e-15	1	1	1	1	1	0.192953	1	1	1	0.0300677	0.311091	-	-
Cluster 21	21	14	MAL6P1.39, MAL6P1.99, PF08_0030, PF10_0250, PF11_0221, PF11_0318, PF11_0328, PF11_0387, PF14_0131, PFC0420W, PFE0455W, PFI1165C, PFL0410W, PFL1730C	1	1	1	0.0694859	1	2.6125	61.1534	1	8.56e-27	1	1	1	1.87567e-05	1.29377e-21	1.76099e-17	1	1	1	1	1	1	1	1	1	1	0.267113	-	-
Cluster 22	22	13	PF08_0120, PF11_0510, PF13_0055, PF13_0125, PF14_0476, PF14_0574, PFA0525W, PFB0675W, PFC0582C, PFD0905W, PFE0485W, PFI0695C, PFL1520W	1	1	1	1	1	3.21364	25.6426	6.88e-28	1	1	0.000168316	0.0296065	0.000305529	1	1	1	1	1	1	1	1	1	1	1	1	0.513	-	-
Cluster 26	26	16	MAL13P1.302, MAL13P1.77, PF08_0004, PF11_0139, PF13_0102, PF13_0163, PF13_0203, PFC0190C, PFC0740C, PFE1445C, PFE1490C, PFI0580C, PFL0845W, PFL1125W, PFL2095W, PFL2325C	1	1	1	1	1	5.37917	22.3462	2.45e-60	1	4.65821e-14	7.1099e-39	8.58125e-42	1	1	1	7.66e-05	1	1	1	0.000959977	1	1	1	1	1	0.382982	-	-
Cluster 27	27	26	MAL13P1.70, MAL6P1.129, MAL7P1.112, MAL7P1.34, MAL8P1.132, PF10_0021, PF10_0023, PF10_0162, PF11_0206, PF11_0398, PF14_0477, PF14_0633, PFB0485C, PFB0910W, PFB0932W, PFC0410W, PFC0545C, PFE0120C, PFE0305W, PFE0990W, PFE1185W, PFE1200W, PFI1110W, PFL0525W, PFL0790W, PFL1940W	0.140025	1	1	1	1	5.7	13.4501	4.91e-20	1	1	0.922852	1	9.79604e-13	1	0.00782274	1	1	0.437252	0.617972	1	1	1	1	1	1	0.311091	-	-
Cluster 28	28	18	PF08_0047, PF08_0055, PF14_0183B, PF14_0250, PF14_0291, PF14_0512, PF14_0518, PF14_0553, PFA0515W, PFB0920W, PFC0130C, PFC0486C, PFE1150W, PFE1363C, PFF0830W, PFF1145C, PFI0320W, PFI0470W	0.803468	1	1	1	1	5.76786	16.2525	1.47e-25	1	1	1	1	0.00634342	0.381982	0.411788	1	0.191615	0.465756	0.66424	0.455863	1	1	1	1	1	0.266079	-	-
Cluster 29	29	8	MAL13P1.79, MAL6P1.133, PF10_0126, PF13_0124, PF14_0541, PF14_0689, PFA0375C, PFF1155W	1	1	1	1	1	5.91667	44.439	2.82e-78	1	1.03597e-23	1.34267e-26	8.43479e-30	1	1	1	0.0756196	1	1	1	1	1	1	1	1	1	0.430511	-	-
Cluster 31	31	12	MAL7P1.202, PF10_0046, PF13_0116, PF14_0316, PF14_0690, PFA0670C, PFD0320C, PFF0325C, PFF1100C, PFF1345W, PFL0440C, PFL1170W	0.831098	1	1	1	1	6.61944	41.8998	2.06e-35	1	0.0027259	3.50357e-21	1.31914e-26	1	1	1	0.16928	0.254435	1	1	2.03717e-05	1	1	0.659279	1	1	0.0939614	-	-
Cluster 33	33	12	MAL6P1.111, MAL7P1.164, MAL8P1.57, PF11_0359, PF11_0419, PF14_0406, PF14_0475, PFB0410C, PFB0826C, PFI0870W, PFL1350W, PFL1905W	1	1	1	1	1	7.45	31.5907	1	8.14e-06	1	1	1	9.15126e-30	4.36704e-21	1.58459e-27	1	1	1	1	1	1	1	1	1	1	0.311091	-	-
Cluster 34	34	6	MAL6P1.146, PF11_0396, PF14_0390, PFB0640C, PFD0950W, PFI0930C	1	1	1	1	1	7.46667	42.4633	2.27e-32	1	0.000223824	1.33062e-36	2.95534e-44	1	1	1	1	1	1	1	0.455863	1	1	0.108162	1	1	0.343783	-	-
Cluster 35	35	7	MAL8P1.76, PF10_0061, PF14_0459, PF14_0522, PFD0910W, PFE0315C, PFE0890C	1	1	1	1	2.69e-05	7.5	112.5	1	0.016846	0.00188013	1	1	1	0.000413669	0.001696	1	1	0.00121069	1	1	0.840204	1	1	0.088682	1	0.338477	7.28571	4.57143
Cluster 36	36	56	MAL13P1.12, MAL13P1.212, MAL13P1.238, MAL13P1.245, MAL13P1.246, MAL13P1.340, MAL13P1.85, MAL8P1.28, PF07_0028, PF07_0031, PF07_0089, PF10_0044, PF10_0088, PF10_0229, PF10_0261, PF11_0063, PF11_0178, PF11_0421, PF13_0038, PF13_0093, PF13_0247, PF13_0248, PF14_0067, PF14_0074, PF14_0099, PF14_0195, PF14_0263, PF14_0330, PF14_0367, PF14_0418, PF14_0438, PF14_0452, PF14_0467, PF14_0508, PF14_0573, PF…	0.908699	1	0.571597	0.00037856	0.00146903	7.65937	200.239	1	1.76e-33	1	1	1	2.98785e-07	8.13757e-25	4.60966e-23	0.895391	0.576402	0.437252	0.0125932	0.866182	0.895391	1	1	0.000278356	1	0.267113	4.90741	6.57617
Cluster 38	38	16	MAL13P1.360, MAL13P1.413, MAL13P1.480, MAL13P1.61, PF10_0019, PF11_0205, PF11_0505, PF13_0056, PF13_0276, PF13_0346, PF14_0621, PFB0194W, PFF1450W, PFI1735C, PFI1740C, PFL1410C	0.000109591	1	1	1	1	7.82222	10.6706	7.74e-75	1	1	0.0169007	0.0158494	0.796689	1	1	2.69e-06	1	1	1	1	0.0279432	1	1	1	1	0.266079	-	-
Cluster 39	39	10	MAL6P1.276, MAL7P1.158, MAL7P1.81, PF10_0128, PF14_0449, PF14_0464, PFI1115C, PFL0140W, PFL0155C, PFL0160W	1	1	1	1	1	8.125	31.779	1.73e-25	1	0.781645	0.000386097	0.272948	1	1	1	1	1	0.294278	0.329898	1	1	1	1	1	1	0.445794	-	-
Cluster 40	40	11	MAL13P1.256, MAL13P1.395, MAL8P1.36, PF13_0271, PF14_0259, PF14_0432, PF14_0440, PFB0090C, PFB0620W, PFC0065C, PFF1230C	1	1	1	1	1	8.18571	64.0852	0.00639955	1	1	0.00140509	1	2.21003e-14	1	0.000816317	1	1	0.35831	0.178723	1	1	1	1	0.717129	1	0.338477	-	-
Cluster 41	41	6	PFA0660W, PFB0990C, PFC1090W, PFF0055W, PFF1535W, PFI0110C	5.76e-08	1	1	1	1	8.6	1.62	2.19e-10	1	1	1	1	3.04074e-06	0.0865024	0.0141819	1	1	1	1	1	1	1	1	1	1	0.267113	-	-
Cluster 42	42	14	MAL13P1.80, MAL8P1.200, MAL8P1.95, PF11_0224, PF11_0302, PF14_0344, PF14_0614, PFA0410W, PFC0875W, PFE0385W, PFE0465C, PFF1430C, PFI1510W, PFL1055C	1	1	1	1	1	8.9	45.0055	3.41e-69	1	1.74425e-05	2.89201e-21	2.92832e-26	1	1	1	0.227484	1	1	1	0.00161538	1	1	1	1	1	0.267113	-	-
Cluster 43	43	7	MAL13P1.24, MAL13P1.251, MAL6P1.21, MAL8P1.130, PFA0435W, PFE0170C, PFL2065C	1	1	0.0360774	1	1	9.65	186.245	1	3.87e-06	1	1	1	0.00415855	3.35679e-12	3.58316e-12	1	1	1	1	1	1	1	1	1	1	0.376774	6.71429	17.9048
Cluster 46	46	9	MAL13P1.115, MAL8P1.108, PF11_0121, PF13_0342, PFB0160W, PFF0505C, PFF1385C, PFL1595W, PFL2235W	1	1	1	1	1	9.9	131.107	3.47e-12	1	1	0.000238399	0.739318	0.147687	1	1	1	1	1	1	1	1	1	1	1	1	0.341418	-	-
Cluster 47	47	12	MAL13P1.206, MAL8P1.141, PF08_0044, PF08_0053, PF08_0069, PF11_0452, PF13_0339, PFC0445W, PFC0450W, PFD0345C, PFF0635W, PFI0250C	1	1	1	1	1	10.475	84.6138	0.0269787	1	1	1	1	5.83982e-27	0.0100304	2.82096e-13	1	1	0.418312	0.479655	1	1	1	1	1	1	0.311091	-	-
Cluster 50	50	8	MAL6P1.172, PF10_0169, PF11_0269, PF11_0503, PF13_0275, PFD0545W, PFI0125C, PFL0780W	0.571202	1	1	1	1	10.9938	24.2258	7.27e-35	1	1	0.117813	1	4.26553e-08	1	0.394635	1	0.767126	0.157149	0.0454296	1	1	1	1	1	1	0.267113	-	-
Cluster 51	51	5	PF10_0378, PF11_0230, PF11_0246, PFD0730W, PFL1530W	1	1	1	1	1	11.02	5.40195	1.73e-11	1	1	0.489491	1	2.45692e-19	1	3.74944e-06	1	1	0.637928	0.230811	1	1	1	1	1	1	0.134912	-	-
Cluster 52	52	21	MAL13P1.179, MAL13P1.286, MAL6P1.149, MAL7P1.68, PF08_0040, PF08_0128, PF10_0158, PF11_0144, PF11_0469, PF13_0311, PF14_0059, PF14_0365, PF14_0473, PFA0655W, PFC0441C, PFE0745W, PFE1220W, PFE1530C, PFL0555C, PFL1270W, PFL1815C	1	1	1	1	1	11.2088	67.7381	1.55e-11	1	1	2.60889e-17	1.66404e-11	8.15114e-13	1	1	1	1	1	1	1	1	1	1	1	1	0.267113	-	-
Cluster 54	54	20	MAL7P1.76, MAL8P1.67, PF07_0027, PF10_0067, PF10_0242, PF11_0199, PF11_0259, PF11_0458, PF14_0072, PF14_0450, PF14_0620, PFB0255W, PFB0655C, PFD0245C, PFE0135W, PFE0730C, PFE1425C, PFF0345W, PFI1480W, PFI1696C	1	1	1	1	1	11.7451	8.93804	1.98e-66	1	0.00013112	4.57623e-10	1.23666e-11	1	1	1	0.439961	1	1	1	0.740181	1	1	1	1	1	0.267113	-	-
Cluster 56	56	5	PF10_0132, PFD0945C, PFF0210W, PFF1040W, PFI0805W	1	1	1	1	1	11.8	292.12	1	1.88e-05	1	1	1	2.9521e-18	0.0068381	0.009534	1	1	1	1	1	1	1	1	1	1	0.430511	-	-
Cluster 57	57	7	PF11_0109, PF14_0150, PFA0235W, PFC0565W, PFD0355C, PFD0367W, PFL2305W	1	1	1	1	1	11.9778	34.9939	7.7e-31	1	0.204872	0.659562	0.84731	1	1	1	1	1	1	1	1	1	1	1	1	1	0.531255	-	-
Cluster 58	58	21	MAL13P1.275, MAL7P1.204, MAL8P1.114, MAL8P1.202, PF11_0086, PF11_0111, PF11_0212, PF13_0296, PF13_0343, PF13_0347, PF14_0170, PF14_0511, PFE1400C, PFF0125C, PFF0250W, PFF1055C, PFF1350C, PFI1280C, PFI1600W, PFL0405W, PFL0520C	1	1	1	1	1	12.02	21.4062	7.49e-31	1	1	3.23491e-22	1.41768e-30	0.534861	1	1	1	1	1	1	1	1	1	1	1	1	0.267113	-	-
Cluster 59	59	45	MAL13P1.132, MAL13P1.153, MAL13P1.242, MAL13P1.292, MAL7P1.15, MAL7P1.150, MAL7P1.28, PF08_0016, PF08_0027, PF08_0049, PF08_0123, PF10_0209, PF10_0219, PF10_0278, PF11_0369, PF13_0091, PF13_0119, PF13_0150, PF13_0212, PF13_0270, PF13_0340, PF14_0079, PF14_0197, PF14_0603, PF14_0640, PF14_0661, PF14_0688, PF14_0784, PFB0423C, PFC0075C, PFC0690C, PFC1050W, PFD0150W, PFD0505C, PFD0740W, PFD1070W, PF…	1	1	0.825093	1	0.907317	12.267	32.3973	3.71e-27	1	1	0.559166	0.0768712	7.23934e-10	1	1	0.825093	0.924498	1	1	1	0.924498	1	0.924498	0.827559	1	0.311091	-	-
Cluster 60	60	63	MAL13P1.264, MAL13P1.93, MAL6P1.119, MAL6P1.282, MAL6P1.68, MAL7P1.14, MAL8P1.152, PF07_0067, PF07_0092, PF07_0103, PF08_0042, PF08_0065, PF08_0092, PF08_0135, PF10_0054, PF10_0085, PF10_0200, PF10_0266, PF11_0358, PF13_0013, PF13_0035, PF13_0051, PF13_0076, PF13_0109, PF13_0177, PF13_0178, PF13_0286, PF13_0315, PF13_0352, PF14_0055, PF14_0068, PF14_0104, PF14_0113, PF14_0156, PF14_0174, PF14_021…	0.778493	1	0.336725	1	0.336725	12.5327	7.71055	5.69e-40	1	1	1.59987e-06	1.87202e-07	8.28845e-05	1	1	0.336725	0.336725	0.10677	0.179615	1	0.68765	1	1	1	1	0.157394	-	-
Cluster 61	61	19	MAL13P1.170, MAL6P1.170, MAL7P1.36, MAL8P1.3, PF07_0011, PF07_0059, PF07_0071, PF10_0370, PF11_0225, PF11_0265, PF11_0266, PF11_0457, PF13_0023, PF14_0207, PF14_0208, PF14_0481, PFC0430W, PFF0515C, PFI0635C	1	1	1	1	1	12.5571	49.5534	1.03e-16	1	1	0.936247	1	9.33351e-10	1	1.60093e-05	1	1	1	1	1	1	1	1	1	1	0.445794	-	-
Cluster 62	62	9	PF07_0080, PF10_0038, PF11_0364, PF11_0380, PF11_0454, PF13_0045, PF14_0098, PFD0311W, PFE0810C	1	1	1	1	1	12.7571	5.80376	6.88e-28	1	1	2.44418e-21	5.92234e-17	0.186544	1	1	0.095976	1	1	1	0.880063	1	1	1	1	1	0.53034	-	-
Cluster 63	63	7	MAL6P1.166, MAL6P1.173, MAL7P1.151, PF10_0042, PF10_0297, PF10_0369, PFB0395W	1	1	1	1	1	12.87	6.31202	1	1.07e-20	1	1	1	5.21334e-26	1.15577e-14	6.8105e-25	1	1	1	1	1	1	1	1	1	1	0.348961	-	-
Cluster 64	64	7	MAL6P1.102, MAL6P1.54, PF11_0095, PF13_0210, PF14_0433, PFB0735C, PFL0880C	1	1	1	1	1	12.9083	23.1196	3.11e-15	1	1	0.228874	1	0.000403166	1	0.982116	1	1	0.869814	1	0.603266	1	1	1	1	1	0.363252	-	-
Cluster 67	67	19	MAL13P1.84, MAL7P1.100, MAL8P1.136, PF07_0104, PF08_0122, PF10_0302, PF11_0045, PF11_0294, PF13_0090, PF14_0628, PF14_0805, PFB0150C, PFD0390C, PFE0220W, PFE1290W, PFL0655W, PFL1015W, PFL1675C, PFL2450C	1	1	1	1	4.01e-06	13.0833	240.389	1	2.97e-11	0.453565	1	1	1	2.0635e-05	0.196292	1	1	0.294278	1	1	1	1	1	0.62863	1	0.411532	7.38889	5.31046
Cluster 68	68	16	MAL6P1.198, MAL6P1.214, MAL6P1.69, PF07_0121, PF11_0090, PF11_0353, PF13_0219, PF13_0310, PF14_0056, PF14_0327, PF14_0550, PFF0050C, PFF0625W, PFL1800W, PFL1975C, PFL2010C	1	1	1	1	1	13.1154	8.96152	4.93e-45	1	0.141233	4.07222e-08	5.55062e-09	1	1	1	1	1	1	1	1	1	1	1	1	1	0.215723	-	-
Cluster 69	69	7	MAL13P1.45, MAL6P1.235, PF11_0093, PF11_0207, PFB0370C, PFL1215C, PFL2490C	1	1	1	1	1	13.25	51.23	1.81e-27	1	1	0.00017525	5.5838e-05	0.00261664	1	1	1	1	1	1	0.187901	1	1	1	1	1	0.267113	-	-
Cluster 70	70	41	MAL13P1.222, MAL13P1.323, MAL13P1.333, MAL13P1.341, MAL13P1.43, MAL13P1.53, MAL13P1.550, MAL13P1.88, MAL13P1.91, PF07_0083, PF07_0122, PF08_0081, PF08_0099, PF10_0068, PF10_0077, PF10_0087, PF10_0099, PF10_0279, PF11_0053, PF11_0071, PF11_0289, PF13_0293, PF13_0341, PF14_0082, PF14_0136, PF14_0193, PF14_0515, PF14_0616, PF14_0635, PF14_0670, PF14_0677, PFA0480W, PFC0221C, PFD0360W, PFD0875C, PFE1…	0.770712	1	0.770712	1	0.770712	13.4758	8.25017	5.22e-07	1	1	1	1	4.96605e-19	0.000132055	2.26859e-13	1	0.770712	0.535114	0.301017	0.443223	1	1	1	0.827559	1	0.267113	-	-
Cluster 71	71	10	MAL6P1.151, MAL6P1.29, PF11_0275, PF11_0393, PF14_0364, PFC0100C, PFC0155C, PFE1140C, PFI0590C, PFL0860C	1	1	1	1	1	13.5	72.8311	3.78e-40	1	1.52407e-05	0.00150017	1.32555e-07	1	1	1	1	1	1	1	1	1	1	1	1	1	0.311091	-	-
Cluster 72	72	17	MAL13P1.385, PF07_0095, PF10_0112, PF10_0197, PF11_0070, PF11_0089, PF11_0201, PF13_0292, PF13_0351, PF14_0274, PF14_0496, PF14_0549, PFD0605C, PFF1355W, PFI0415C, PFL0125C, PFL0985C	1	1	1	1	1	13.7667	112.828	0.219285	1	1	1	1	3.40765e-32	6.01693e-11	1.61445e-20	1	1	1	1	1	1	1	1	1	1	0.423163	-	-
Cluster 74	74	13	MAL6P1.81, PF07_0069, PF08_0068, PF10_0271, PF11_0149, PF11_0150, PF14_0514, PF14_0651, PFA0335W, PFA0470C, PFD0215C, PFE1325W, PFF0470W	1	1	1	1	1	13.8333	358.52	1	7.22e-47	1	1	1	0.0541348	9.66762e-12	2.373e-13	1	1	1	1	1	1	1	1	1	1	0.445794	-	-
Cluster 75	75	16	MAL13P1.265, MAL7P1.130, MAL7P1.32, MAL7P1.69, PF07_0037, PF10_0113, PF10_0373, PF11_0084, PF11_0119, PF13_0256, PF13_0278, PF14_0048, PFC0560C, PFD0525W, PFE0580W, PFL0920C	1	1	1	1	1	14.2	201.083	1	1.38e-15	1	1	1	2.61687e-08	0.284919	6.95897e-18	1	1	1	1	1	1	1	1	1	1	0.338477	-	-
Cluster 76	76	15	MAL13P1.322, PF10_0053, PF10_0091, PF11_0048, PF13_0318, PF14_0146, PF14_0528, PFB0210C, PFB0700C, PFD0515W, PFE1085W, PFE1430C, PFI0105C, PFI0860C, PFI1070C	1	1	1	1	1	14.2218	18.8583	7.51e-51	1	0.0211774	1	1	1	0.868104	0.233292	1	1	1	1	1	1	1	1	1	1	0.311091	-	-
Cluster 77	77	41	MAL13P1.299, MAL13P1.52, MAL7P1.26, MAL8P1.41, PF07_0123, PF08_0130, PF10_0269, PF10_0341, PF11_0068, PF11_0255, PF11_0341, PF13_0175, PF13_0309, PF13_0313, PF14_0086, PF14_0125, PF14_0157, PF14_0322, PF14_0422, PF14_0456, PF14_0584, PFA0165C, PFB0151C, PFD0725C, PFE0390W, PFE1470W, PFF0105W, PFF0320C, PFF0340C, PFF0620C, PFF0970W, PFF1000W, PFF1270C, PFF1295W, PFI0150C, PFI0310W, PFI0920C, PFI11…	1	1	1	1	1	14.5621	11.8268	3.14e-21	1	1	1	1	9.80596e-15	0.0159035	8.3858e-05	1	1	1	1	1	1	1	1	0.827559	1	0.311091	-	-
Cluster 78	78	13	MAL7P1.4, PF11_0041, PF14_0610, PF14_0686, PF14_0687, PFB0925W, PFE1070C, PFE1570C, PFF0130C, PFF1005W, PFF1285W, PFI0815C, PFL1405W	1	1	1	1	1	14.6357	89.9477	1	0.214195	1	1	1	2.10391e-34	7.06428e-17	1.80827e-23	1	1	1	0.0995871	1	1	1	1	1	1	0.367845	-	-
Cluster 79	79	39	MAL13P1.14, MAL13P1.27, MAL13P1.293, MAL6P1.161, PF08_0096, PF10_0063, PF10_0089, PF10_0096, PF10_0123, PF11_0189, PF11_0192, PF11_0384, PF13_0044, PF13_0184, PF13_0257, PF13_0261, PF13_0354, PF14_0436, PF14_0563, PFA0330W, PFB0285C, PFC0395W, PFD0880W, PFE0885W, PFE1195W, PFE1360C, PFE1370W, PFF0525W, PFF0530W, PFF1135W, PFI0165C, PFI0370C, PFI0455W, PFI0895C, PFI1085W, PFI1695C, PFL1175W, PFL12…	1	1	1	1	1	14.7292	13.2697	1.82e-41	1	0.144899	2.23809e-18	4.86725e-22	1	1	1	1	1	1	0.301017	0.00032752	1	1	1	1	1	0.267113	-	-
Cluster 80	80	32	MAL13P1.56, MAL13P1.92, MAL7P1.228, PF10_0043, PF10_0103, PF10_0187, PF10_0272, PF11_0437, PF13_0014, PF13_0132, PF13_0167, PF13_0213, PF13_0215, PF13_0305, PF14_0191, PF14_0201, PF14_0228, PF14_0231, PF14_0240, PF14_0391, PF14_0428, PF14_0479, PF14_0579, PFB0830W, PFC0245C, PFD0960C, PFD1055W, PFE1590W, PFF0695W, PFI0190W, PFL0815W, PFL2055W	1	1	1	1	1	14.775	8.25381	1.16e-39	1	0.68411	2.04048e-27	1.01157e-24	1	1	1	0.658474	1	1	1	4.09561e-08	1	1	1	1	1	0.404803	-	-
Cluster 82	82	19	MAL13P1.334, MAL7P1.320, PF10_0095, PF10_0180, PF11_0106, PF11_0245, PF11_0250, PF11_0260, PF11_0296, PF11_0409, PF11_0447, PF14_0335, PF14_0359, PF14_0585, PFB0445C, PFB0865W, PFE1310C, PFF0450C, PFL1375W	1	1	1	1	1	15.1654	15.3762	3.03e-44	1	3.80644e-10	1.00004e-28	1.73338e-28	1	1	1	0.000194431	1	1	1	1	1	1	1	1	1	0.412829	-	-
Cluster 84	84	14	MAL13P1.301, MAL6P1.275, PF10_0265, PF13_0100, PF13_0181, PF14_0080, PF14_0262, PF14_0625, PF14_0626, PF14_0654, PFC0750W, PFE0685W, PFL0825C, PFL0915C	1	1	0.0425515	1	0.387454	16.1333	220.213	1	2.72e-35	1	1	1	7.74467e-12	6.34121e-34	3.00598e-28	1	1	1	1	1	1	1	0.825114	0.827559	1	0.239853	5.76923	15.0256
Cluster 85	85	32	MAL13P1.76, MAL6P1.206, MAL6P1.24, MAL6P1.298, MAL6P1.72, MAL6P1.95, MAL7P1.113, MAL8P1.156, MAL8P1.43, PF07_0099, PF08_0048, PF11_0305, PF11_0439, PF11_0471, PF13_0157, PF13_0330, PF14_0100, PF14_0187, PF14_0256, PFA0230C, PFB0270W, PFC0285C, PFC0980C, PFE0655W, PFE1010W, PFE1115C, PFE1240W, PFI1020C, PFI1040C, PFL0330C, PFL0900C, PFL1735C	1	1	1	1	1	16.26	6.92169	1.14e-42	1	1	7.03234e-06	0.000217356	0.619521	1	1	1	1	1	0.889363	0.432516	1	1	1	1	1	0.267113	-	-
Cluster 87	87	7	PF10_0008, PF10_0139, PF10_0275, PF13_0172, PF14_0726, PFE0085C, PFL0760W	1	1	1	1	1	16.95	0.005	1	2.74e-07	1	1	1	4.76022e-13	1.31484e-13	8.94226e-15	1	1	1	1	1	1	1	1	1	1	0.364993	-	-
Cluster 88	88	50	MAL13P1.120, MAL13P1.283, MAL6P1.296, MAL7P1.134, MAL8P1.127, MAL8P1.23, PF07_0020, PF07_0077, PF07_0084, PF07_0106, PF08_0037, PF08_0111, PF10_0041, PF10_0141, PF10_0150, PF10_0225, PF11_0051, PF11_0270, PF11_0293, PF11_0331, PF11_0399, PF11_0445, PF13_0027, PF13_0136, PF13_0190, PF13_0204, PF13_0262, PF14_0198, PF14_0218, PF14_0517, PF14_0605, PF14_0612, PFA0145C, PFA0505C, PFB0715W, PFC0105W, …	0.873987	1	0.915024	1	0.873987	17.0445	8.44133	4.47e-36	1	0.383945	4.41426e-10	4.1567e-09	1	1	1	0.873987	0.873987	0.639094	0.301017	1	0.873987	1	0.873987	0.717129	1	0.272963	-	-
Cluster 91	91	6	MAL6P1.193, MAL6P1.304, PF07_0029, PF11_0254, PF14_0587, PFL1290W	1	1	1	1	1	17.25	18.3935	2.41e-32	1	2.58087e-07	9.72146e-27	1.05402e-31	1	1	1	1	1	1	1	1	1	1	1	1	1	0.266079	-	-
Cluster 93	93	6	PFA0300C, PFB0870W, PFF0690C, PFI1281W, PFL2120W, PFL2275C	1	1	1	1	1	17.775	343.603	1.06e-10	1	1	4.80816e-23	1.19631e-12	0.702891	1	1	1	1	0.775275	0.0772027	1	1	1	1	1	1	0.701792	-	-
Cluster 94	94	37	MAL13P1.344, MAL13P1.71, MAL8P1.94, PF08_0117, PF11_0404, PF13_0015, PF13_0083, PF14_0321, PF14_0474, PF14_0485, PF14_0519, PF14_0536, PF14_0575, PF14_0599, PF14_0663, PFA0500W, PFB0575C, PFC0166W, PFC0295C, PFC0470W, PFC0855W, PFD0275W, PFD1065C, PFE0605C, PFE0665C, PFE1340W, PFF1260C, PFI0425W, PFI0965W, PFI1420W, PFL0970W, PFL1145W, PFL1710C, PFL1980C, PFL1995C, PFL2105C, PFL2470C	1	1	1	1	1	17.8667	105.911	1	0.673141	1	1	1	8.01727e-08	1.94343e-06	1.57053e-11	1	1	0.35831	0.632267	1	1	1	1	1	1	0.356232	-	-
Cluster 95	95	24	MAL13P1.185, MAL13P1.284, MAL13P1.335, MAL7P1.144, MAL8P1.2, MAL8P1.206, MAL8P1.63, PF08_0006, PF10_0093, PF11_0320, PF14_0015, PF14_0017, PF14_0036, PF14_0384, PF14_0662, PFA0570W, PFD0285C, PFD0555C, PFF0770C, PFF0775W, PFI0823W, PFL0730W, PFL0740C, PFL1865W	0.623447	1	0.0357028	0.623447	1	17.9559	39.2658	0.000286792	1	1	1	1	0.0155124	0.00457418	0.000157735	1	0.623447	0.134683	3.73099e-05	1	1	1	1	1	1	0.0833727	3.10526	13.7661
Cluster 96	96	41	MAL13P1.155, MAL13P1.221, MAL13P1.243, MAL13P1.327, MAL13P1.55, MAL6P1.197, MAL6P1.25, PF07_0115, PF08_0102, PF10_0144, PF10_0267, PF11_0076, PF11_0188, PF11_0264, PF11_0351, PF13_0208, PF13_0234, PF13_0281, PF13_0344, PF14_0028, PF14_0124, PF14_0194, PF14_0328, PFA0465C, PFA0530C, PFB0595W, PFC0595C, PFD0462W, PFE0245C, PFE0815W, PFE1230C, PFF0160C, PFF0825C, PFI1140W, PFI1570C, PFL0430W, PFL131…	1	1	1	1	1	18.6386	12.2705	1.32e-15	1	1	0.680552	1	0.266056	1	0.220012	1	1	0.884579	0.987001	1	1	1	1	0.827559	1	0.266079	-	-
Cluster 97	97	6	PF14_0109, PFB0196C, PFC0135C, PFC0780W, PFC0970W, PFL0990W	1	1	1	1	1	18.775	149.191	4.88e-47	1	1.14264e-16	2.60671e-20	3.93229e-22	1	1	1	1	1	1	1	1	1	1	1	1	1	0.311091	-	-
Cluster 98	98	5	PF10_0322, PF11_0174, PF13_0252, PF14_0678, PFB0921C	0.924108	1	1	1	1	18.84	6.93707	1.52e-18	1	2.10504e-16	1.45192e-20	4.69247e-25	1	1	1	0.000551645	1	1	1	0.933061	1	1	1	1	1	0.706946	-	-
Cluster 99	99	11	MAL6P1.263, PF11_0143, PF11_0356, PF14_0358, PF14_0542, PF14_0557, PF14_0659, PF14_0718, PFD0370W, PFE0610C, PFI1495W	1	1	1	1	1	18.8556	32.4599	1	7.24e-15	1	1	1	1.05426e-31	9.68083e-07	1.21894e-20	1	1	1	1	1	1	1	1	1	1	0.414402	-	-
Cluster 100	100	11	PF07_0033, PF07_0091, PF10_0115, PF11_0183, PF14_0324, PF14_0336, PF14_0482, PF14_0510, PFF0725W, PFF1185W, PFI1075W	1	1	1	1	1	18.8625	52.0607	7.09e-43	1	2.10886e-06	3.48002e-31	7.23845e-37	1	1	1	0.142895	1	1	1	0.237174	1	1	1	1	1	0.343783	-	-
Cluster 102	102	15	MAL13P1.151, PF10_0358, PF14_0470, PFB0130W, PFC0165W, PFE0755C, PFF0385C, PFF0540C, PFF0740C, PFF1125C, PFF1190C, PFF1225C, PFL1355W, PFL1390W, PFL1670C	1	1	1	1	1	18.9125	216.453	1	6.43e-43	1	1	1	0.539807	7.65794e-37	8.70909e-51	1	1	1	1	1	1	1	1	1	0.828318	0.390071	-	-
Cluster 103	103	12	MAL7P1.139, PF08_0085, PF08_0114, PF11_0280, PF13_0297, PF14_0087, PF14_0128, PF14_0576, PFE0335W, PFI0740C, PFL1830W, PFL2430C	1	1	1	1	1	19.0617	65.7766	4.4e-46	1	2.56803e-35	4.2741e-18	1.39737e-27	1	1	1	1	1	1	0.479655	1	1	1	1	1	1	0.267113	-	-
Cluster 104	104	31	MAL13P1.261, MAL7P1.10, MAL7P1.231, MAL7P1.300, MAL8P1.42, MAL8P1.83, PF07_0045, PF08_0028, PF08_0076, PF10_0073, PF10_0074, PF10_0326, PF11_0156, PF11_0336, PF13_0304, PF14_0070, PF14_0071, PF14_0655, PFC0300C, PFC0465C, PFD0155C, PFD1090C, PFE1055C, PFE1110W, PFF0790C, PFF1050W, PFI0350C, PFI0780W, PFI0825W, PFL0450C, PFL2455W	1	1	1	1	1	19.3179	101.411	3.47e-12	1	1	7.01688e-18	0.0555913	0.00793412	1	1	0.913741	1	1	0.555831	0.247669	1	1	1	1	1	0.40759	-	-
Cluster 105	105	51	MAL13P1.274, MAL13P1.289, MAL13P1.352, MAL6P1.201, MAL6P1.254, MAL6P1.257, MAL6P1.270, MAL6P1.73, MAL6P1.86, MAL7P1.120, MAL7P1.122, MAL7P1.16, MAL8P1.19, PF07_0066, PF07_0117, PF10_0294, PF11_0116, PF11_0123, PF11_0200, PF11_0397, PF11_0436, PF11_0526, PF13_0147, PF13_0232, PF13_0245, PF13_0259, PF14_0370, PF14_0478, PF14_0593, PFA0315W, PFB0240W, PFB0555C, PFC0380W, PFC0850C, PFC1011C, PFC1015C…	1	1	0.87827	1	1	19.3263	30.1853	1.46e-23	1	1	5.32362e-18	2.96524e-12	0.0391936	1	1	1	1	1	1	1	1	1	1	0.717129	1	0.335141	-	-
Cluster 106	106	24	MAL13P1.233, MAL13P1.237, MAL13P1.83, MAL6P1.110, MAL6P1.150, MAL6P1.209, MAL8P1.40, PF08_0074, PF10_0155, PF10_0289, PF11_0096, PF13_0141, PF14_0122, PF14_0378, PF14_0546, PF14_0598, PFB0490C, PFC0975C, PFE0660C, PFE0865C, PFE1035C, PFI1175C, PFI1270W, PFL1420W	1	1	1	1	1	19.4522	33.651	4.69e-72	1	1.10861e-16	3.76476e-42	1.15302e-47	1	1	1	7.72e-08	1	0.869814	0.577506	0.000597364	1	1	1	1	1	0.367942	-	-
Cluster 107	107	19	MAL13P1.146, PF10_0359, PF11_0226, PF11_0346, PF11_0483, PF13_0029, PF13_0054, PF13_0128, PF13_0357, PF14_0280, PF14_0426, PF14_0705, PFA0455C, PFB0880W, PFE0800W, PFI1100W, PFI1275W, PFL0455C, PFL2340W	1	1	0.0218683	1	0.18402	20.2135	77.7154	1	1.82e-06	1	1	1	0.392746	2.04578e-12	1.66037e-09	1	1	0.701035	0.889363	1	1	1	1	1	1	0.267113	6.47368	20.8187
Cluster 110	110	11	MAL13P1.313, MAL13P1.475, PF08_0002, PF11_0357, PF14_0294, PF14_0631, PF14_0644, PFD1035W, PFE0935C, PFF0175C, PFI0980W	0.776278	1	0.0663541	1	1	20.4667	183.578	1	3.22e-35	1	1	1	4.89283e-10	1.25169e-17	1.95776e-27	1	0.776278	0.35831	0.406866	1	0.000928652	1	1	0.000278356	8.19564e-09	2.44433e-18	8.5	23.7143
Cluster 111	111	11	MAL13P1.231, PF08_0032, PF11_0055, PF11_0069, PF11_0099, PF11_0301, PF13_0133, PF13_0331, PF14_0077, PF14_0301, PFI1670C	1	1	1	1	1	20.605	71.3478	3.79e-15	1	1	4.34924e-28	4.39972e-17	0.583707	1	1	1	1	0.35831	1	1	1	1	1	1	1	0.526349	-	-
Cluster 112	112	40	MAL13P1.116, MAL13P1.144, MAL13P1.172, MAL13P1.26, MAL13P1.349, MAL13P1.35, MAL6P1.107, MAL6P1.83, PF07_0046, PF10_0122, PF10_0299, PF11_0047, PF13_0036, PF13_0053, PF13_0096, PF13_0239, PF13_0323, PF13_0348, PF14_0052, PF14_0221, PF14_0416, PF14_0507, PF14_0520, PF14_0600, PF14_0704, PF14_0713, PFA0495C, PFB0200C, PFE0375W, PFE0515W, PFE1040C, PFE1435C, PFI0285W, PFI0865W, PFI0925W, PFL0380C, PF…	1	1	1	1	1	20.8455	38.6192	8.12e-06	1	1	0.402856	1	2.95808e-11	1	4.51351e-06	1	1	1	0.823941	1	1	1	1	1	1	0.376774	-	-
Cluster 113	113	6	MAL13P1.271, MAL13P1.81, MAL6P1.283, MAL8P1.58, PFL0590C, PFL0950C	1	1	1	1	1	20.925	72.1183	1.36e-34	1	5.48847e-28	5.57929e-39	1.35762e-36	1	1	1	1	1	1	1	1	1	1	1	1	1	0.622707	-	-
Cluster 114	114	7	MAL6P1.116, PF07_0015, PF10_0175, PF10_0270, PF11_0382, PF14_0116, PFL2535W	1	1	1	1	1	21.1333	30.2183	1	8.6e-18	1	1	1	2.47106e-17	5.93335e-19	1.37667e-18	1	1	1	1	1	1	1	1	1	1	0.515549	-	-
Cluster 115	115	7	MAL6P1.203, PF10_0324, PF11_0088, PF11_0118, PF13_0284, PF14_0457, PFI0985C	1	1	1	1	1	21.2143	3.03476	1	0.00156631	1	1	1	8.09035e-13	1.85006e-10	3.44569e-13	1	1	1	1	1	1	1	1	1	1	0.381647	-	-
Cluster 116	116	20	MAL13P1.159, MAL13P1.201, MAL13P1.258, MAL7P1.31, MAL8P1.125, MAL8P1.131, MAL8P1.77, PF13_0230, PF14_0609, PFA0275C, PFB0125C, PFB0391C, PFE0295W, PFE0640W, PFF0365C, PFF0370W, PFI1030C, PFI1390W, PFL1185C, PFL1445W	1	1	1	1	1	21.3786	64.9664	1.18e-16	1	1.11664e-08	2.79039e-14	0.000218567	1	1	1	1	1	1	0.706654	1	1	1	1	1	1	0.448255	-	-
Cluster 117	117	6	MAL7P1.157A, PF07_0053, PF14_0442, PFE0430W, PFF0410W, PFI1590C	1	1	1	1	1	21.65	1.412	7.29e-16	1	1	1.10875e-15	2.67436e-17	3.37194e-05	1	1	1	1	1	1	1	1	1	1	1	1	0.267113	-	-
Cluster 118	118	8	MAL6P1.153, MAL6P1.189, MAL8P1.103, PF13_0065, PF13_0244, PF14_0439, PFC0725C, PFI1260C	1	1	1	1	1	21.95	32.3044	1.32e-33	1	1.72191e-23	7.6687e-28	9.90193e-28	1	1	1	1	1	0.446498	1	1	1	1	1	1	1	0.606448	-	-
Cluster 119	119	7	MAL13P1.232, MAL13P1.277, MAL7P1.11, MAL8P1.24, PF14_0269, PF14_0403, PFF1360W	1	1	1	1	1	22.0875	6.683	1	1.35e-53	1	1	1	5.3459e-14	2.09733e-09	5.63669e-14	1	1	1	0.406866	1	1	1	1	1	1	0.37023	-	-
Cluster 120	120	6	MAL13P1.347, PF07_0098, PF10_0210, PF11_0247, PF14_0636, PFF0575C	1	1	1	1	1	22.175	49.2892	1	1.58e-08	1	1	1	2.23283e-18	0.00838746	5.37806e-10	1	1	1	1	1	1	1	1	1	1	0.0939614	-	-
Cluster 121	121	13	PF08_0087, PF10_0114, PF11_0232, PF13_0350, PF14_0342, PF14_0499, PFB0710C, PFD0405C, PFE1100W, PFI0935W, PFI1490C, PFL0295C, PFL0980W	1	1	1	1	1	22.6	28.44	3.37e-13	1	1	5.71863e-23	1.54727e-17	0.0256063	1	1	1	0.587447	1	1	1	1	1	1	1	1	0.267113	-	-
Cluster 122	122	14	MAL13P1.318, MAL6P1.190, MAL6P1.52, MAL6P1.82, PF08_0116, PF10_0029, PF10_0305, PF11_0453, PF14_0645, PFB0545C, PFD0365C, PFE0460C, PFL1475W, PFL2425W	1	1	0.282277	0.372426	1	22.8375	7.09411	1.26e-12	1	0.020235	1.48337e-08	0.00014671	1	1	1	1	1	1	1	1	1	1	1	1	1	0.311091	-	-
Cluster 124	124	7	MAL13P1.345, PF13_0130, PF13_0227, PFC1025W, PFD0207C, PFI0220W, PFL1020W	1	1	0.868952	0.391352	1	23.3375	49.4583	0.321018	1	1	1.1429e-06	1	0.00162704	1	0.164598	1	0.853875	1	0.406866	1	1	1	1	1	1	0.847678	-	-
Cluster 125	125	13	MAL13P1.186, MAL7P1.118, PF10_0161, PF10_0208, PF11_0134, PF11_0145, PF11_0400, PF13_0122, PF14_0697, PF14_0715, PFC0390W, PFF0820W, PFF1090C	1	1	0.0317427	1	1	23.3958	170.418	0.000117236	1	1	1	1	0.680992	0.136126	0.9803	1	1	1	1	1	1	1	1	1	1	0.0833727	3.2	8.62222
Cluster 126	126	14	MAL13P1.58, MAL6P1.290, MAL6P1.51, PF13_0097, PF13_0146, PF13_0206, PF13_0221, PF14_0154, PF14_0454, PFC0070C, PFE0325W, PFI0555C, PFI1150W, PFI1505C	1	1	1	1	1	24.0333	36.55	1	0.0313249	1	1	1	1.31784e-14	9.62183e-05	2.83715e-05	1	1	0.09922	0.329898	1	1	1	1	1	1	0.351638	-	-
Cluster 127	127	16	MAL13P1.73, MAL6P1.28, MAL6P1.97, MAL7P1.98, MAL8P1.157, PF10_0173, PF11_0085, PF13_0042, PF13_0334, PFD0565C, PFD0835C, PFE1155C, PFE1160W, PFI1745C, PFL1310C, PFL2440W	1	1	1	1	1	24.0625	13.7561	1	0.00287163	1	0.0101991	1	0.00348076	1	0.273589	1	1	1	0.887144	1	1	1	1	1	1	0.267113	-	-
Cluster 128	128	11	MAL7P1.117, PF11_0120, PF11_0303, PF11_0408, PF13_0290, PF14_0026, PF14_0123, PFD1040W, PFE0870W, PFE1210C, PFF1105C	1	1	1	1	1	24.1	70.1348	1	2.69e-22	1	1	1	1.58585e-17	6.19126e-12	1.359e-21	1	1	1	1	1	1	1	1	1	1	0.321765	-	-
Cluster 132	132	23	MAL6P1.202, PF07_0070, PF07_0102, PF08_0018, PF11_0036, PF13_0207, PF14_0147, PF14_0308, PF14_0399, PF14_0410, PF14_0489, PF14_0668, PFB0495W, PFB0610C, PFE0635C, PFE1075C, PFF0120W, PFF0465C, PFI0430C, PFI0835C, PFI1645C, PFL0255C, PFL1635W	1	1	1	1	1	24.6385	11.4458	1	1.56e-07	1	1	1	9.22725e-06	0.0121863	3.22236e-06	1	1	1	1	0.866182	1	1	1	1	1	0.345851	-	-
Cluster 133	133	12	MAL13P1.234, MAL13P1.540, MAL7P1.19, PF11_0487, PF13_0034, PF14_0058, PF14_0175, PF14_0649, PF14_0790, PFD0840W, PFD0965W, PFE0750C	1	1	1	1	1	24.7333	73.2987	1.24e-12	1	1	9.91218e-21	3.31427e-17	0.00359623	1	1	1	1	1	1	1	1	1	1	1	1	0.513	-	-
Cluster 134	134	15	MAL13P1.25, MAL6P1.211, MAL6P1.266, PF08_0051, PF08_0098, PF10_0315, PF10_0320, PF13_0031, PF13_0183, PF14_0297, PF14_0413, PF14_0534, PFD0755C, PFI0086W, PFL2170C	1	1	1	1	1	25.2	19.3816	1	2.49e-30	1	1	1	3.14501e-09	1.25201e-10	5.52699e-12	1	1	1	1	1	1	1	1	1	1	0.267113	-	-
Cluster 136	136	8	MAL8P1.148, PF08_0097, PF10_0258, PF11_0372, PF11_0525, PF13_0220, PF14_0227, PF14_0737	1	1	1	1	0.00218285	25.65	57.245	1	2.07e-37	1	1	1	7.55178e-07	1.29377e-21	1.75174e-18	1	1	1	1	1	1	1	1	1	1	0.239853	8.375	12.8393
Cluster 137	137	43	MAL13P1.236, MAL13P1.300, MAL6P1.231, MAL7P1.38, MAL8P1.51, PF08_0095, PF10_0070, PF10_0214, PF10_0310, PF11_0058, PF11_0285, PF11_0309, PF13_0098, PF13_0099, PF13_0222, PF13_0235, PF14_0126, PF14_0266, PF14_0267, PF14_0273, PF14_0279, PF14_0315, PF14_0377, PF14_0650, PF14_0674, PF14_0719, PFA0430C, PFC1030W, PFD0225W, PFD0540C, PFD0890W, PFE0110W, PFE0330W, PFE0560C, PFE0585C, PFE0590W, PFE0790C…	1	1	1	1	1	26.2083	33.3029	1	0.788306	1	1.85236e-11	0.479439	0.00248702	1	1	1	1	5.30509e-07	0.00207893	0.149783	1	1	1	0.827559	1	0.399861	-	-
Cluster 138	138	6	MAL8P1.26, PF13_0101, PF14_0037, PF14_0544, PFB0888W, PFL1640C	1	1	1	1	1	26.7667	48.0631	1	5.31e-06	1	0.189172	1	0.100693	1	4.01324e-05	1	1	1	0.320092	1	1	1	1	1	1	0.356232	-	-
Cluster 139	139	7	MAL7P1.131, MAL8P1.10, PF11_0100, PF11_0455, PF13_0088, PFE0275W, PFF1085C	1	1	1	1	1	27.05	91.125	1	0.016846	1	1	1	8.88179e-16	3.54507e-05	1.87995e-08	1	1	1	0.887144	1	1	1	1	1	1	0.445794	-	-
Cluster 140	140	27	MAL13P1.112, MAL13P1.184, MAL13P1.465, MAL6P1.123, MAL6P1.154, MAL6P1.45, MAL7P1.37, MAL7P1.83, PF08_0034, PF10_0108, PF10_0153, PF11_0295, PF11_0319, PF13_0118, PF14_0096, PF14_0329, PF14_0354, PF14_0381, PFC0800W, PFE0980C, PFE1000C, PFI0570W, PFL0770W, PFL1210W, PFL1275C, PFL1585C, PFL2365W	1	1	1	1	1	27.2333	12.0947	1	0.0453648	0.699084	0.722915	1	1	1	0.181379	1	1	1	0.0772027	1	1	1	1	1	1	0.267113	-	-
Cluster 142	142	13	MAL7P1.201, MAL8P1.37, MAL8P1.80, PF11_0079, PFB0215C, PFE0130C, PFF0685C, PFF1380C, PFI0505C, PFL0690C, PFL1205C, PFL1795C, PFL2350C	1	1	1	1	1	27.3042	59.9685	1	6.75e-31	1	1	1	1.50618e-06	9.90665e-09	1.32003e-05	1	1	1	1	1	1	1	1	1	0.699351	0.338477	-	-
Cluster 144	144	8	MAL13P1.290, MAL13P1.314, PF07_0100, PF14_0041, PF14_0103, PF14_0503, PFD0465W, PFF1275C	1	1	1	1	1	27.3875	33.7582	1	0.47418	1.14264e-16	1	0.135206	1	3.18123e-05	1	1	1	0.446498	1	1	1	1	1	1	1	0.378987	-	-
Cluster 145	145	12	MAL13P1.107, MAL13P1.192, MAL13P1.48, MAL13P1.57, MAL6P1.43, MAL8P1.124, PF14_0349, PF14_0535, PF14_0727, PFC0610C, PFC0645W, PFD0290W	1	1	1	1	1	27.5583	7.01598	1	5.57e-83	1	1	1	6.08632e-23	1.50009e-23	3.25034e-21	1	1	1	1	1	1	1	1	1	1	0.213296	-	-
Cluster 146	146	14	MAL7P1.152, MAL8P1.102, PF11_0414, PF11_0434, PF14_0180, PF14_0382, PF14_0509, PFB0886C, PFE0620C, PFF0950W, PFF1265W, PFI0130C, PFI1190W, PFL2445C	1	1	1	1	1	27.6722	31.3272	1	6.84e-63	1	1	1	7.01425e-19	2.8538e-09	3.13546e-18	1	1	1	0.142138	1	1	1	1	1	1	0.267113	-	-
Cluster 147	147	18	MAL6P1.49, PF08_0011, PF08_0067, PF10_0199, PF14_0217, PF14_0529, PFB0470W, PFB0820C, PFC0230C, PFC1055W, PFE0105C, PFE0740C, PFE1015C, PFI0095C, PFI0585C, PFL0575W, PFL0640W, PFL1590C	1	1	1	1	1	28.3065	14.9352	1	1.68e-22	1	1	1	5.18063e-12	0.000227568	1.07038e-09	1	1	1	1	1	1	1	1	1	1	0.364993	-	-
Cluster 149	149	10	MAL7P1.163, PF10_0110, PF14_0029, PF14_0047, PF14_0073, PF14_0285, PFD0010W, PFD0685C, PFI0340C, PFL1360C	1	1	0.753086	1	1	28.565	93.8344	1	8.04e-24	1	1	1	0.847615	0.000124163	0.483316	1	1	1	1	1	1	1	1	1	1	0.36993	-	-
Cluster 150	150	10	MAL13P1.326, MAL7P1.107, PF08_0089, PF11_0374, PF13_0186, PF14_0115, PF14_0283, PFD0655C, PFF1290C, PFI0490C	1	1	1	1	1	28.6357	39.4214	5.75e-19	1	3.87945e-22	1.91479e-18	5.42387e-26	1	1	1	1	1	1	0.329898	1	1	1	1	1	1	0.423163	-	-
Cluster 151	151	16	MAL13P1.183, MAL13P1.346, PF08_0038, PF10_0313, PF11_0282, PF11_0560, PF14_0526, PF14_0592, PFA0425C, PFC10_API0012, PFE0695W, PFF0495W, PFI1195C, PFI1330C, PFL1650W, PFL2035C	1	1	1	1	1	29.3222	41.7264	1	7.77e-38	5.89425e-08	1	1	1	2.70271e-08	0.00322944	1	1	1	1	1	1	1	1	1	1	0.37023	-	-
Cluster 152	152	21	MAL13P1.270, MAL13P1.337, MAL6P1.136, MAL6P1.78, MAL8P1.128, PF08_0059, PF08_0071, PF13_0243, PF13_0282, PF13_0294, PF13_0322, PF13_0335, PF14_0276, PF14_0393, PF14_0571, PF14_0716, PFC0271C, PFC0440C, PFI1310W, PFI1625C, PFL0105W	1	1	0.780712	1	1	29.3225	15.9536	1.81e-28	1	8.81287e-16	2.18983e-31	6.61441e-32	1	1	1	1	1	0.362923	0.94406	1	1	1	1	1	1	0.365134	-	-
Cluster 153	153	31	MAL13P1.75, MAL7P1.159, MAL8P1.100, MAL8P1.21, PF07_0022, PF10_0125, PF11_0306, PF11_0403, PF13_0200, PF14_0709, PFA0270C, PFB0605W, PFB0850C, PFD0550C, PFE0715W, PFE1480C, PFF0195C, PFF0205W, PFF0235C, PFF1045W, PFI0655C, PFI0750C, PFI1410C, PFI1415W, PFL1100W, PFL1280W, PFL1605W, PFL1660C, PFL1985C, PFL2175W, PFL2485C	1	1	1	1	1	29.4944	47.9405	1	2.14e-66	1	1	1	2.61687e-08	5.85213e-12	2.46256e-12	1	1	0.535114	1	1	1	1	1	1	1	0.267113	-	-
Cluster 155	155	16	MAL13P1.181, MAL13P1.325, MAL13P1.46, MAL8P1.35, PF08_0046, PF11_0228, PF14_0114, PF14_0568, PF14_0711, PFC0790W, PFD0925W, PFF1075W, PFI0760W, PFI1045W, PFI1055W, PFL0605C	1	1	1	1	1	29.785	66.7815	1	1.19e-25	1	1	1	5.01116e-10	0.000153995	6.08052e-08	1	1	1	1	1	1	1	1	1	1	0.267113	-	-
Cluster 156	156	12	MAL6P1.205, PF10_0064, PF10_0252, PF11_0075, PF14_0161, PF14_0497, PF14_0602, PFC0506W, PFC0715C, PFF0155W, PFL1040W, PFL1920C	1	1	1	1	1	29.84	10.9341	1	1.57e-28	1	1	1	0.583707	2.81714e-15	0.000313756	1	1	0.840291	1	1	1	1	1	1	1	0.345851	-	-
Cluster 158	158	19	MAL13P1.13, MAL13P1.216, MAL13P1.87, MAL7P1.147, MAL8P1.31, PF10_0090, PF10_0321, PF13_0020, PF14_0101, PF14_0282, PF14_0639, PFE0505W, PFE0925C, PFE1082C, PFE1500C, PFI1120C, PFI1425W, PFI1640C, PFL1620W	1	1	1	1	1	29.8756	21.2241	2.91e-17	1	1	5.64312e-15	1.13561e-35	0.341681	1	1	1	0.221617	0.701035	0.706654	1	1	1	1	1	1	0.267113	-	-
Cluster 159	159	29	MAL13P1.142, MAL13P1.343, MAL13P1.580, MAL8P1.15, PF10_0051, PF10_0057, PF11_0197, PF13_0242, PF14_0181, PF14_0232, PF14_0253, PF14_0417, PF14_0783, PFA0450C, PFA0575C, PFB0180W, PFB0257C, PFB0420W, PFE0150C, PFE0195W, PFE0410W, PFE0445C, PFE1080W, PFI0235W, PFI0830C, PFI0910W, PFL0485W, PFL0960W, PFL1775C	1	1	1	1	1	29.898	10.0624	1	2.25e-10	0.00192476	1.29961e-07	0.0250324	1	1	1	1	1	1	0.00207893	1	1	1	1	1	1	0.350726	-	-
Cluster 160	160	17	MAL6P1.192, MAL6P1.27, MAL8P1.74, PF07_0047, PF08_0080, PF08_0101, PF10_0026, PF10_0052, PF10_0118, PF10_0233, PF11_0129, PF13_0077, PF14_0564, PFB0855C, PFC0490W, PFI0960W, PFL2240W	1	1	1	1	1	29.9589	26.4448	1	2.19e-36	1	1	1	0.0145424	0.000980356	0.000177163	1	1	1	1	1	1	1	1	1	1	0.267113	-	-
Cluster 161	161	6	MAL7P1.94, PF10_0317, PFC0330W, PFC0955W, PFE0520C, PFL2245W	1	1	1	1	1	30.02	31.2263	0.000245044	1	1.01482e-08	1.65604e-10	5.14602e-14	1	1	1	1	1	0.0585484	0.765097	1	1	1	1	1	1	0.311091	-	-
Cluster 162	162	5	PF07_0010, PF13_0192, PFC0170C, PFC10_API0043, PFD0690C	1	1	1	1	1	30.075	17.5092	1	7.88e-36	1	1	1	6.33128e-08	4.26468e-16	2.02605e-15	1	1	1	1	1	1	1	1	1	1	0.500517	-	-
Cluster 163	163	9	MAL7P1.129, PF11_0078, PF14_0081, PF14_0643, PFD1015W, PFE0600C, PFF1015W, PFL1120C, PFL2025W	1	1	1	1	1	30.4333	22.1867	1	2.33e-36	1	1	1	2.64526e-28	2.21631e-10	1.03968e-31	1	1	1	0.291089	1	1	1	1	1	1	0.528803	-	-
Cluster 164	164	8	MAL7P1.67, PF07_0110, PF11_0244, PF14_0699, PFD0165W, PFF0165C, PFI0225W, PFL0340W	1	1	1	1	1	30.9167	7.55367	1	3.04e-14	1	1	1	1.48925e-28	0.466161	5.08874e-06	1	1	1	0.50456	1	1	1	1	1	1	0.267113	-	-
Cluster 165	165	22	MAL13P1.138, MAL13P1.200, MAL7P1.203B, MAL7P1.25, PF07_0075, PF10_0259, PF11_0044, PF11_0427, PF11_0466, PF13_0274, PF14_0167, PF14_0317, PFC0360W, PFC0575W, PFE1330C, PFF0245W, PFF1395C, PFF1400W, PFI0810C, PFL0610W, PFL1255C, PFL1455W	1	1	0.00647339	1	1	30.9521	60.515	1	9.68e-08	3.61572e-05	1	1	1	0.000155222	0.0843025	1	1	1	1	1	1	1	1	1	1	0.311091	2.72222	4.80065
Cluster 166	166	30	MAL13P1.113, MAL13P1.15, MAL13P1.40, MAL13P1.67, MAL6P1.188, MAL6P1.258, MAL6P1.42, MAL6P1.61, MAL7P1.157, MAL8P1.107, PF10_0092, PF10_0213, PF11_0112, PF11_0339, PF13_0016, PF13_0131, PF14_0257, PF14_0386, PF14_0658, PF14_0666, PFA0180W, PFA0460C, PFB0460C, PFC0550W, PFC0845C, PFD0280W, PFI0280C, PFI0380C, PFI1185C, PFL0280C	1	1	0.094859	0.754018	1	31.0103	18.6534	1	4.23e-18	0.0648293	4.61746e-05	1	1	1	0.115601	1	1	0.981633	0.00885162	0.55519	1	1	1	1	1	0.376774	-	-
Cluster 167	167	18	PF08_0020, PF10_0298, PF11_0184, PF13_0142, PF14_0277, PF14_0540, PFA0310C, PFC0140C, PFE1050W, PFE1350C, PFF0330W, PFF0560C, PFF0745C, PFI0328C, PFI1700C, PFL0620C, PFL0930W, PFL1245W	1	1	1	1	1	31.045	27.9851	2.53e-26	1	3.83302e-08	1.30971e-37	1.29942e-64	1	1	1	1	1	1	1	1	1	1	0.924492	1	1	0.311091	-	-
Cluster 168	168	9	MAL13P1.291, MAL7P1.340, PF11_0352, PF11_0524, PF13_0082, PF13_0279, PF14_0050, PFE0140C, PFL0623C	1	1	1	1	1	31.0833	9.29767	1	1.01e-14	1	4.41553e-09	0.632674	0.00110189	1	1	1	1	1	1	1	1	1	1	1	1	0.690058	-	-
Cluster 169	169	5	MAL13P1.117, PF13_0236, PF13_0265, PF14_0501, PFF0760W	1	1	1	1	1	31.1	0	8.01e-29	1	3.24287e-05	1.98524e-17	7.44077e-18	1	1	1	1	1	1	1	1	1	1	1	1	1	0.445794	-	-
Cluster 172	172	14	MAL8P1.121, PF08_0043, PF10_0078, PF10_0174, PF13_0356, PF14_0237, PFB0380C, PFB0540W, PFC0255C, PFC0520W, PFD0680C, PFE1395C, PFF0445W, PFF0905W	1	1	1	1	1	31.91	95.5745	0.383455	1	1	1.69582e-23	1.83821e-20	0.000545579	1	1	1	1	0.285432	1	0.463187	1	1	1	1	1	0.414402	-	-
Cluster 173	173	7	MAL13P1.298, MAL13P1.321, MAL13P1.329, MAL13P1.330, PF13_0324, PFL1415W, PFL2220W	1	1	1	1	1	32.025	454.631	0.000720874	1	1	0.186708	1	0.0212363	1	0.676769	1	1	1	1	1	1	1	1	1	1	0.452075	-	-
Cluster 174	174	5	PF10_0017, PF13_0321, PFC10_API0060, PFE0855C, PFF1140C	1	1	1	1	1	32.2	19.11	1	0.0289906	1	1	1	0.00213053	0.0128447	0.199532	1	1	1	1	1	1	1	1	1	1	0.692644	-	-
Cluster 175	175	15	MAL7P1.79, MAL8P1.25A, PF10_0239, PF13_0264, PF14_0332, PF14_0424, PF14_0680, PFE0310C, PFE0690C, PFE1275C, PFF0550W, PFF0910C, PFF1150W, PFI1835C, PFL0820C	1	1	1	1	1	32.3286	4.85238	1	2.43e-17	4.63818e-10	0.402856	0.000506591	1	1	1	1	1	1	1	1	1	1	1	1	1	0.410665	-	-
Cluster 176	176	29	MAL13P1.160, MAL13P1.161, MAL13P1.266, MAL6P1.232, MAL6P1.77, MAL6P1.88, MAL8P1.123, PF07_0012, PF08_0031, PF10_0045, PF13_0140, PF13_0182, PF13_0199, PF14_0088, PF14_0254, PF14_0412, PF14_0493, PF14_0642, PF14_0679, PFC0225C, PFC0670C, PFC0770C, PFD0145C, PFD0780W, PFE0765W, PFI0155C, PFI0605C, PFL0835W, PFL1135C	1	1	1	1	1	32.5328	8.55732	1	9.84e-09	1.28831e-08	1.86618e-16	1.21283e-11	1	1	1	1	1	0.701035	1	1	1	1	1	1	1	0.376774	-	-
Cluster 177	177	23	MAL13P1.69, MAL13P1.89, MAL6P1.171, MAL6P1.241, MAL6P1.87, MAL7P1.74, PF07_0119, PF10_0035, PF11_0087, PF13_0337, PFB0810W, PFC0415C, PFC0886W, PFD0980W, PFF0520W, PFI1460C, PFL0180W, PFL0660W, PFL0750W, PFL1060C, PFL1555W, PFL1630C, PFL2465C	1	1	0.00841279	1	1	32.7192	39.3138	1	1.67e-28	1.18096e-05	1	1	1	0.0116924	8.4578e-05	1	1	1	1	1	1	1	1	1	1	0.384249	6.81818	17.1082
Cluster 179	179	28	MAL13P1.180, MAL13P1.262, MAL6P1.267, MAL6P1.288, PF07_0114, PF10_0032, PF10_0065, PF11_0333, PF13_0237, PF13_0254, PF13_0359, PF14_0252, PF14_0300, PF14_0310, PF14_0447, PF14_0471, PFA0195W, PFB0185W, PFD0865C, PFE0645W, PFE1375C, PFI1000W, PFI1265W, PFI1500W, PFL0285W, PFL0445W, PFL1075W, PFL1740W	1	1	1	1	1	33.0148	10.5103	1	2.1e-25	0.729747	0.221046	0.991444	1	1	1	1	1	1	0.478847	1	1	1	1	1	1	0.267113	-	-
Cluster 181	181	17	MAL13P1.269, MAL13P1.336, MAL6P1.131, MAL6P1.237, MAL6P1.272, MAL6P1.70, MAL7P1.146, PF07_0018, PF07_0058, PF08_0086, PF10_0319, PF11_0252, PF13_0089, PF14_0229, PF14_0350, PF14_0569, PFL1645W	1	1	1	1	1	33.3028	33.0181	2.2e-19	1	1.43942e-05	2.28154e-41	1.04655e-30	1	1	1	1	1	1	1	1	1	1	1	1	1	0.364993	-	-
Cluster 182	182	45	MAL13P1.229, MAL13P1.303, MAL6P1.137, MAL6P1.167, MAL6P1.182, MAL6P1.305, MAL7P1.30, MAL7P1.66, MAL7P1.75, PF07_0063, PF10_0316, PF10_0334, PF11_0054, PF11_0425, PF11_0459, PF13_0032, PF13_0043, PF13_0068, PF13_0121, PF13_0349, PF14_0331, PF14_0570, PF14_0601, PF14_0641, PF14_0696, PF14_0721, PFA0250W, PFB0465C, PFB0500C, PFB0895C, PFC0995C, PFC1035W, PFD0440W, PFD0670C, PFD0850C, PFE0490W, PFE10…	1	1	1	1	1	33.3416	17.0915	1	1.2e-13	2.70773e-13	0.0917192	1.89352e-05	1	1	1	1	1	1	1	0.866182	1	1	1	0.827559	1	0.338477	-	-
Cluster 183	183	25	MAL13P1.131, MAL13P1.196, MAL13P1.64, MAL6P1.108, MAL7P1.93, MAL8P1.98, MAL8P1.99, PF11_0365, PF11_0423, PF11_0485, PF13_0149, PF14_0356, PF14_0597, PF14_0606, PFC0281W, PFC0505C, PFD0475C, PFE0970W, PFI0485C, PFL0120C, PFL0615W, PFL0735W, PFL0875W, PFL1655C, PFL1720W	1	1	1	1	1	33.3478	25.2559	1	6.09e-11	2.35736e-13	1	0.252877	1	0.105817	1	1	1	1	0.442233	1	1	1	1	1	1	0.381647	-	-
Cluster 184	184	9	MAL13P1.178, MAL13P1.304, MAL13P1.34, PF10_0148, PF13_0135, PF13_0362, PFC1060C, PFD1115C, PFF0925W	1	1	1	1	1	33.4333	179.205	1	0.040006	1	2.38876e-06	1	2.93382e-07	1	0.288377	1	1	1	1	1	1	1	1	1	1	0.37023	-	-
Cluster 185	185	6	PF13_0052, PF14_0019, PF14_0385, PF14_0611, PFC1010W, PFL0425C	1	1	1	1	1	33.5	228.98	1	1.67e-44	1	1	1	8.83841e-12	4.34824e-12	4.27779e-13	1	1	1	1	1	1	1	1	1	1	0.311091	-	-
Cluster 186	186	6	PF11_0273, PF11_0440, PF11_0527, PF14_0111, PFF0455W, PFL0095C	1	1	1	1	1	33.54	27.008	1	0.000329865	1	0.00505705	0.377776	0.459894	1	1	1	1	1	1	1	1	1	1	1	1	0.365134	-	-
Cluster 187	187	11	MAL13P1.250, MAL13P1.90, MAL8P1.11, PF07_0081, PF08_0010, PF10_0412, PF13_0151, PF14_0060, PF14_0176, PFA0400C, PFF0400W	1	1	1	1	1	33.75	7.46195	3.79e-14	1	2.78704e-19	2.66593e-32	1.71183e-42	1	1	1	1	1	1	1	1	1	1	1	1	1	0.639782	-	-
Cluster 188	188	18	MAL13P1.365, PF07_0112, PF10_0111, PF11_0187, PF14_0025, PF14_0137, PF14_0545, PF14_0676, PF14_0778, PFB0687C, PFC0890W, PFD0665C, PFD0895C, PFE0280C, PFE0290C, PFE0380C, PFI1515W, PFL1115W	1	1	1	1	1	34.125	115.122	0.000207865	1	9.76468e-16	2.45081e-16	4.85337e-13	1	1	1	1	1	1	1	1	1	1	1	1	1	0.430088	-	-
Cluster 189	189	24	MAL13P1.19, PF07_0113, PF10_0165, PF11_0159, PF11_0413, PF13_0126, PF13_0231, PF13_0361, PF14_0249, PF14_0270, PF14_0376, PF14_0613, PF14_0665, PFA0545C, PFB0840W, PFB0890C, PFD0805W, PFE0215W, PFE0830C, PFF0935C, PFF1080W, PFF1165C, PFF1175C, PFI0145W	1	1	1	1	1	34.175	10.0117	1	4.09e-41	1	1	1	6.51457e-10	0.023183	0.0288297	1	1	1	0.782075	0.866182	1	1	1	1	1	0.343592	-	-
Cluster 190	190	26	MAL13P1.351, MAL13P1.39, MAL8P1.139, PF07_0082, PF07_0086, PF07_0111, PF08_0112, PF10_0031, PF10_0309, PF10_0331, PF11_0308, PF13_0333, PF14_0049, PF14_0278, PF14_0461, PFA0405W, PFC0335C, PFE0095C, PFE0250W, PFE0710W, PFF1485W, PFI0200C, PFI0495W, PFI1525W, PFL0250W, PFL2435W	1	1	1	1	1	34.2033	16.0372	1	1.62e-46	1	1	1	4.00773e-29	0.0848098	3.2236e-23	1	1	0.869814	1	0.713376	1	1	1	1	1	0.411532	-	-
Cluster 191	191	14	MAL6P1.130, MAL6P1.33, MAL7P1.133, MAL8P1.65, PF10_0124, PF10_0136, PF10_0215, PF11_0350, PF14_0084, PF14_0372, PFD0250C, PFI0290C, PFL1080C, PFL1760W	1	1	1	1	1	34.2944	84.582	6.79e-12	1	0.30353	5.88378e-22	1.3111e-19	1	1	1	1	1	1	1	1	1	1	1	1	1	0.376774	-	-
Cluster 192	192	14	MAL6P1.47, PF11_0355, PF14_0306, PF14_0309, PFB0725C, PFC0911C, PFE0775C, PFE1455W, PFI0400C, PFI1395W, PFI1705W, PFL0090C, PFL1860C, PFL2070W	1	1	0.881847	1	0.881847	34.5238	6.94083	1	4.29e-08	5.98165e-16	0.0169007	0.000137208	1	1	1	1	1	1	1	1	1	1	1	1	1	0.363252	-	-
Cluster 193	193	14	MAL13P1.33, MAL6P1.226, MAL6P1.259, MAL8P1.55, PF07_0109, PF10_0040, PF10_0152, PF10_0227, PF10_0333, PF11_0297, PF14_0446, PF14_0582, PFD1080W, PFL1875W	1	1	0.00248755	0.496568	1	35.1714	70.1212	1	1.4e-33	1	1	1	0.0096619	1.21066e-05	0.000230216	1	1	1	1	1	1	1	1	0.827559	1	0.311091	3.57143	10.8791
Cluster 194	194	14	MAL6P1.212, MAL8P1.110, PF11_0210, PF14_0063, PF14_0304, PF14_0581, PFB0365W, PFC0210C, PFD0735C, PFE0265C, PFF0640W, PFI1365W, PFL0495C, PFL2185W	1	1	1	1	1	35.195	63.6857	1	1.41e-30	3.37237e-13	1	1	1	0.100342	0.254023	1	1	1	1	1	1	1	1	1	1	0.538929	-	-
Cluster 195	195	44	MAL13P1.210, MAL13P1.282, MAL13P1.41, MAL8P1.30, PF10_0069, PF10_0234, PF10_0238, PF11_0125, PF11_0233, PF11_0288, PF11_0360, PF11_0361, PF11_0550, PF13_0306, PF13_0317, PF14_0177B, PF14_0189, PF14_0379, PF14_0415, PF14_0791, PFA0175W, PFA0350W, PFA0355W, PFB0580W, PFC0125W, PFC0126C, PFD0692C, PFF0225W, PFF0360W, PFF0390W, PFF0415C, PFF0630C, PFF0900C, PFF1320C, PFI0300W, PFI1160W, PFI1587C, PFL…	1	1	1	1	1	35.6627	35.864	1	1.73e-54	0.699084	1	1	1	0.016075	3.35318e-09	1	1	1	0.179615	1	1	1	1	0.827559	0.565708	0.365134	-	-
Cluster 196	196	49	MAL13P1.165, MAL13P1.194, MAL13P1.217, MAL13P1.227, MAL13P1.244, MAL13P1.324, MAL13P1.96, MAL6P1.125, MAL6P1.196, MAL6P1.291, MAL6P1.56, MAL7P1.82, MAL8P1.33, PF08_0045, PF10_0276, PF10_0332, PF10_0335, PF10_0339, PF11_0097, PF11_0176, PF11_0386, PF11_0482, PF11_0484, PF13_0176, PF14_0132, PF14_0178, PF14_0286, PF14_0630, PF14_0664, PF14_0717, PFA0370W, PFB0835C, PFC0310C, PFE0090W, PFE0960W, PFI…	1	1	0.0293811	1	1	35.8526	28.257	1	0.000291929	4.12331e-15	1.80253e-10	6.57369e-14	1	1	1	1	1	1	1	0.00251498	1	1	1	1	1	0.345851	3.83673	9.63946
Cluster 197	197	22	MAL13P1.190, MAL8P1.142, MAL8P1.17, PF08_0109, PF10_0081, PF10_0203, PF11_0098, PF13_0033, PF13_0062, PF13_0272, PF14_0323, PF14_0543, PF14_0632, PFB0260W, PFD0810W, PFE0285C, PFE0625W, PFI0630W, PFI0875W, PFI1325W, PFL1005C, PFL2345C	1	1	1	1	1	36.2594	22.5078	1.44e-38	1	3.15422e-22	4.39382e-48	1.86612e-63	1	1	1	1	1	1	1	1	1	1	1	1	1	0.448912	-	-
Cluster 198	198	9	PF11_0412, PF13_0156, PF13_0280, PFC0745C, PFE0915C, PFF0420C, PFF0965C, PFI0525W, PFI1545C	1	1	1	1	1	36.2714	37.636	2.06e-35	1	2.03486e-42	4.00251e-35	2.08876e-52	1	1	1	1	1	1	1	1	1	1	1	1	1	0.52104	-	-
Cluster 199	199	17	MAL8P1.29, PF11_0213, PF11_0214, PF11_0324, PF13_0050, PF14_0032, PF14_0396, PF14_0400, PF14_0551, PFA0280W, PFC0570C, PFC0701W, PFE0155W, PFE1300W, PFI1355W, PFL1430C, PFL2250C	1	1	1	1	0.410352	36.4232	44.5941	1	6.84e-63	1	1	1	1.25289e-13	1.36977e-17	6.98231e-09	1	1	1	0.887144	1	1	1	1	1	1	0.311091	-	-
Cluster 200	200	5	MAL13P1.175, PF08_0057, PF10_0226, PF13_0202, PFF1377W	1	1	1	1	1	36.45	32.805	0.00149982	1	2.26803e-33	7.82587e-07	1.52415e-17	1	1	1	1	1	1	1	1	1	1	1	1	1	0.617197	-	-
Cluster 201	201	5	PF10_0236, PF11_0530, PF14_0695, PF14_0815, PFC0705C	1	1	1	1	1	36.8333	13.3433	1	7.3e-16	5.3534e-06	1	1	1	3.54753e-06	0.00159158	1	1	1	1	1	1	1	1	1	1	0.394302	-	-
Cluster 203	203	35	MAL6P1.175, MAL6P1.242, MAL6P1.55, MAL6P1.84, MAL7P1.99, MAL8P1.61, PF11_0146, PF11_0223, PF11_0420, PF11_0424, PF11_0468, PF11_0488, PF13_0189, PF13_0246, PF13_0291, PF13_0320, PF14_0031, PF14_0177, PF14_0184, PFA0340W, PFB0140W, PFB0590W, PFB0720C, PFB0790C, PFC0220W, PFC0860W, PFD0935C, PFE0240W, PFE0930W, PFI0390C, PFI0735C, PFI0855W, PFI1615W, PFL1050W, PFL1330C	1	1	1	1	1	37.1045	23.468	1	9.13e-27	1.21564e-06	0.865932	0.00717835	1	1	1	1	1	0.831384	1	0.235292	1	1	1	1	1	0.311091	-	-
Cluster 204	204	11	MAL13P1.111, MAL7P1.207, MAL7P1.78, PF07_0040, PF10_0133, PF11_0066, PF14_0531, PFB0170W, PFI0160W, PFI0890C, PFI1295C	1	1	0.592226	1	0.592226	37.1167	7.28212	1	3.36e-09	2.10635e-14	3.97784e-08	8.86636e-13	1	1	1	1	1	1	1	1	1	1	1	1	1	0.513	-	-
Cluster 205	205	13	MAL8P1.138, ORF79, PF14_0618, PFA0485W, PFD0420C, PFD0675W, PFD1075W, PFE0470W, PFI1710W, PFL0975W, PFL1780W, PFL2570W, RPS17	1	1	1	1	1	37.3218	14.3903	1	0.0820032	8.85833e-10	0.000334616	3.10099e-06	1	1	1	1	1	1	1	1	1	1	1	1	1	0.516717	-	-
Cluster 206	206	12	PF11_0367, PF11_0407, PF13_0302, PF14_0539, PFC0195W, PFD0560W, PFE0260W, PFE0760W, PFF0555W, PFF1305W, PFF1390W, PFI0245C	1	1	1	1	1	37.3521	66.9896	1	5.32e-18	1	0.661456	1	0.000146952	1	0.743892	1	1	1	1	1	1	1	1	1	1	0.418003	-	-
Cluster 207	207	15	MAL13P1.197, MAL13P1.66, MAL6P1.165, MAL6P1.225, PF07_0013, PF08_0050, PF10_0134, PF14_0034, PF14_0066, PF14_0339, PFC0580C, PFD0425W, PFL0995C, PFL1065C, PFL2155W	1	1	1.72e-06	1	1	37.58	177.832	1	2.53e-32	1	1	1	3.44524e-08	9.59364e-13	1.29975e-12	1	1	1	1	1	1	1	1	0.902005	1	0.239853	3.8	9.02857
Cluster 208	208	19	PF11_0073, PF11_0332, PF13_0024, PF14_0444, PFC0385C, PFC0555C, PFE0705C, PFE0795C, PFE1225W, PFF0655C, PFF0715C, PFF0805C, PFF1365C, PFI1470C, PFL0165C, PFL0745C, PFL1300C, PFL2160C, PFL2165W	1	1	1	1	1	37.6354	20.2989	1	1.64e-59	0.0648293	1	1	1	1.8602e-09	2.36619e-11	1	1	1	0.889363	1	1	1	1	1	0.323434	0.311091	-	-
Cluster 209	209	17	MAL6P1.30, MAL6P1.59, MAL8P1.60, PF07_0014, PF11_0240, PF11_0476, PF13_0085, PF13_0332, PF14_0313, PF14_0537, PF14_0588, PF14_0725, PFC0650W, PFE0210C, PFE1145W, PFI0210C, PFL1265C	1	1	1	1	0.0560671	37.76	310.649	1	3.54e-70	1	1	1	1.08486e-23	1.02911e-34	1.20816e-33	1	1	1	0.887144	1	0.527955	1	1	1	1	0.252559	-	-
Cluster 210	210	21	MAL13P1.18, MAL13P1.230, MAL8P1.137, MAL8P1.149, PF08_0066, PF08_0088, PF11_0147, PF11_0157, PF13_0193, PF14_0030, PF14_0093, PFA0380W, PFB0400W, PFC0215C, PFD0695W, PFE0565W, PFF0475W, PFI1080W, PFI1305W, PFL0195W, PFL0850W	1	0.421065	0.0192139	0.482941	0.0415342	38.0063	326.614	1	1.09e-52	1	1	1	7.31451e-23	2.70451e-30	3.46047e-26	1	1	1	0.710348	1	0.909826	1	0.909826	0.717129	1	0.338477	5.25	13.6711
Cluster 211	211	9	MAL13P1.135, MAL7P1.108, MAL7P1.109, PF11_0377, PF13_0019, PF14_0738, PFE0425W, PFI0345W, PFI0885W	1	1	1	1	1	38.0071	465.444	2.93e-23	1	0.251154	1.35934e-10	2.60506e-13	1	1	1	1	1	0.535114	0.0772027	0.393526	1	1	1	1	1	0.445794	-	-
Cluster 214	214	11	PF10_0127, PF10_0129, PF10_0212, PF10_0307, PF11_0322, PF14_0363, PF14_0402, PFC0730W, PFC0910W, PFE1610W, PFL0270C	1	1	1	1	1	38.7926	108.175	1	2.32e-10	1	0.551341	1	0.15422	1	0.000193932	1	1	0.757442	0.0100449	1	1	1	1	1	1	0.36993	-	-
Cluster 217	217	7	MAL13P1.249, PF10_0117, PF10_0311, PF13_0063, PF13_0174, PF14_0552, PFF1440W	1	1	1	1	1	39.02	11.441	2.71e-20	1	1.89626e-14	2.09827e-45	1.49143e-48	1	1	1	1	1	1	1	1	1	1	1	1	1	0.658593	-	-
Cluster 218	218	60	MAL13P1.126, MAL13P1.205, MAL13P1.226, MAL6P1.164, MAL6P1.184, MAL8P1.101, MAL8P1.79, MAL8P1.82, MAL8P1.96, ORF129, PF07_0038, PF08_0021, PF08_0022, PF10_0050, PF10_0060, PF10_0188, PF10_0228, PF10_0282, PF10_0337, PF11_0114, PF11_0217, PF11_0236, PF11_0298, PF11_0321, PF13_0070, PF13_0145, PF14_0090, PF14_0133, PF14_0215, PF14_0233, PF14_0288, PF14_0295, PF14_0357, PF14_0405, PF14_0506, PFA0690W…	0.698303	1	0.949957	0.698303	1	39.1644	21.571	1	1.07e-14	7.07479e-07	0.535755	0.00730357	1	1	1	0.949957	0.698303	0.589936	0.103815	1	1	1	1	1	1	0.366738	-	-
Cluster 219	219	10	PF10_0177B, PF11_0347, PF13_0064, PF14_0144, PFC0235W, PFC0760C, PFC0965W, PFF0930W, PFF1240W, PFL0130C	1	1	1	1	1	39.23	312.597	4.07e-19	1	0.936467	5.50218e-32	1.81457e-36	1	1	1	1	1	1	1	1	1	1	1	1	1	0.338477	-	-
Cluster 220	220	5	MAL6P1.264, PF07_0017, PFF0940C, PFI1680W, PFL1395C	1	1	1	1	1	39.75	14.045	0.849369	1	2.35575e-23	1.08524e-39	5.04407e-35	1	1	1	1	1	1	1	1	1	1	1	1	1	0.267113	-	-
Cluster 221	221	11	MAL13P1.125, MAL8P1.7, PF10_0249, PF10_0251, PF10_0290, PF14_0134, PF14_0504, PFD0375W, PFD0993C, PFF0705C, PFI1463W	1	1	1	1	1	39.8625	255.977	1	2.89e-22	1	1	1	1.89286e-24	1.60544e-15	2.15048e-10	1	1	1	1	1	1	1	1	1	1	0.411532	-	-
Cluster 222	222	10	MAL8P1.143, PF10_0082, PF11_0249, PF13_0258, PF14_0361, PFC0455W, PFD0445C, PFI0710C, PFL1930W, RPL2	1	1	1	1	1	40.0883	10.7815	1	9.84e-21	5.02838e-05	0.306635	1	1	1	0.247773	1	1	1	1	1	1	1	1	1	1	0.345851	-	-
Cluster 223	223	5	MAL8P1.54, PF10_0330, PF11_0251, PF14_0671, PFI1320C	1	1	0.15419	0.183182	1	40.32	4.8484	9.31e-23	1	1.53601e-33	2.66593e-32	1.08657e-32	1	1	1	1	1	1	1	1	1	1	1	1	1	0.464189	-	-
Cluster 224	224	24	MAL7P1.132, MAL8P1.203, MAL8P1.84, PF07_0016, PF08_0094, PF10_0020, PF10_0120, PF10_0192, PF10_0336, PF13_0338, PF14_0375, PF14_0500, PF14_0617, PFA0285C, PFA0290W, PFB0330C, PFD0660W, PFE0240C, PFF0645C, PFF0680C, PFF0720W, PFF0875W, PFI0950W, PFI1205C	1	1	1	1	1	40.8733	14.3453	1	2.1e-14	6.49661e-10	0.00477528	2.0061e-07	1	1	1	1	1	1	0.577506	1	1	1	1	1	0.0233614	0.528803	-	-
Cluster 225	225	11	PF08_0134, PF10_0207, PF10_0222, PF13_0260, PF14_0148, PFB0161C, PFC0262C, PFD1045W, PFF0585C, PFF0600W, PFI0535W	1	1	0.888339	1	1	40.875	55.6758	0.129004	1	2.24085e-23	6.21093e-18	9.38177e-16	1	1	1	1	1	1	1	1	1	1	1	1	1	0.381647	-	-
Cluster 226	226	10	MAL13P1.157, MAL13P1.173, MAL7P1.92, PF08_0062, PF14_0062, PF14_0692, PFA0035C, PFD0200C, PFE1180C, PFF1195C	1	1	1	1	1	40.925	240.651	1	1.92e-65	1	1	1	1.33626e-32	3.06389e-30	5.33114e-26	1	1	1	1	1	1	1	1	1	0.0677262	0.267113	-	-
Cluster 227	227	17	PF11_0164, PF11_0190, PF11_0314, PF11_0370, PF11_0461, PF14_0453, PFC0145C, PFD0300W, PFF0573C, PFI0355C, PFI0375W, PFI0385C, PFI0730W, PFI1370C, PFI1530C, PFL1295W, PFL2140C	1	1	1	1	1	40.9467	24.135	1	0.000478628	0.00945989	1.74441e-19	8.21851e-06	1	1	1	1	1	1	0.617972	1	1	1	1	0.558352	1	0.662186	-	-
Cluster 228	228	6	MAL13P1.17, PF13_0303, PF14_0395, PF14_0409, PFE1170W, PFE1355C	1	1	1	1	1	41.09	237.211	1	1.06e-38	1	1	1	1.4291e-11	4.42095e-15	1.03057e-14	1	1	1	1	1	1	1	1	1	1	0.469347	-	-
Cluster 229	229	11	MAL13P1.169, PF07_0024, PF07_0056, PF13_0041, PF14_0615, PF14_0691, PFD0400W, PFE0835W, PFI0336W, PFI1180W, PFI1200W	1	1	1	1	1	41.5389	356.462	1	6.7e-10	1	1	1	2.42931e-12	0.569528	3.62483e-09	1	1	1	1	1	1	1	1	1	1	0.430838	-	-
Cluster 230	230	14	MAL13P1.259, MAL6P1.92, MAL7P1.21, PF10_0049, PF13_0277, PFA0155C, PFD0610W, PFD0710W, PFE0205W, PFE1305C, PFF1160W, PFL0420W, PFL1625W, PFL2380C	1	1	1	1	1	41.6437	47.621	1	2.14e-59	1	1	1	1.61563e-08	1.05862e-25	1.75557e-26	1	1	1	1	1	1	1	1	1	1	0.445794	-	-
Cluster 231	231	21	MAL8P1.300, MAL8P1.53, PF10_0048, PF10_0107, PF10_0415, PF11_0300, PF11_0429, PF11_0435, PF13_0216, PF14_0380, PFA0120C, PFA0555C, PFC0755C, PFC0840W, PFD0530C, PFE1465W, PFF0895W, PFF1205W, PFI0725C, PFL1335W, PFL1440C	1	1	1	1	1	41.9792	11.0004	1	6.43e-23	1.48285e-09	1	1	1	0.129673	0.103532	1	1	1	0.533848	1	1	1	1	1	1	0.469347	-	-
Cluster 232	232	14	MAL13P1.252, MAL7P1.206, MAL8P1.45, MAL8P1.46, PF10_0172, PF10_0181, PF13_0103, PF14_0121, PFC0880C, PFD0403W, PFE0860C, PFE0880C, PFF0350W, PFI1690C	1	1	1	1	1	42.05	165.61	1	1.82e-32	1	1	1	2.9521e-18	9.50348e-30	1.20663e-20	1	1	1	1	1	1	1	1	0.827559	1	0.338477	-	-
Cluster 233	233	7	MAL13P1.182, PF10_0205, PF11_0140, PFA0415C, PFC10_API0029, PFC10_API0059, PFF0285C	1	1	1	1	1	42.05	198.005	1	6.85e-11	1	1	1	0.000159492	5.99488e-22	5.08479e-15	1	1	1	0.887144	1	1	1	1	1	1	0.448912	-	-
Cluster 234	234	14	MAL8P1.66, PF08_0007, PF08_0058, PF10_0034, PF10_0071, PF10_0247, PF10_0357, PF11_0168, PF13_0067, PFA0325W, PFF0260W, PFF0595C, PFL1320W, PFL2100W	1	1	1	1	1	42.3833	19.0346	1	1.41e-24	1	1	1	0.000174979	1.4947e-33	4.63949e-21	1	1	1	1	1	1	1	1	0.0973826	1	0.561166	-	-
Cluster 235	235	9	MAL13P1.168, MAL13P1.51, PF10_0218, PF11_0257, PFA0115W, PFC0371W, PFD0465C, PFE0555W, PFF0750W	1	1	1	1	1	42.6333	66.5233	1	8.55e-17	1.0408e-13	4.01547e-05	1.67155e-10	1	1	1	1	1	1	1	1	1	1	1	1	1	0.766234	-	-
Cluster 236	236	9	MAL8P1.81, MALP1.29A, PF10_0097, PF14_0251, PF14_0554, PF14_0555, PF14_0566, PFC0405C, PFI0970C	1	1	1	1	1	43.26	48.198	0.571609	1	0.274913	0.0510868	0.00420935	1	1	1	1	1	1	0.0772027	1	1	1	1	1	1	0.502277	-	-
Cluster 237	237	23	MAL13P1.139, MAL13P1.141, MAL6P1.248, MAL7P1.167, PF07_0101, PF11_0127, PF11_0443, PF14_0024, PF14_0033, PF14_0142, PF14_0160, PF14_0443, PF14_0548, PF14_0681, PFA0295C, PFB0310C, PFC0475C, PFF0335C, PFF0650W, PFF1180W, PFI1565W, PFL1570W, PFL2280W	1	1	1	1	1	43.4553	10.8216	1	2.77e-05	2.10635e-14	0.0019087	1.99482e-06	1	1	1	1	1	1	1	0.866182	1	1	1	1	1	0.622707	-	-
Cluster 238	238	10	MAL13P1.202, PF07_0093, PF10_0168, PF14_0151, PF14_0647, PFD0535W, PFE0435C, PFE0500C, PFL0350C, PFL0465C	1	1	1	1	1	43.5222	45.4637	1	5.35e-41	0.0190159	1	1	1	3.43935e-10	0.213538	1	1	0.647415	1	1	1	1	1	1	0.0677262	0.311091	-	-
Cluster 239	239	35	MAL13P1.119, MAL13P1.21, MAL13P1.240, MAL13P1.241, MAL7P1.95, MAL8P1.135, PF10_0116, PF10_0186, PF10_0248, PF11_0083, PF11_0158, PF11_0243, PF11_0253, PF13_0114, PF13_0249, PF13_0327, PF13_0329, PF14_0106, PF14_0299, PF14_0373, PF14_0419, PF14_0560, PFC0280C, PFD0190W, PFD0860W, PFE0225W, PFE1315W, PFF0185C, PFF0440W, PFI0395W, PFI0405W, PFI0850W, PFI1580C, PFL0305C, PFL1160C	1	1	0.299413	1	1	43.6313	21.6066	1	1.38e-23	1.41196e-05	0.0490322	0.0133573	1	1	1	1	1	0.831384	0.442233	1	1	1	1	1	1	0.445794	-	-
Cluster 240	240	55	MAL13P1.129, MAL13P1.191, MAL13P1.195, MAL13P1.220, MAL13P1.223, MAL13P1.68, MAL6P1.195, MAL6P1.89, MAL8P1.16, MAL8P1.6, MAL8P1.78, PF07_0060, PF07_0094, PF08_0023, PF08_0033, PF10_0102, PF10_0273, PF10_0365, PF10_0374, PF10_0407, PF11_0056, PF11_0122, PF11_0195, PF11_0330, PF13_0066, PF13_0144, PF14_0130, PF14_0155, PF14_0265, PF14_0272, PF14_0523, PF14_0672, PF14_0682, PF14_0712, PFA0190C, PFA0…	0.430329	1	0.000662693	0.000173317	1.54e-11	43.6705	163.391	1	7.42e-16	1.18096e-05	1	1	1	5.32541e-15	1.05413e-05	0.754324	0.500852	0.535114	0.0125932	1	0.754324	1	0.754324	1.85515e-07	1	0.267113	5.98182	7.20337
Cluster 241	241	20	MAL6P1.177, MAL6P1.213, PF08_0015, PF11_0222, PF11_0411, PF11_0480, PF14_0298, PF14_0491, PF14_0516, PFC0176C, PFD0430C, PFE0680W, PFI0185W, PFI1230C, PFI1300C, PFI1455C, PFL1030W, PFL1765C, PFL1910C, PFL2290W	1	1	1	0.69436	7.24e-09	43.73	306.378	1	5.52e-29	1	1	1	0.00297922	2.1897e-12	1.66037e-09	1	1	0.0552665	1	1	1	1	1	1.51178e-06	1	0.311091	6.5	6.26316
Cluster 242	242	16	MAL13P1.137, MAL7P1.154A, MAL8P1.134, PF11_0395, PF14_0211, PF14_0303, PFB0435C, PFB0585W, PFB0770C, PFB0845W, PFE0355C, PFE0400W, PFE0910W, PFE1515W, PFI0440W, PFI1340W	1	1	0.877256	0.845194	1	44.0449	10.8699	1	3.79e-07	1.25386e-13	0.734888	0.0954909	1	1	1	1	1	1	1	0.866182	1	1	1	1	1	0.538929	-	-
Cluster 243	243	20	MAL6P1.303, MAL6P1.32, MAL8P1.12, PF10_0184, PF10_0255, PF10_0292, PF11_0371, PF11_0417, PF13_0120, PF14_0362, PF14_0408, PF14_0607, PFB0145C, PFB0935W, PFC0615W, PFE1545C, PFF0375C, PFF0615C, PFF0660W, PFL2110C	1	0.418021	1	1	1	44.4	99.4544	1	5.7e-59	1	1	1	3.57539e-05	6.42182e-06	7.73101e-06	1	1	1	0.706654	1	1	1	1	0.0723779	1	0.776704	-	-
Cluster 244	244	38	MAL6P1.228, MAL6P1.229, MAL6P1.41, MAL6P1.44, ORF78, PF07_0021, PF11_0220, PF11_0234, PF11_0235, PF11_0237, PF11_0238, PF11_0304, PF11_0343, PF11_0392, PF13_0092, PF13_0127, PF13_0154, PF14_0311, PF14_0480, PF14_0505, PF14_0583, PFA0205W, PFB0190C, PFB0335C, PFB0360C, PFC0150W, PFC0930C, PFD0870W, PFD0940W, PFE0420C, PFI1730W, PFL1870C, RPL14, RPL16, RPL6, RPS19, RPS8, TUFA	1	1	1	1	1	44.4011	21.8328	1	4.41e-33	1	1	1	0.349556	0.0253334	0.0277001	1	1	1	0.354825	0.187901	1	1	1	1	1	0.807841	-	-
Cluster 245	245	8	MAL13P1.86, PF13_0040, PF14_0020, PFD0480W, PFD0775C, PFF0425W, PFF1065C, PFL0865W	1	1	1	1	1	44.5	5.025	1	2.51e-31	1	3.63293e-05	1	0.0608291	1	0.00903981	1	1	0.987658	0.00860605	1	1	1	1	1	1	0.515549	-	-
Cluster 246	246	7	MAL13P1.297, MAL8P1.151, MAL8P1.201, PF11_0107, PF11_0465, PF14_0246, PFI1485C	1	1	1	1	1	44.5667	6.39077	3.37e-13	1	1.74726e-06	6.51112e-21	7.24892e-22	1	1	1	1	1	1	1	1	1	1	1	1	1	0.658593	-	-
Cluster 247	247	10	PF11_0163, PF11_0167, PF14_0120, PFC10_API0030, PFC10_API0033, PFC10_API0041, PFE1255W, PFF0190C, PFI0575C, PFI1605W	1	1	1	1	1	45.06	48.7352	1	4.73e-11	0.0239337	1	5.06024e-06	1	0.000456519	1	1	0.034864	0.294278	0.026722	1	1	1	1	1	1	0.464189	-	-
Cluster 248	248	5	MAL13P1.166, MAL7P1.84, MAL8P1.62, PFI1375W, PFL1890C	1	1	1	1	1	45.1111	0.490333	2.27e-24	1	2.26803e-33	2.36813e-41	5.10666e-41	1	1	1	1	1	1	1	1	1	1	1	1	1	0.445794	-	-
Cluster 250	250	6	ORF101, ORF51, PFB0345C, PFB0350C, PFB0355C, PFD0800C	1	0.312454	1	1	1	46.0333	26.9033	1	0.00062775	4.13311e-17	1	0.0257144	1	1.58063e-05	1	1	1	1	1	1	1	1	1	1	1	0.500077	-	-
Cluster 251	251	12	MAL13P1.276, MAL6P1.122, MAL6P1.20, PF10_0056, PF11_0388, PF11_0441, PF14_0220, PF14_0275, PF14_0420, PFC0815C, PFC1040W, PFD1210W	1	1	1	1	0.153461	46.15	43.939	1	1.67e-28	0.163024	1	1	1	9.03303e-13	2.78163e-13	1	1	1	1	1	1	1	1	1	1	0.418003	-	-
Cluster 252	252	24	MAL13P1.189, MAL13P1.248, MAL6P1.246, MAL7P1.128, MAL7P1.137, MAL7P1.97, PF10_0196, PF11_0394, PF11_0467, PF14_0158, PF14_0244, PF14_0314, PF14_0421, PFB0515W, PFC0935C, PFD0490C, PFE0650C, PFE0700C, PFE1205C, PFF0215W, PFF0270C, PFL0475W, PFL0720W, PFL1575W	1	1	0.126023	0.100557	1	46.1594	37.1624	0.422943	1	1.85483e-11	0.402856	0.00224345	1	1	1	1	1	1	1	0.393526	0.47719	1	1	1	0.532828	0.445794	-	-
Cluster 253	253	40	MAL13P1.114, MAL13P1.118, MAL13P1.215, MAL13P1.315, MAL13P1.94, MAL6P1.277, MAL6P1.287, MAL6P1.299, MAL6P1.80, MAL7P1.17, MAL8P1.146, MAL8P1.153, ORF91, PF08_0091, PF10_0189, PF10_0220, PF10_0342, PF11_0354, PF11_0528, PF13_0079, PF14_0171, PF14_0196, PF14_0293, PF14_0302, PF14_0383, PF14_0468, PF14_0556, PF14_0732, PFB0340C, PFC0345W, PFD0295C, PFE0440W, PFE1105C, PFE1120W, PFE1555C, PFI0880C, P…	1	0.193314	1	1	1	46.1768	10.5845	1	7.48e-06	0.144899	1	0.0493602	1	0.976824	1	1	1	1	1	1	1	1	1	0.558595	0.503235	0.749647	-	-
Cluster 254	254	25	MAL13P1.145, MAL6P1.23, MAL6P1.46, MAL7P1.35, MAL8P1.97, PF07_0074, PF08_0070, PF10_0062, PF10_0224, PF10_0230, PF11_0057, PF11_0410, PF11_0456, PF13_0283, PF14_0035, PF14_0271, PF14_0389, PF14_0634, PF14_0710, PFD0220C, PFE0735W, PFI0445C, PFL1690W, PFL2205W, PFL2285C	1	1	1	1	1	46.5333	135.009	1	2.47e-56	1	1	1	4.23168e-09	1.05862e-25	1.33557e-22	1	1	1	0.442233	1	1	1	1	0.827559	1	0.267113	-	-
Cluster 255	255	6	PF11_0185, PF11_0338, PF14_0320, PFB0685C, PFD1120C, PFL1750C	1	1	1	1	1	47.3	23.9317	1	3.82e-05	9.12401e-12	6.53055e-06	0.00900082	1	1	1	1	1	0.0585484	0.320092	1	0.120257	1	1	0.414878	0.000527267	5.33312e-11	-	-
Cluster 256	256	31	MAL13P1.152, MAL13P1.37, MAL8P1.126, MAL8P1.8, MAL8P1.91, PF07_0072, PF10_0193, PF10_0253B, PF10_0308, PF10_0367, PF11_0287, PF13_0185, PF14_0119, PF14_0212, PF14_0234, PF14_0388, PF14_0472, PF14_0774, PFB0315W, PFD0385C, PFE0770W, PFF0310W, PFF0460W, PFF0565C, PFF0710W, PFF0990C, PFF0995C, PFI0360C, PFL0260C, PFL1526C, PFL1990C	1	1	1	1	1	47.3483	26.1873	1	1.44e-23	0.0831238	1	1	1	4.78718e-06	0.197743	1	1	0.987658	1	1	1	1	1	0.0257422	1	0.581669	5.2381	13.8905
Cluster 257	257	10	MAL7P1.87, PF13_0086, PF13_0266, PF13_0299, PF14_0392, PFI0705W, PFI1210W, PFI1216W, PFL1025C, PFL1495W	1	1	1	1	0.848935	47.6042	21.8506	1	1.16e-49	1	1	1	0.0154187	0.000980356	0.0318913	1	1	1	1	1	1	1	1	1	1	0.652879	-	-
Cluster 258	258	12	MAL13P1.219, MAL8P1.133, PF10_0280, PF11_0470, PF14_0238, PFB0176C, PFC0241W, PFD0205C, PFE1565W, PFF0730C, PFF1495W, PFL2090C	1	1	1	1	1	47.7833	38.7137	1	4.46e-41	0.183026	1	1	1	7.40593e-16	6.15572e-11	1	1	1	1	1	1	1	1	1	0.0991994	0.507846	-	-
Cluster 259	259	8	MAL13P1.44, PF11_0160, PF11_0362, PF14_0018, PF14_0143, PFD0930W, PFF0610C, PFL1500W	1	1	1	1	1	47.9143	44.8159	2.78e-06	1	4.65821e-14	9.19611e-22	1.93853e-29	1	1	1	1	1	1	0.0454296	1	1	1	1	1	1	0.706946	-	-
Cluster 260	260	7	MAL7P1.3, MAL7P1.64, PF11_0242, PF11_0329, PF14_0107, PFB0805C, PFL1810W	1	1	1	1	1	48.0667	46.4133	6.35e-24	1	0.000225632	6.11003e-31	9.57518e-25	1	1	1	1	1	0.869814	1	1	1	1	1	1	1	0.314003	-	-
Cluster 261	261	35	MAL13P1.156, MAL13P1.287, MAL6P1.218, MAL7P1.125, MAL7P1.13, MAL7P1.141, MAL8P1.13, PF08_0035, PF08_0082, PF10_0037, PF10_0254, PF10_0348, PF11_0193, PF11_0194, PF11_0464, PF14_0281, PF14_0333, PF14_0334, PF14_0353, PFA0260C, PFA0440W, PFA0445W, PFE0340C, PFE0395C, PFE0785C, PFF0840W, PFF1020C, PFI0265C, PFI0270W, PFI1445W, PFI1550C, PFI1685W, PFL1105C, PFL1840W, PFL2505C	1	0.000387398	0.496673	0.496673	0.47505	48.2609	7.71786	1	4.88e-06	0.00908954	1	0.199293	1	0.921859	1	1	0.181727	0.0104664	0.230811	0.131132	1	1	1	0.0504417	1	0.778503	-	-
Cluster 262	262	12	MAL13P1.106, MAL13P1.211, MAL13P1.224, MAL13P1.309, PF14_0290, PFC0381C, PFD1007W, PFF0735W, PFF1200W, PFI1350C, PFI1380C, PFL1600C	1	1	0.832065	0.0254358	0.821679	48.5	37.6704	1	1.13e-53	1	1	1	3.76183e-10	1.16797e-22	5.38766e-23	1	0.821679	1	1	1	0.139299	1	1	0.00673503	1	0.267113	4.11111	2.86111
Cluster 263	263	28	MAL13P1.154, MAL13P1.350, MAL7P1.156, PF00_0002, PF08_0077, PF08_0100, PF10_0101, PF10_0176, PF11_0092, PF11_0325, PF11_0416, PF11_0449, PF13_0104, PF14_0129, PF14_0206, PF14_0213, PF14_0287, PF14_0629, PFB0177C, PFB0225C, PFB0235W, PFB0775W, PFC0795W, PFD0340C, PFI0595C, PFI1095W, PFL0545W, PFL1450C	1	1	1	0.0901158	1.29e-10	48.5333	38.659	1	3.62e-83	1	1	1	5.41728e-22	2.95052e-31	2.63073e-29	1	1	1	0.343206	0.981604	1	1	1	0.000279739	1	0.267113	7	7.84615
Cluster 264	264	10	MAL13P1.174, MAL13P1.348, MAL7P1.65, PF10_0131, PF13_0196, PF14_0149, PFB0732C, PFE0820C, PFF0490W, PFI1715W	1	0.547296	1	1	1	48.7667	20.7974	1	1.49e-07	0.0821232	1	0.0975479	1	0.450166	1	1	1	1	0.329898	1	1	1	1	1	0.0677262	0.445794	-	-
Cluster 265	265	16	MAL13P1.188, MAL13P1.328, MAL6P1.300, PF10_0146, PF10_0306, PF11_0379, PF11_0477, PF13_0072, PF13_0078, PF14_0343, PF14_0693, PFD0255W, PFD0380C, PFD0705C, PFL0315C, PFL0840C	1	1	1	1	0.0442247	49.0978	8.12387	1	5.58e-26	0.234429	1	1	1	1.35095e-08	3.83668e-05	1	1	1	1	1	1	1	1	0.13685	1	0.72642	5.0625	19.3958
Cluster 268	268	10	MAL13P1.158, MAL13P1.390, MAL7P1.20, MAL7P1.205, PF10_0204, PF11_0311, PFF0240C, PFI0545W, PFL1250C, PFL1365W	1	1	1	1	1	49.75	6.991	1	1.91e-37	1	1	1	0.655507	2.85882e-06	2.38527e-05	1	1	1	1	1	1	1	1	1	1	0.422532	-	-
Cluster 269	269	9	MAL8P1.122, PF08_0036, PF08_0061, PF08_0113, PFB0760W, PFC10_API0038, PFF0140C, PFF0145W, PFL0885W	1	1	1	1	1	49.78	23.5852	1.35e-12	1	0.419693	0.865239	3.06784e-08	1	1	1	1	1	1	1	1	1	1	1	1	1	0.376774	-	-
Cluster 270	270	16	MAL7P1.119, MAL7P1.176, MAL7P1.18, MAL7P1.208, MAL8P1.106, PF10_0170, PF10_0177, PF13_0326, PF14_0578, PF14_0660, PFB0765W, PFB0815W, PFD1105W, PFF0355C, PFI0690C, PFI1475W	1	0.00031016	1	1	1	49.9625	5.98473	1	3.4e-23	1	1	1	0.353543	3.82107e-05	0.00280899	1	0.842732	0.0552665	0.23214	1	1	1	1	1	1	0.822482	-	-
Cluster 271	271	6	MAL13P1.163, MAL6P1.155, PF10_0033, PF11_0463, PF14_0567, PFL2060C	1	1	1	1	1	50.7667	9.12667	4.32e-28	1	0.00299233	2.93973e-27	9.82284e-27	1	1	1	1	1	1	0.765097	1	1	1	1	1	1	0.445794	-	-
Cluster 273	273	7	MAL6P1.62, PF07_0128, PF08_0119, PF10_0262, PFA0210C, PFE0165W, PFL2215W	0.933169	0.389075	1	1	1	51.1257	3.70859	5.25e-07	1	7.47129e-13	0.00097993	4.404e-11	1	1	1	1	0.000401837	0.0156207	0.0240137	0.187901	1	1	0.742302	1	1	0.538929	-	-
Cluster 274	274	7	MAL13P1.405, PF07_0005, PF11_0091, PFB0926C, PFD0495C, PFD0985W, PFL1885C	0.746535	1	1	1	1	51.1688	3.42507	3.18e-21	1	0.037826	1.38593e-08	1.10012e-07	1	1	1	1	0.0110226	0.00121069	0.000160343	1	0.630153	1	1	1	1	0.37023	-	-
Cluster 276	276	9	MAL13P1.102, MAL6P1.289, PF08_0118, PF11_0290, PF11_0442, PF14_0586, PFC0185W, PFD0185C, PFL1165W	1	1	1	1	0.0639617	51.2889	1.98966	1	1.12e-27	1	1	1	0.00910263	8.58579e-05	0.00236699	1	1	1	1	1	1	1	1	0.62863	1	0.730457	-	-
Cluster 278	278	13	MAL7P1.29, PF07_0076, PF10_0231, PF11_0462, PF11_0474, PF14_0021, PF14_0235, PFC0820W, PFC0940C, PFD0235C, PFF0975C, PFL0480W, PFL1510C	1	1	1	1	0.681319	51.8944	0.225521	1	2e-42	1	1	1	7.39721e-06	4.51962e-12	1.00171e-09	1	1	1	1	1	1	1	1	0.399098	1	0.613972	-	-
Cluster 280	280	8	MAL7P1.22, PFA0610C, PFD0144C, PFF0290W, PFF1375C, PFL1195W, PFL1340C, PFL2545C	1	1	1	1	1	52	0	1.43e-19	1							1	0.000780933	0.446498	0.0454296	1	0.948189	1	1	1	1	0.32834	-	-
Cluster 281	281	7	MAL13P1.370, MAL13P1.63, PF13_0153, PFA0395W, PFA0560C, PFA0565C, PFL0925W	1	1	1	1	1	NA	NA	1	0.000352034	1	1	1	9.08302e-17	9.4138e-08	3.04811e-20	1	1	1	0.406866	1	1	1	1	1	1	0.267113	-	-
Cluster 283	283	11	MAL7P1.229, PF10_0329, PF11_0283, PF11_0335, PF11_0426, PFA0735W, PFB0625W, PFD1006W, PFE0920C, PFI1675W, PFL0746C	1	1	1	1	1	NA	NA	1	1.14e-18	1	1	1	0.251077	5.44584e-17	4.5865e-17	1	1	1	1	1	1	1	1	1	1	0.622707	-	-
Cluster 284	284	9	MAL7P1.59, PF07_0002, PF10_0388, PF10_0389, PF11_0026, PFB0980W, PFC1075W, PFF0065C, PFF1520W	1	7.2e-10	1	1	1	NA	NA	1	0.00116599							1	1	1	1	1	1	1	1	1	1	0.0161994	-	-
