# Supplementary material for: Transcriptional profiling defines dynamics of parasite tissue sequestration during malaria infection
Source: Genome Med. 2015 Feb 27;7(1):19. doi: 10.1186/s13073-015-0133-7 (PMC4342211; doi:10.1186/s13073-015-0133-7)
Supplement: Additional file 2: Table S2. — Clusters with GO function enrichments q-values. Enrichment q-values of clusters and GO functions that are <0.05 are marked in red. The ‘n’ column gives the numbers of genes in each cluster. [file 13073_2015_133_MOESM2_ESM.xlsx]

## Sheet: GO function enrichment
Cluster	Number of genes per cluster	PlasmoDB accession numbers of genes per cluster	'de novo' pyrimidine nucleobase biosynthetic process	2 iron, 2 sulfur cluster binding	3'-5'-exoribonuclease activity	3'-5' exonuclease activity	3'-tRNA processing endoribonuclease activity	3',5'-cyclic-nucleotide phosphodiesterase activity	4 iron, 4 sulfur cluster binding	7-methylguanosine mRNA capping	7-methylguanosine RNA capping	7S RNA binding	acetyl-CoA biosynthetic process from pyruvate	acetyl-CoA biosynthetic process	acetyl-CoA metabolic process	acetyltransferase activity	acid-amino acid ligase activity	acid-thiol ligase activity	actin binding	actin cytoskeleton	actin filament	active transmembrane transporter activity	acyl-CoA biosynthetic process	acyl-CoA metabolic process	adenyl nucleotide binding	adenyl ribonucleotide binding	adenylyltransferase activity	aerobic respiration	alcohol biosynthetic process	alcohol metabolic process	alditol phosphate metabolic process	alkali metal ion binding	alpha-amino acid biosynthetic process	alpha-amino acid catabolic process	alpha-amino acid metabolic process	amide binding	amine biosynthetic process	amine metabolic process	amino acid activation	amino acid transport	amino sugar metabolic process	aminoacyl-tRNA ligase activity	aminomethyltransferase activity	aminopeptidase activity	anion binding	anion transmembrane transporter activity	anion transport	antioxidant activity	antiporter activity
23	51	MAL13P1.122, MAL13P1.268, MAL6P1.13, MAL6P1.174, MAL6P1.191, MAL6P1.200, MAL6P1.63, MAL7P1.170, MAL7P1.172, MAL8P1.104, MAL8P1.160, MAL8P1.4, PF07_0004, PF07_0006, PF07_0126, PF08_0003, PF10_0014, PF10_0022, PF10_0024, PF11_0039, PF11_0040, PF11_0211, PF11_0512, PF11_0513, PF13_0138, PF13_0194, PF14_0013, PF14_0016, PF14_0045, PF14_0075, PF14_0076, PF14_0117, PF14_0139, PF14_0487, PF14_0752, PF14…	1	1	1	1	1	1	1	1	1	1	1	1	1	1	1	1	0.461409	0.487795	1	1	1	1	0.640633	0.638797	1	1	1	1	1	1	1	1	1	1	1	1	1	1	1	1	1	1	0.791634	1	1	1	1
90	25	MAL6P1.90, MAL7P1.171, MAL7P1.174, PF07_0007, PF07_0008, PF08_0060, PF08_0132, PF10_0323, PF10_0350, PF11_0310, PF13_0073, PF14_0341, PF14_0746, PF14_0758, PFB0075C, PFB0095C, PFB0930W, PFC0085C, PFD1175W, PFE0050W, PFE0060W, PFE1245W, PFF0090W, PFI1780W, PFL2515C	1	1	1	1	1	1	1	1	1	1	1	1	1	1	1	1	0.261077	0.279004	1	1	1	1	0.358355	0.356984	1	1	1	1	1	1	1	1	0.105789	1	1	1	1	1	1	1	1	1	0.489809	1	1	1	1
92	11	PF08_0001, PF10_0013, PF14_0431, PF14_0730, PF14_0731, PFA0700C, PFB0923C, PFD0080C, PFE1605W, PFE1615C, PFI1750C	1	1	1	1	1	1	1	1	1	1	1	1	1	1	1	1	1	0.00845164	1	1	1	1	0.0601254	0.0597861	1	1	1	1	1	1	1	1	1	1	1	1	1	1	1	1	1	1	0.0979519	1	1	1	1
41	6	PFA0660W, PFB0990C, PFC1090W, PFF0055W, PFF1535W, PFI0110C	1	1	1	1	1	1	1	1	1	1	1	1	1	1	1	1	1	1	1	1	1	1	1	1	1	1	1	1	1	1	1	1	1	1	1	1	1	1	1	1	1	1	1	1	1	1	1
130	17	MAL6P1.91, PF07_0129, PF10_0016, PF10_0121, PF11_0292, PF11_0506, PF11_0507, PF11_0508, PF11_0511, PF14_0014, PF14_0097, PFA0160C, PFA0630C, PFD0090C, PFE0040C, PFF0435W, PFL0050C	1	1	1	1	1	1	1	1	1	1	1	1	1	1	1	1	1	1	1	1	1	1	0.779572	0.778777	1	1	1	1	1	1	1	1	0.0731598	1	1	1	1	1	1	1	1	1	0.256629	1	1	1	1
48	5	PF10_0390, PF11_0345, PFA0065W, PFA0680C, PFB0985C	1	1	1	1	1	1	1	1	1	1	1	1	1	1	1	1	1	1	1	1	1	1	1	1	1	1	1	1	1	1	1	1	1	1	1	1	1	1	1	1	1	1	1	1	1	1	1
16	19	MAL7P1.173, PF08_0056, PF10_0025, PF11_0052, PF13_0238, PF14_0046, PF14_0140, PFA0215W, PFB0106C, PFB0695C, PFB0905C, PFD0095C, PFD1170C, PFE0055C, PFF0295C, PFF0480W, PFI0120C, PFI0820C, PFL0895C	1	1	1	1	1	1	1	1	1	1	1	1	1	1	1	1	1	1	1	1	1	1	1	1	1	1	1	1	1	1	1	1	1	1	1	1	1	1	1	1	1	1	1	1	1	1	1
38	16	MAL13P1.360, MAL13P1.413, MAL13P1.480, MAL13P1.61, PF10_0019, PF11_0205, PF11_0505, PF13_0056, PF13_0276, PF13_0346, PF14_0621, PFB0194W, PFF1450W, PFI1735C, PFI1740C, PFL1410C	1	1	1	1	1	1	1	1	1	1	1	1	1	1	1	1	1	1	1	1	1	1	1	1	1	1	1	1	1	1	1	1	1	1	1	1	1	1	1	1	1	1	1	1	1	1	1
83	5	PF10_0391, PFA0060W, PFC1085C, PFF1525C, PFI1775W	1	1	1	1	1	1	1	1	1	1	1	1	1	1	1	1	1	1	1	1	1	1	1	1	1	1	1	1	1	1	1	1	1	1	1	1	1	1	1	1	1	1	1	1	1	1	1
18	34	MAL7P1.6, MAL7P1.7, MAL8P1.88, PF10_0015, PF10_0100, PF10_0163, PF10_0268, PF10_0296, PF11_0166, PF11_0509, PF13_0106, PF13_0211, PF13_0253, PF14_0164, PF14_0204, PF14_0423, PF14_0753, PFA0110W, PFA0135W, PFA0220W, PFA0420W, PFB0105C, PFB0900C, PFB0915W, PFC0090W, PFD1135C, PFE0070W, PFE1250W, PFI0915W, PFI1720W, PFL0060W, PFL0275W, PFL1880W, PFL1945C	1	1	1	1	1	1	1	1	1	1	1	1	1	1	1	1	1	1	1	1	1	1	0.79797	0.796892	1	1	1	1	1	1	1	1	0.141184	1	1	1	1	1	1	1	1	1	0.477331	1	1	0.0701262	1
109	7	MAL13P1.59, MAL7P1.58, PFB0115W, PFB0953W, PFD0075W, PFD1140W, PFI1785W	1	1	1	1	1	1	1	1	1	1	1	1	1	1	1	1	1	1	1	1	1	1	1	1	1	1	1	1	1	1	1	1	1	1	1	1	1	1	1	1	1	1	1	1	1	1	1
53	19	MAL13P1.272, MAL6P1.138, MAL6P1.14, MAL6P1.144, MAL6P1.15, MAL6P1.265, MAL8P1.163, PF10_0381, PF10_0382, PF10_0392, PF11_0023, PF11_0472, PF13_0160, PF13_0195, PF13_0319, PF14_0763, PFI1405C, PFL2590W, PFL2650W	1	1	1	1	1	1	1	1	1	1	1	1	1	0.0362072	1	1	1	1	1	1	1	1	0.488864	0.487619	1	1	1	1	1	1	1	1	1	1	1	1	1	1	1	1	1	1	0.602325	1	1	1	1
101	17	MAL6P1.93, MAL7P1.12, MAL7P1.209, PF10_0217, PF10_0257, PF10_0380, PF13_0287, PFA0620C, PFB0080C, PFB0100C, PFC0605W, PFC0835C, PFC0925W, PFD0845W, PFE1600W, PFF1025C, PFI0500W	1	1	1	1	1	1	1	1	1	1	1	1	1	1	1	1	1	1	1	1	1	1	0.430378	0.429195	1	1	1	1	1	1	1	1	1	1	1	1	1	1	1	1	1	1	0.256629	1	1	1	1
45	10	MAL6P1.100, PF07_0107, PF10_0244, PF11_0504, PF14_0374, PF14_0594, PFC0060C, PFC0425W, PFI1725W, PFL1835W	1	1	1	1	1	1	1	1	1	1	1	1	1	1	1	1	1	1	1	1	1	1	1	1	1	1	1	1	1	1	1	1	1	1	1	1	1	1	1	1	1	1	1	1	1	1	1
13	7	MAL8P1.154, PF08_0133, PF14_0736, PFD0310W, PFI1765C, PFI1770W, PFL2525C	1	1	1	1	1	1	1	1	1	1	1	1	1	1	1	1	0.00286325	0.00333694	1	0.0555727	1	1	0.0164585	0.016356	1	1	1	1	1	1	1	1	1	1	1	1	1	1	1	1	1	1	0.0283982	1	1	1	1
19	7	MAL13P1.225, PF10_0018, PF11_0067, PF11_0152, PF11_0175, PFL2540W, PFL2555W	1	1	1	1	1	1	1	1	1	1	1	1	1	1	1	1	1	1	1	1	1	1	0.463148	0.462352	1	1	1	1	1	1	1	1	1	1	1	1	1	1	1	1	1	1	0.53642	1	1	1	1
81	9	PF11_0037, PF11_0402, PF13_0267, PF14_0700, PF14_0706, PFA0640C, PFB0279W, PFB0280W, PFF0075C	1	1	1	1	1	1	1	1	1	1	1	1	1	1	1	1	1	1	1	1	1	1	1	1	1	1	1	1	1	1	1	1	1	1	1	1	1	1	1	1	1	1	1	1	1	1	1
44	7	PF11_0038, PF14_0735, PF14_0744, PF14_0745, PF14_0748, PF14_0751, PFF0580W	1	1	1	1	1	1	1	1	1	1	1	1	1	1	1	1	1	1	1	1	1	1	0.463148	0.462352	1	1	1	1	1	1	1	1	1	1	1	1	1	1	1	1	1	1	0.53642	1	1	1	1
154	6	MAL8P1.161, PF13_0307, PF14_0095, PF14_0740, PF14_0741, PFF1425W	1	1	1	1	1	1	1	1	1	1	1	1	1	1	1	1	1	1	1	1	1	1	1	1	1	1	1	1	1	1	1	1	1	1	1	1	1	1	1	1	1	1	1	1	1	1	1
27	26	MAL13P1.70, MAL6P1.129, MAL7P1.112, MAL7P1.34, MAL8P1.132, PF10_0021, PF10_0023, PF10_0162, PF11_0206, PF11_0398, PF14_0477, PF14_0633, PFB0485C, PFB0910W, PFB0932W, PFC0410W, PFC0545C, PFE0120C, PFE0305W, PFE0990W, PFE1185W, PFE1200W, PFI1110W, PFL0525W, PFL0790W, PFL1940W	1	1	1	1	1	1	1	1	1	0.0150258	1	1	1	1	1	1	0.269988	0.2884	1	1	1	1	0.661437	0.660165	1	1	1	1	1	1	1	1	1	0.0395875	1	1	1	1	1	1	1	1	0.516873	1	1	1	1
55	25	MAL13P1.310, MAL6P1.37, MAL8P1.1, MAL8P1.47, MAL8P1.71, PF07_0116, PF10_0287, PF11_0110, PF11_0279, PF11_0401, PF11_0422, PF14_0190, PF14_0637, PF14_0728, PFA0015C, PFA0130C, PFA0665W, PFB0230C, PFC0810C, PFE0900W, PFE1550W, PFE1595C, PFI1145W, PFL0055C, PFL0070C	1	1	1	1	1	1	1	1	1	1	1	1	1	1	1	1	0.261077	0.279004	1	1	1	1	0.358355	0.356984	1	1	1	1	1	1	1	1	1	1	1	1	1	1	1	1	1	1	0.489809	1	1	1	1
240	55	MAL13P1.129, MAL13P1.191, MAL13P1.195, MAL13P1.220, MAL13P1.223, MAL13P1.68, MAL6P1.195, MAL6P1.89, MAL8P1.16, MAL8P1.6, MAL8P1.78, PF07_0060, PF07_0094, PF08_0023, PF08_0033, PF10_0102, PF10_0273, PF10_0365, PF10_0374, PF10_0407, PF11_0056, PF11_0122, PF11_0195, PF11_0330, PF13_0066, PF13_0144, PF14_0130, PF14_0155, PF14_0265, PF14_0272, PF14_0523, PF14_0672, PF14_0682, PF14_0712, PFA0190C, PFA0…	1	1	1	1	1	0.0316068	0.0316068	1	1	1	0.0419228	0.0419228	0.0419228	0.00474188	1	1	1	1	1	1	0.0419228	0.0622322	0.992637	0.992551	1	0.0121385	1	1	1	1	1	1	1	1	1	1	1	1	1	1	1	1	0.9356	1	1	1	1
216	71	MAL13P1.123, MAL13P1.124, MAL13P1.128, MAL13P1.140, MAL13P1.235, MAL13P1.285, MAL13P1.30, MAL13P1.42, MAL6P1.106, MAL6P1.260, MAL6P1.285, MAL6P1.58, MAL6P1.79, MAL7P1.102, MAL7P1.115, MAL8P1.145, MAL8P1.27, PF07_0105, PF08_0009, PF08_0014, PF08_0064, PF10_0080, PF10_0140, PF10_0312, PF11_0177, PF11_0261, PF11_0286, PF11_0448, PF13_0025, PF13_0148, PF13_0155, PF13_0188, PF13_0223, PF13_0353, PF14_…	1	1	1	1	1	1	1	1	1	1	1	1	1	1	1	1	0.0528947	0.0638658	1	1	1	1	0.399153	0.396829	1	1	1	1	1	1	1	1	1	1	1	1	1	1	1	1	1	1	0.617283	1	1	1	1
89	54	MAL13P1.171, MAL13P1.28, MAL6P1.142, MAL6P1.168, MAL6P1.210, MAL6P1.245, MAL6P1.36, PF08_0079, PF10_0149, PF10_0274, PF10_0300, PF11_0101, PF11_0272, PF11_0274, PF11_0284, PF11_0316, PF11_0438, PF13_0171, PF13_0224, PF13_0268, PF14_0022, PF14_0205, PF14_0209, PF14_0241, PF14_0307, PF14_0465, PF14_0619, PF14_0673, PFB0195C, PFB0375W, PFB0635W, PFB0660W, PFC0200W, PFC0270W, PFC0535W, PFC0600W, PFC0…	0.0611303	1	1	1	1	1	1	1	0.0411726	1	1	1	1	1	1	1	1	1	1	1	1	1	0.951095	0.950633	1	1	1	1	1	1	1	1	1	1	1	1	0.255468	1	1	0.271037	1	1	0.981058	1	1	1	1
66	59	MAL13P1.317, MAL6P1.104, MAL6P1.64, MAL7P1.24, MAL8P1.64, MAL8P1.92, PF07_0097, PF08_0026, PF08_0041, PF08_0121, PF08_0124, PF08_0127, PF10_0179, PF10_0277, PF10_0285, PF10_0314, PF10_0327, PF10_0328, PF10_0361, PF11_0115, PF11_0241, PF11_0375, PF11_0378, PF11_0418, PF13_0158, PF13_0165, PF13_0209, PF13_0263, PF14_0042, PF14_0145, PF14_0185, PF14_0188, PF14_0247, PF14_0401, PF14_0429, PF14_0434, …	1	1	1	1	1	1	1	1	1	1	1	1	1	1	1	1	0.157382	0.539106	1	1	1	1	0.12415	0.122967	1	1	1	1	1	1	1	1	1	0.0878539	1	1	0.275644	1	1	0.292185	1	1	0.266685	1	1	1	1
123	6	MAL7P1.175, PF13_0022, PF14_0742, PF14_0743, PFI0090C, PFI0765W	1	1	1	1	1	1	1	1	1	1	1	1	1	1	1	1	1	1	1	1	1	1	0.0859168	0.0855711	1	1	1	1	1	1	1	1	1	1	1	1	1	1	1	1	1	1	0.122028	1	1	1	1
50	8	MAL6P1.172, PF10_0169, PF11_0269, PF11_0503, PF13_0275, PFD0545W, PFI0125C, PFL0780W	1	1	1	1	1	1	1	1	1	1	1	1	1	1	1	1	1	1	1	1	1	1	1	1	0.00618176	1	1	1	1	1	1	1	1	1	1	1	1	1	1	1	1	1	1	1	1	1	1
95	24	MAL13P1.185, MAL13P1.284, MAL13P1.335, MAL7P1.144, MAL8P1.2, MAL8P1.206, MAL8P1.63, PF08_0006, PF10_0093, PF11_0320, PF14_0015, PF14_0017, PF14_0036, PF14_0384, PF14_0662, PFA0570W, PFD0285C, PFD0555C, PFF0770C, PFF0775W, PFI0823W, PFL0730W, PFL0740C, PFL1865W	1	1	1	1	1	1	1	1	1	1	1	1	1	1	1	1	1	1	1	1	1	1	0.617435	0.616145	1	1	1	1	0.0184593	1	0.0410744	1	0.101771	1	1	1	1	1	1	1	1	1	0.729073	1	1	1	1
49	49	MAL13P1.127, MAL13P1.312, MAL13P1.316, MAL7P1.339, MAL8P1.25, PF08_0017, PF08_0024, PF10_0195, PF10_0303, PF11_0046, PF11_0307, PF11_0431, PF11_0460, PF11_0481, PF11_0540, PF13_0123, PF13_0314, PF14_0039, PF14_0210, PF14_0532, PF14_0683, PF14_0684, PF14_0685, PF14_0792, PFA0490W, PFB0730W, PFC0495W, PFC0895W, PFD0580C, PFE0115C, PFE0530W, PFE0945C, PFF0380W, PFF0605C, PFF1010C, PFF1170W, PFI0205W…	1	1	1	1	1	1	1	1	1	1	1	1	1	0.0909791	0.14162	1	1	1	1	1	1	1	0.799123	0.797821	1	1	1	1	1	1	1	1	1	1	1	1	1	1	1	1	1	1	0.897192	1	0.234751	1	1
212	62	MAL13P1.103, MAL13P1.121, MAL13P1.167, MAL13P1.193, MAL6P1.112, MAL6P1.176, MAL6P1.238, MAL6P1.268, MAL6P1.271, MAL6P1.38, MAL6P1.57, MAL7P1.155, PF07_0023, PF07_0032, PF07_0035, PF07_0061, PF07_0065, PF08_0126, PF10_0084, PF10_0151, PF10_0191, PF11_0141, PF11_0172, PF11_0227, PF13_0095, PF13_0164, PF13_0251, PF13_0328, PF14_0089, PF14_0138, PF14_0248, PF14_0352, PF14_0445, PF14_0488, PF14_0577, …	1	1	1	1	1	1	1	1	1	1	1	1	1	1	0.175905	1	1	1	1	0.398994	1	1	0.433291	0.431087	1	1	1	1	1	1	1	1	1	1	1	1	1	0.0355811	1	1	1	1	0.468929	1	0.043865	1	0.0586067
218	60	MAL13P1.126, MAL13P1.205, MAL13P1.226, MAL6P1.164, MAL6P1.184, MAL8P1.101, MAL8P1.79, MAL8P1.82, MAL8P1.96, ORF129, PF07_0038, PF08_0021, PF08_0022, PF10_0050, PF10_0060, PF10_0188, PF10_0228, PF10_0282, PF10_0337, PF11_0114, PF11_0217, PF11_0236, PF11_0298, PF11_0321, PF13_0070, PF13_0145, PF14_0090, PF14_0133, PF14_0215, PF14_0233, PF14_0288, PF14_0295, PF14_0357, PF14_0405, PF14_0506, PFA0690W…	1	1	1	1	1	1	1	1	1	1	1	1	1	1	1	0.000784159	0.517437	0.182357	0.0456675	0.084981	1	0.0677259	0.402042	0.3999	1	0.0143385	1	1	1	1	1	1	1	1	1	1	1	1	1	1	1	1	0.282193	1	1	1	1
86	70	MAL13P1.209, MAL13P1.257, MAL13P1.36, MAL6P1.220, MAL6P1.244, MAL6P1.281, MAL8P1.105, PF07_0043, PF07_0079, PF07_0088, PF08_0019, PF08_0039, PF08_0075, PF10_0160, PF10_0264, PF10_0325, PF11_0043, PF11_0065, PF11_0208, PF11_0312, PF11_0313, PF13_0049, PF13_0129, PF13_0143, PF13_0170, PF13_0179, PF13_0214, PF13_0228, PF13_0316, PF14_0027, PF14_0078, PF14_0083, PF14_0141, PF14_0230, PF14_0239, PF14_…	1	1	0.0911319	0.162692	1	1	1	1	1	1	1	1	1	1	1	1	1	1	1	1	1	1	0.721559	0.719649	1	1	1	1	1	1	1	1	1	1	1	1	0.00612434	1	1	0.00744493	1	1	0.749668	1	1	0.139479	1
274	7	MAL13P1.405, PF07_0005, PF11_0091, PFB0926C, PFD0495C, PFD0985W, PFL1885C	1	1	1	1	1	1	1	1	1	1	1	1	1	1	1	1	1	1	1	1	1	1	1	1	1	1	1	1	1	1	1	1	1	1	1	1	1	1	1	1	1	1	1	1	1	1	1
266	62	MAL13P1.130, MAL13P1.306, MAL13P1.308, MAL6P1.147, MAL6P1.216, MAL6P1.221, MAL6P1.247, MAL6P1.279, MAL6P1.286, MAL6P1.292, MAL8P1.150, MAL8P1.73, PF07_0019, PF08_0129, PF10_0072, PF10_0094, PF10_0119, PF10_0135, PF10_0138, PF10_0166, PF10_0344, PF10_0347, PF11_0060, PF11_0277, PF11_0278, PF11_0344, PF11_0373, PF13_0057, PF13_0301, PF14_0065, PF14_0091, PF14_0092, PF14_0102, PF14_0325, PF14_0495, …	1	1	1	1	1	1	1	1	1	1	1	1	1	1	0.000824856	1	0.0377333	0.00820146	0.0471623	1	1	1	0.615916	0.613836	1	1	1	1	1	1	1	1	1	1	1	1	1	1	1	1	1	1	0.635892	1	1	1	1
70	41	MAL13P1.222, MAL13P1.323, MAL13P1.333, MAL13P1.341, MAL13P1.43, MAL13P1.53, MAL13P1.550, MAL13P1.88, MAL13P1.91, PF07_0083, PF07_0122, PF08_0081, PF08_0099, PF10_0068, PF10_0077, PF10_0087, PF10_0099, PF10_0279, PF11_0053, PF11_0071, PF11_0289, PF13_0293, PF13_0341, PF14_0082, PF14_0136, PF14_0193, PF14_0515, PF14_0616, PF14_0635, PF14_0670, PF14_0677, PFA0480W, PFC0221C, PFD0360W, PFD0875C, PFE1…	1	1	1	1	1	1	1	1	1	1	1	1	1	1	1	1	0.391634	0.415689	1	1	1	1	0.130412	0.12938	1	1	1	1	1	1	1	1	1	1	1	1	1	1	1	0.213153	1	1	0.0568748	1	1	1	1
110	11	MAL13P1.313, MAL13P1.475, PF08_0002, PF11_0357, PF14_0294, PF14_0631, PF14_0644, PFD1035W, PFE0935C, PFF0175C, PFI0980W	1	1	1	1	1	1	1	1	1	1	1	1	1	1	1	1	1	1	1	1	1	1	0.623891	0.623014	1	1	1	1	1	1	1	1	1	1	1	1	1	1	1	1	1	1	0.701377	1	0.0580856	1	1
60	63	MAL13P1.264, MAL13P1.93, MAL6P1.119, MAL6P1.282, MAL6P1.68, MAL7P1.14, MAL8P1.152, PF07_0067, PF07_0092, PF07_0103, PF08_0042, PF08_0065, PF08_0092, PF08_0135, PF10_0054, PF10_0085, PF10_0200, PF10_0266, PF11_0358, PF13_0013, PF13_0035, PF13_0051, PF13_0076, PF13_0109, PF13_0177, PF13_0178, PF13_0286, PF13_0315, PF13_0352, PF14_0055, PF14_0068, PF14_0104, PF14_0113, PF14_0156, PF14_0174, PF14_021…	1	1	1	1	1	1	1	1	1	1	1	1	1	1	1	1	1	1	1	1	1	1	0.285767	0.283804	1	1	1	1	1	1	1	1	1	1	1	1	1	1	1	1	1	1	0.203166	1	1	1	1
28	18	PF08_0047, PF08_0055, PF14_0183B, PF14_0250, PF14_0291, PF14_0512, PF14_0518, PF14_0553, PFA0515W, PFB0920W, PFC0130C, PFC0486C, PFE1150W, PFE1363C, PFF0830W, PFF1145C, PFI0320W, PFI0470W	1	1	1	1	1	1	1	1	1	1	1	1	1	1	1	1	1	1	1	1	1	1	0.798366	0.797595	1	1	1	1	1	1	1	1	1	1	1	1	1	1	1	0.0996824	1	1	0.861804	1	1	1	1
141	64	MAL13P1.110, MAL13P1.255, MAL13P1.295, MAL13P1.31, MAL13P1.332, MAL13P1.72, MAL6P1.134, MAL6P1.140, MAL6P1.306, MAL8P1.32, MAL8P1.86, PF07_0125, PF08_0029, PF08_0063, PF08_0078, PF08_0131, PF10_0047, PF10_0075, PF10_0284, PF10_0286, PF10_0363, PF11_0049, PF11_0059, PF11_0074, PF11_0077, PF11_0130, PF11_0317, PF11_0385, PF11_0432, PF13_0021, PF13_0071, PF13_0180, PF13_0191, PF13_0241, PF13_0345, P…	1	1	1	1	1	1	1	1	1	1	1	1	1	1	1	1	1	1	1	0.408845	1	1	0.173107	0.171588	1	1	1	1	1	0.0367146	1	0.0836103	0.24974	1	1	1	0.295292	1	1	1	0.0367146	1	0.346204	1	0.295292	0.000278811	1
31	12	MAL7P1.202, PF10_0046, PF13_0116, PF14_0316, PF14_0690, PFA0670C, PFD0320C, PFF0325C, PFF1100C, PFF1345W, PFL0440C, PFL1170W	1	1	1	1	1	1	1	1	1	1	1	1	1	1	1	1	1	1	1	1	1	1	0.655921	0.655045	1	1	1	1	1	1	1	1	1	1	1	1	1	1	1	1	1	1	0.732485	1	1	1	1
131	12	MAL13P1.82, PF10_0027, PF10_0377, PF11_0113, PF14_0340, PF14_0441, PF14_0466, PFC0905C, PFE1090W, PFI0790W, PFL0710W, PFL2020C	1	1	1	1	1	1	1	1	1	1	0.00926188	0.00926188	0.00926188	1	1	1	1	1	1	1	0.00926188	0.0138633	0.655921	0.655045	1	0.0365778	1	1	1	1	1	1	1	1	1	1	1	1	1	1	1	1	0.732485	1	1	1	1
213	63	MAL13P1.100, MAL13P1.29, MAL7P1.153, MAL7P1.203, MAL7P1.73, MAL8P1.112, MAL8P1.22, MAL8P1.56, PF07_0078, PF07_0108, PF07_0118, PF10_0147, PF10_0237, PF10_0360, PF11_0064, PF11_0131, PF11_0229, PF11_0315, PF11_0342, PF13_0028, PF13_0187, PF13_0308, PF13_0336, PF14_0105, PF14_0216, PF14_0245, PF14_0319, PF14_0366, PF14_0369, PF14_0435, PF14_0498, PF14_0580, PF14_0591, PF14_0653, PF14_0667, PFA0305C…	1	1	0.0823515	0.147599	1	1	1	1	1	1	1	1	1	1	1	1	0.174424	0.196476	1	1	1	1	0.285767	0.283804	0.0479091	1	0.0361479	0.0595289	1	1	1	1	1	1	1	1	1	1	1	1	1	1	0.486299	1	0.291404	1	1
170	48	MAL13P1.134, MAL13P1.218, MAL13P1.311, MAL6P1.103, MAL6P1.159, MAL6P1.233, MAL6P1.53, MAL6P1.75, MAL6P1.76, MAL7P1.91, MAL8P1.75, PF07_0062, PF10_0030, PF10_0235, PF10_0243, PF11_0153, PF11_0181, PF11_0323, PF11_0366, PF11_0368, PF11_0406, PF13_0080, PF13_0112, PF13_0139, PF13_0218, PF14_0061, PF14_0112, PF14_0255, PF14_0305, PF14_0430, PF14_0451, PF14_0720, PFA0140C, PFA0390W, PFB0800C, PFC0095C…	1	1	1	0.0061779	1	1	1	0.0276217	0.0366618	1	1	1	1	1	1	1	0.441348	1	1	0.325403	1	1	0.108686	0.107704	1	1	1	1	1	1	1	1	1	1	1	1	0.230541	1	0.0276217	0.244852	1	1	0.0559394	1	1	1	1
272	48	MAL13P1.228, MAL13P1.23, MAL13P1.380, MAL13P1.461, MAL13P1.49, MAL8P1.109, PF07_0052, PF07_0127, PF10_0059, PF10_0351, PF10_0368, PF11_0094, PF11_0383, PF11_0415, PF13_0039, PF13_0166, PF13_0173, PF13_0197, PF13_0225, PF13_0255, PF13_0285, PF14_0108, PF14_0172, PF14_0173, PF14_0224, PF14_0346, PF14_0572, PF14_0694, PF14_0781, PF14_0788, PFB0135W, PFB0467W, PFB0670C, PFC10_API0028, PFD0240C, PFE00…	1	1	1	0.114406	1	1	1	1	1	1	1	1	1	1	1	1	1	1	1	1	1	1	0.787458	0.786122	1	1	1	1	1	1	1	1	1	1	1	1	1	1	1	1	1	1	0.381825	1	1	1	1
88	50	MAL13P1.120, MAL13P1.283, MAL6P1.296, MAL7P1.134, MAL8P1.127, MAL8P1.23, PF07_0020, PF07_0077, PF07_0084, PF07_0106, PF08_0037, PF08_0111, PF10_0041, PF10_0141, PF10_0150, PF10_0225, PF11_0051, PF11_0270, PF11_0293, PF11_0331, PF11_0399, PF11_0445, PF13_0027, PF13_0136, PF13_0190, PF13_0204, PF13_0262, PF14_0198, PF14_0218, PF14_0517, PF14_0605, PF14_0612, PFA0145C, PFA0505C, PFB0715W, PFC0105W, …	0.0567117	1	1	1	1	1	1	1	1	1	1	1	1	1	0.144304	1	1	0.480999	0.0381672	1	1	1	0.0578397	0.0572069	1	1	1	1	1	1	1	1	1	1	1	1	0.000134019	1	1	0.00017684	1	0.0018693	0.0304077	1	1	1	1
171	50	MAL13P1.164, MAL13P1.47, MAL13P1.74, MAL6P1.139, MAL6P1.199, MAL6P1.278, MAL6P1.35, MAL6P1.40, MAL6P1.50, MAL7P1.106, MAL7P1.110, MAL7P1.33, MAL8P1.113, MAL8P1.34, PF07_0064, PF07_0068, PF10_0253, PF10_0260, PF11_0117, PF11_0128, PF11_0215, PF11_0216, PF11_0248, PF13_0134, PF14_0053, PF14_0064, PF14_0166, PF14_0192, PF14_0289, PF14_0345, PF14_0462, PF14_0484, PF14_0538, PFA0350C, PFB0600C, PFC034…	1	1	1	1	1	1	0.0287614	1	1	1	1	1	1	0.0927555	1	1	0.454802	0.480999	1	0.336431	1	1	0.421907	0.419931	1	1	1	1	1	1	1	1	0.200824	1	1	1	0.0295674	1	1	0.0336128	1	1	0.0695631	1	0.238938	0.101553	1
157	13	MAL13P1.162, MAL13P1.338, MAL13P1.50, MAL6P1.85, PF07_0036, PF07_0057, PF10_0066, PF13_0059, PF14_0646, PFA0685C, PFD1095W, PFI1610C, PFL0225C	1	1	1	1	1	1	1	1	1	1	1	1	1	1	1	1	1	1	1	1	1	1	1	1	1	1	1	1	1	1	1	1	1	1	1	1	1	1	1	1	1	1	1	1	1	1	1
36	56	MAL13P1.12, MAL13P1.212, MAL13P1.238, MAL13P1.245, MAL13P1.246, MAL13P1.340, MAL13P1.85, MAL8P1.28, PF07_0028, PF07_0031, PF07_0089, PF10_0044, PF10_0088, PF10_0229, PF10_0261, PF11_0063, PF11_0178, PF11_0421, PF13_0038, PF13_0093, PF13_0247, PF13_0248, PF14_0067, PF14_0074, PF14_0099, PF14_0195, PF14_0263, PF14_0330, PF14_0367, PF14_0418, PF14_0438, PF14_0452, PF14_0467, PF14_0508, PF14_0573, PF…	1	1	1	1	1	1	1	1	1	1	1	1	1	1	1	1	1	1	1	0.368468	1	1	0.712947	0.711218	1	1	1	1	1	0.0321752	1	0.0734985	0.22215	1	1	1	1	1	1	1	0.0321752	1	0.848362	1	1	1	1
25	14	MAL7P1.178, MAL8P1.111, MAL8P1.204, PF10_0098, PF10_0245, PF11_0218, PF11_0231, PF11_0433, PF14_0159, PF14_0407, PF14_0469, PF14_0604, PFL0530C, PFL2530W	1	1	1	1	1	1	1	1	1	1	1	1	1	1	1	1	0.155704	0.167225	1	1	1	1	0.712045	0.71119	1	1	1	1	1	1	1	1	1	1	1	1	1	1	0.00810963	1	1	1	0.435703	1	1	1	1
98	5	PF10_0322, PF11_0174, PF13_0252, PF14_0678, PFB0921C	1	1	1	1	1	1	1	1	1	1	1	1	1	1	1	1	1	1	1	1	1	1	1	1	1	1	1	1	1	1	1	1	1	1	0.00290135	0.00675934	1	1	1	1	1	1	1	1	1	1	1
267	5	PF10_0343, PF11_0016, PF11_0035, PF14_0243B, PFC10_API0017	1	1	1	1	1	1	1	1	1	1	1	1	1	1	1	1	1	1	1	1	1	1	1	1	1	1	1	1	1	1	1	1	1	1	1	1	1	1	1	1	1	1	1	1	1	1	1
273	7	MAL6P1.62, PF07_0128, PF08_0119, PF10_0262, PFA0210C, PFE0165W, PFL2215W	1	1	1	1	1	1	1	1	1	1	1	1	1	1	1	1	1	1	1	1	1	1	1	1	1	1	1	1	1	1	1	1	1	1	1	1	1	1	1	1	1	1	1	1	0.0373503	1	1
108	50	MAL13P1.204, MAL13P1.54, MAL6P1.160, MAL6P1.236, MAL6P1.269, MAL7P1.126, MAL7P1.88, MAL8P1.49, MAL8P1.9, PF07_0030, PF07_0073, PF10_0058, PF10_0086, PF10_0104, PF10_0194, PF10_0366, PF11_0170, PF11_0198, PF11_0258, PF13_0017, PF13_0037, PF13_0048, PF13_0087, PF13_0137, PF13_0205, PF13_0300, PF13_0358, PF14_0038, PF14_0223, PF14_0242, PFB0450W, PFC0282W, PFC1000W, PFD0815C, PFE0545C, PFE0595W, PFE…	1	1	0.065852	0.118899	1	1	1	1	1	1	1	1	1	1	1	1	1	1	1	0.0618501	1	1	0.248455	0.419931	1	1	1	1	1	0.0287614	0.0838732	0.065852	0.020405	0.0749056	1	1	0.0295674	1	1	0.0336128	1	1	0.420501	1	1	1	0.0474836
37	23	PF08_0137, PF10_0028, PF10_0293, PF11_0108, PF11_0191, PF11_0291, PF13_0018, PF14_0094, PF14_0565, PFB0875C, PFD0085C, PFD0115C, PFD0450C, PFD0455W, PFD0975W, PFF0220W, PFL0185C, PFL0290W, PFL0675C, PFL0855C, PFL1560C, PFL1705W, PFL2015W	1	1	1	1	1	1	1	1	1	1	1	1	1	1	1	1	1	1	1	1	1	1	1	1	1	1	1	1	1	1	1	1	1	1	1	1	1	1	1	1	1	1	0.920351	1	1	1	1
275	47	MAL13P1.109, MAL13P1.260, MAL13P1.278, MAL13P1.38, MAL6P1.127, MAL6P1.65, MAL8P1.70, PF08_0073, PF08_0108, PF10_0039, PF10_0156, PF10_0223, PF10_0281, PF10_0283, PF10_0295, PF10_0346, PF10_0352, PF11_0180, PF11_0267, PF11_0268, PF13_0012, PF13_0058, PF13_0152, PF13_0233, PF14_0044, PF14_0222, PF14_0337, PF14_0527, PFB0275W, PFB0475C, PFC0355C, PFC0830W, PFC0945W, PFD0195C, PFD0720W, PFD0765W, PFD…	1	1	1	1	1	1	1	1	1	1	1	1	1	1	0.136229	1	0.108703	0.123589	1	1	1	1	0.205907	0.204455	1	1	1	1	1	1	1	1	1	1	1	1	1	1	1	1	1	1	0.211368	1	1	1	1
135	12	MAL13P1.485, MAL7P1.127, MAL7P1.138, PF10_0182, PF11_0276, PF14_0755, PF14_0756, PFC0265C, PFC0530W, PFF1250W, PFI0260C, PFI1135C	1	1	1	1	1	1	1	1	1	1	1	1	1	1	1	1	1	1	1	1	1	1	0.655921	0.655045	1	1	1	1	1	1	1	1	1	1	1	1	1	1	1	1	1	1	0.732485	1	1	1	1
167	18	PF08_0020, PF10_0298, PF11_0184, PF13_0142, PF14_0277, PF14_0540, PFA0310C, PFC0140C, PFE1050W, PFE1350C, PFF0330W, PFF0560C, PFF0745C, PFI0328C, PFI1700C, PFL0620C, PFL0930W, PFL1245W	1	1	1	1	1	1	1	1	1	1	1	1	1	1	0.0543927	1	1	1	1	1	1	1	0.798366	0.797595	1	1	1	1	1	1	1	1	1	1	1	1	1	1	1	1	1	1	0.861804	1	1	1	1
197	22	MAL13P1.190, MAL8P1.142, MAL8P1.17, PF08_0109, PF10_0081, PF10_0203, PF11_0098, PF13_0033, PF13_0062, PF13_0272, PF14_0323, PF14_0543, PF14_0632, PFB0260W, PFD0810W, PFE0285C, PFE0625W, PFI0630W, PFI0875W, PFI1325W, PFL1005C, PFL2345C	1	1	1	1	1	1	1	1	1	1	1	1	1	1	1	1	1	1	1	1	1	1	0.569175	0.567885	1	1	1	1	1	1	1	1	1	1	1	1	1	1	1	1	1	1	0.404646	1	1	1	1
198	9	PF11_0412, PF13_0156, PF13_0280, PFC0745C, PFE0915C, PFF0420C, PFF0965C, PFI0525W, PFI1545C	1	1	1	1	1	1	1	1	1	1	1	1	1	1	1	1	1	1	1	0.0708889	1	1	1	1	1	1	1	1	1	1	1	1	1	0.0138619	1	1	1	1	1	1	1	1	1	1	1	1	1
217	7	MAL13P1.249, PF10_0117, PF10_0311, PF13_0063, PF13_0174, PF14_0552, PFF1440W	1	1	1	1	1	1	1	1	1	1	1	1	1	1	1	1	1	1	1	1	1	1	0.463148	0.462352	1	1	1	1	1	1	1	1	1	1	1	1	1	1	1	1	1	1	0.53642	1	1	1	1
106	24	MAL13P1.233, MAL13P1.237, MAL13P1.83, MAL6P1.110, MAL6P1.150, MAL6P1.209, MAL8P1.40, PF08_0074, PF10_0155, PF10_0289, PF11_0096, PF13_0141, PF14_0122, PF14_0378, PF14_0546, PF14_0598, PFB0490C, PFC0975C, PFE0660C, PFE0865C, PFE1035C, PFI1175C, PFI1270W, PFL1420W	1	1	1	1	1	1	1	1	1	1	1	1	1	1	1	0.0184593	1	1	1	1	1	1	0.881917	0.881315	1	1	1	1	1	1	1	1	1	1	1	1	1	1	1	1	1	1	0.928668	1	1	1	1
34	6	MAL6P1.146, PF11_0396, PF14_0390, PFB0640C, PFD0950W, PFI0930C	1	1	1	1	1	1	1	1	1	1	1	1	1	1	1	1	1	1	1	1	1	1	0.413227	0.412482	1	1	1	1	1	1	1	1	1	1	1	1	1	1	1	1	1	1	0.482572	1	1	1	1
187	11	MAL13P1.250, MAL13P1.90, MAL8P1.11, PF07_0081, PF08_0010, PF10_0412, PF13_0151, PF14_0060, PF14_0176, PFA0400C, PFF0400W	1	1	1	1	1	1	1	1	1	1	1	1	1	1	1	1	1	1	1	1	1	1	0.238853	0.238038	1	1	1	0.0106054	1	1	1	1	1	1	1	1	1	1	1	1	1	1	0.0979519	1	1	1	1
26	16	MAL13P1.302, MAL13P1.77, PF08_0004, PF11_0139, PF13_0102, PF13_0163, PF13_0203, PFC0190C, PFC0740C, PFE1445C, PFE1490C, PFI0580C, PFL0845W, PFL1125W, PFL2095W, PFL2325C	1	1	1	1	1	1	1	1	1	1	1	1	1	1	0.048489	1	1	1	1	1	1	1	0.399829	0.398688	1	1	1	1	1	1	1	1	1	1	1	1	1	1	1	1	1	1	0.507002	1	1	1	1
248	5	MAL13P1.166, MAL7P1.84, MAL8P1.62, PFI1375W, PFL1890C	1	1	1	1	1	1	1	1	1	1	1	1	1	1	1	1	1	1	1	1	1	1	0.358675	0.357996	1	1	1	1	1	1	1	1	1	1	1	1	1	1	1	1	1	1	0.422481	1	1	1	1
100	11	PF07_0033, PF07_0091, PF10_0115, PF11_0183, PF14_0324, PF14_0336, PF14_0482, PF14_0510, PFF0725W, PFF1185W, PFI1075W	1	1	1	1	1	1	1	1	1	1	1	1	1	1	1	1	1	1	1	1	1	1	0.623891	0.623014	1	1	1	1	1	1	1	1	1	1	1	1	1	1	1	1	1	1	0.319483	1	1	1	1
113	6	MAL13P1.271, MAL13P1.81, MAL6P1.283, MAL8P1.58, PFL0590C, PFL0950C	1	1	1	1	1	1	1	1	1	1	1	1	1	1	1	1	1	1	1	1	1	1	1	1	1	1	1	1	0.00463902	1	1	1	1	1	1	1	1	1	1	1	1	1	1	1	1	1	1
219	10	PF10_0177B, PF11_0347, PF13_0064, PF14_0144, PFC0235W, PFC0760C, PFC0965W, PFF0930W, PFF1240W, PFL0130C	1	1	1	1	1	1	1	0.00579709	0.00772272	1	1	1	1	1	1	1	1	1	1	1	1	1	1	1	1	1	1	1	1	1	1	1	1	1	1	1	1	1	1	1	1	1	1	1	1	1	1
158	19	MAL13P1.13, MAL13P1.216, MAL13P1.87, MAL7P1.147, MAL8P1.31, PF10_0090, PF10_0321, PF13_0020, PF14_0101, PF14_0282, PF14_0639, PFE0505W, PFE0925C, PFE1082C, PFE1500C, PFI1120C, PFI1425W, PFI1640C, PFL1620W	1	1	1	1	1	1	1	1	1	1	1	1	1	1	1	1	1	1	1	1	1	1	0.488864	0.487619	1	1	1	1	1	1	1	1	1	1	1	1	1	1	1	1	1	1	0.602325	1	0.0982716	1	1
220	5	MAL6P1.264, PF07_0017, PFF0940C, PFI1680W, PFL1395C	1	1	1	1	1	1	1	1	1	1	1	1	1	1	1	1	1	1	1	1	1	1	1	1	1	1	1	1	1	1	1	1	1	1	1	1	1	1	1	1	1	1	0.422481	1	1	1	1
223	5	MAL8P1.54, PF10_0330, PF11_0251, PF14_0671, PFI1320C	1	1	1	1	1	1	1	1	1	1	1	1	1	1	0.0153962	1	1	1	1	1	1	1	1	1	1	1	1	1	1	1	1	1	1	1	1	1	1	1	1	1	1	1	0.422481	1	1	1	1
152	21	MAL13P1.270, MAL13P1.337, MAL6P1.136, MAL6P1.78, MAL8P1.128, PF08_0059, PF08_0071, PF13_0243, PF13_0282, PF13_0294, PF13_0322, PF13_0335, PF14_0276, PF14_0393, PF14_0571, PF14_0716, PFC0271C, PFC0440C, PFI1310W, PFI1625C, PFL0105W	1	1	1	1	1	1	1	1	1	1	1	1	1	1	1	1	1	1	1	1	1	1	1	1	1	1	1	1	1	1	1	1	1	1	1	1	1	1	1	1	1	1	1	1	1	0.0438592	1
91	6	MAL6P1.193, MAL6P1.304, PF07_0029, PF11_0254, PF14_0587, PFL1290W	1	1	1	1	1	1	1	1	1	1	1	1	1	1	1	1	1	1	1	1	1	1	0.413227	0.412482	1	1	1	1	1	1	1	1	1	1	1	1	1	1	1	1	1	1	0.482572	1	1	1	1
181	17	MAL13P1.269, MAL13P1.336, MAL6P1.131, MAL6P1.237, MAL6P1.272, MAL6P1.70, MAL7P1.146, PF07_0018, PF07_0058, PF08_0086, PF10_0319, PF11_0252, PF13_0089, PF14_0229, PF14_0350, PF14_0569, PFL1645W	1	1	1	1	1	1	1	1	1	1	1	1	1	0.0324523	1	1	1	1	1	1	1	1	0.779572	0.778777	0.0131019	1	1	1	1	1	1	1	1	1	1	1	1	1	1	1	1	1	0.540385	1	0.088383	1	1
58	21	MAL13P1.275, MAL7P1.204, MAL8P1.114, MAL8P1.202, PF11_0086, PF11_0111, PF11_0212, PF13_0296, PF13_0343, PF13_0347, PF14_0170, PF14_0511, PFE1400C, PFF0125C, PFF0250W, PFF1055C, PFF1350C, PFI1280C, PFI1600W, PFL0405W, PFL0520C	1	1	1	1	1	1	1	1	1	1	1	1	1	1	1	1	1	1	1	1	1	1	1	1	1	1	1	1	1	1	1	1	1	1	1	1	1	1	1	1	1	1	0.900703	1	1	1	1
29	8	MAL13P1.79, MAL6P1.133, PF10_0126, PF13_0124, PF14_0541, PF14_0689, PFA0375C, PFF1155W	1	1	1	1	1	1	1	1	1	1	1	1	1	1	1	1	1	1	1	0.0632613	1	1	1	1	1	1	1	1	1	1	1	1	1	1	1	1	1	0.00463947	1	1	1	1	1	0.00618176	0.042575	1	1
259	8	MAL13P1.44, PF11_0160, PF11_0362, PF14_0018, PF14_0143, PFD0930W, PFF0610C, PFL1500W	1	1	1	1	1	1	1	1	1	1	1	1	1	1	1	1	1	1	1	1	1	1	1	1	1	1	1	1	1	1	1	1	1	1	1	1	1	1	1	1	1	1	1	1	1	1	1
82	19	MAL13P1.334, MAL7P1.320, PF10_0095, PF10_0180, PF11_0106, PF11_0245, PF11_0250, PF11_0260, PF11_0296, PF11_0409, PF11_0447, PF14_0335, PF14_0359, PF14_0585, PFB0445C, PFB0865W, PFE1310C, PFF0450C, PFL1375W	1	1	1	1	1	1	1	1	1	1	1	1	1	1	1	1	1	1	1	1	1	1	0.81556	0.814816	1	1	1	1	1	1	1	1	1	1	1	1	1	1	1	1	1	1	0.602325	1	1	1	1
15	6	MAL6P1.157, MAL6P1.255, PF08_0115, PF14_0110, PFA0070C, PFL2195W	1	1	1	1	1	1	1	1	1	1	1	1	1	1	1	1	1	1	1	1	1	1	1	1	1	1	1	1	1	1	1	1	1	1	1	1	1	1	1	1	1	1	1	1	1	1	1
4	6	MAL13P1.288, PF11_0162, PFD0745C, PFF1325C, PFI0715W, PFL0145C	1	1	1	1	1	1	1	1	1	1	1	1	1	1	1	1	1	1	1	1	1	1	1	1	1	1	1	1	1	1	1	1	1	1	1	1	1	1	1	1	1	1	1	1	1	1	1
118	8	MAL6P1.153, MAL6P1.189, MAL8P1.103, PF13_0065, PF13_0244, PF14_0439, PFC0725C, PFI1260C	1	1	1	1	1	1	1	1	1	1	1	1	1	1	1	1	1	1	1	0.00175183	1	1	0.143368	0.142828	1	1	1	1	1	1	1	1	1	1	1	1	1	1	1	1	1	0.0107961	0.198642	1	1	1	1
103	12	MAL7P1.139, PF08_0085, PF08_0114, PF11_0280, PF13_0297, PF14_0087, PF14_0128, PF14_0576, PFE0335W, PFI0740C, PFL1830W, PFL2430C	1	1	1	1	1	1	1	1	1	1	1	1	1	1	0.000583011	1	1	1	1	1	1	1	1	1	1	1	1	1	1	1	1	1	1	1	1	1	1	1	1	1	1	1	1	1	1	1	1
271	6	MAL13P1.163, MAL6P1.155, PF10_0033, PF11_0463, PF14_0567, PFL2060C	1	1	1	1	1	1	1	1	1	1	1	1	1	1	1	1	1	1	1	1	1	1	1	1	1	1	1	1	1	1	1	1	1	0.00926009	1	1	1	1	1	1	1	1	1	1	1	1	1
42	14	MAL13P1.80, MAL8P1.200, MAL8P1.95, PF11_0224, PF11_0302, PF14_0344, PF14_0614, PFA0410W, PFC0875W, PFE0385W, PFE0465C, PFF1430C, PFI1510W, PFL1055C	1	1	1	1	1	1	1	1	1	1	1	1	1	0.0267952	1	1	1	1	1	1	1	1	0.712045	0.71119	1	1	1	1	1	1	1	1	1	1	1	1	1	1	1	1	1	1	0.785331	1	1	1	1
150	10	MAL13P1.326, MAL7P1.107, PF08_0089, PF11_0374, PF13_0186, PF14_0115, PF14_0283, PFD0655C, PFF1290C, PFI0490C	1	1	1	1	1	1	1	1	1	1	1	1	1	1	1	1	1	1	1	1	1	1	1	1	1	1	1	1	1	1	1	1	1	1	1	1	1	1	1	1	1	1	1	1	1	1	1
260	7	MAL7P1.3, MAL7P1.64, PF11_0242, PF11_0329, PF14_0107, PFB0805C, PFL1810W	1	1	1	1	1	1	1	1	1	1	1	1	1	1	1	1	1	1	1	1	1	1	0.463148	0.462352	1	1	1	1	1	1	1	1	1	1	1	1	1	1	1	1	1	1	0.53642	1	1	1	1
80	32	MAL13P1.56, MAL13P1.92, MAL7P1.228, PF10_0043, PF10_0103, PF10_0187, PF10_0272, PF11_0437, PF13_0014, PF13_0132, PF13_0167, PF13_0213, PF13_0215, PF13_0305, PF14_0191, PF14_0201, PF14_0228, PF14_0231, PF14_0240, PF14_0391, PF14_0428, PF14_0479, PF14_0579, PFB0830W, PFC0245C, PFD0960C, PFD1055W, PFE1590W, PFF0695W, PFI0190W, PFL0815W, PFL2055W	1	1	1	1	1	1	1	1	1	1	1	1	1	1	1	1	1	1	1	1	1	1	0.519394	0.517805	1	1	1	1	1	1	1	1	1	1	1	1	0.160072	1	1	0.170503	1	0.0425872	0.429491	1	1	1	1
97	6	PF14_0109, PFB0196C, PFC0135C, PFC0780W, PFC0970W, PFL0990W	1	1	1	1	1	1	1	1	1	1	1	1	1	1	1	1	1	1	1	1	1	1	1	1	1	1	1	1	1	1	1	1	1	1	1	1	1	1	1	1	1	1	1	1	1	1	1
79	39	MAL13P1.14, MAL13P1.27, MAL13P1.293, MAL6P1.161, PF08_0096, PF10_0063, PF10_0089, PF10_0096, PF10_0123, PF11_0189, PF11_0192, PF11_0384, PF13_0044, PF13_0184, PF13_0257, PF13_0261, PF13_0354, PF14_0436, PF14_0563, PFA0330W, PFB0285C, PFC0395W, PFD0880W, PFE0885W, PFE1195W, PFE1360C, PFE1370W, PFF0525W, PFF0530W, PFF1135W, PFI0165C, PFI0370C, PFI0455W, PFI0895C, PFI1085W, PFI1695C, PFL1175W, PFL12…	0.044471	1	1	1	1	1	1	1	1	1	1	1	1	1	1	1	1	1	1	1	1	1	0.00449064	0.00442284	1	1	1	1	1	1	1	0.051693	0.160264	1	1	1	0.0185508	1	1	0.0211472	1	1	0.0162681	1	1	1	1
246	7	MAL13P1.297, MAL8P1.151, MAL8P1.201, PF11_0107, PF11_0465, PF14_0246, PFI1485C	1	1	1	1	1	1	1	1	1	1	1	1	1	1	1	1	1	1	1	1	1	1	0.463148	0.462352	1	0.0214922	1	1	1	1	1	1	1	1	1	1	1	1	1	1	1	1	0.0283982	1	1	1	1
172	14	MAL8P1.121, PF08_0043, PF10_0078, PF10_0174, PF13_0356, PF14_0237, PFB0380C, PFB0540W, PFC0255C, PFC0520W, PFD0680C, PFE1395C, PFF0445W, PFF0905W	1	1	1	1	1	1	1	1	1	1	1	1	1	1	1	1	1	1	1	1	1	1	1	1	1	1	1	1	1	1	1	1	1	1	1	1	1	1	1	1	1	1	1	1	1	1	1
191	14	MAL6P1.130, MAL6P1.33, MAL7P1.133, MAL8P1.65, PF10_0124, PF10_0136, PF10_0215, PF11_0350, PF14_0084, PF14_0372, PFD0250C, PFI0290C, PFL1080C, PFL1760W	1	1	1	1	1	1	1	1	1	1	1	1	1	1	1	1	1	1	1	1	1	1	0.712045	0.71119	1	1	1	1	1	1	1	1	1	1	1	1	1	1	1	1	1	1	0.785331	1	1	1	1
169	5	MAL13P1.117, PF13_0236, PF13_0265, PF14_0501, PFF0760W	1	1	1	1	1	1	1	1	1	1	1	1	1	1	1	1	1	1	1	1	1	1	1	1	1	1	1	1	1	1	1	1	1	1	1	1	1	1	1	1	1	1	1	1	1	1	1
200	5	MAL13P1.175, PF08_0057, PF10_0226, PF13_0202, PFF1377W	1	1	1	1	1	1	1	1	1	1	1	1	1	1	1	1	1	1	1	1	1	1	1	1	1	1	1	1	1	1	1	1	1	1	1	1	1	1	1	1	1	1	1	1	1	1	1
121	13	PF08_0087, PF10_0114, PF11_0232, PF13_0350, PF14_0342, PF14_0499, PFB0710C, PFD0405C, PFE1100W, PFI0935W, PFI1490C, PFL0295C, PFL0980W	1	1	1	1	1	1	1	1	1	1	1	1	1	1	1	1	0.145422	0.156254	1	1	1	1	0.685228	0.68436	1	1	1	1	1	1	1	1	1	1	1	1	1	1	1	1	1	1	0.398013	1	1	1	1
117	6	MAL7P1.157A, PF07_0053, PF14_0442, PFE0430W, PFF0410W, PFI1590C	1	1	1	1	1	1	1	1	1	1	1	1	1	1	1	1	1	1	1	1	1	1	1	1	1	1	1	1	1	1	1	1	1	1	1	1	1	1	1	1	1	1	1	1	1	1	1
133	12	MAL13P1.234, MAL13P1.540, MAL7P1.19, PF11_0487, PF13_0034, PF14_0058, PF14_0175, PF14_0649, PF14_0790, PFD0840W, PFD0965W, PFE0750C	1	1	1	1	1	1	1	1	1	1	1	1	1	1	0.0365778	1	1	1	1	0.0934097	1	1	0.271568	0.270674	1	1	1	1	1	1	1	1	1	1	1	1	1	1	1	1	1	1	0.359191	1	1	1	1
111	11	MAL13P1.231, PF08_0032, PF11_0055, PF11_0069, PF11_0099, PF11_0301, PF13_0133, PF13_0331, PF14_0077, PF14_0301, PFI1670C	1	1	1	1	1	1	1	1	1	1	1	1	1	1	1	1	1	1	1	0.0859626	1	1	1	1	1	1	1	1	1	1	1	1	1	1	0.00637556	0.0148188	1	1	1	1	1	1	1	0.00849252	0.0580856	1	1
62	9	PF07_0080, PF10_0038, PF11_0364, PF11_0380, PF11_0454, PF13_0045, PF14_0098, PFD0311W, PFE0810C	1	1	1	1	1	1	1	1	1	1	1	1	1	1	1	1	1	1	1	1	1	1	1	1	1	1	1	1	1	1	1	1	1	1	1	1	1	1	1	1	1	1	1	1	1	1	1
225	11	PF08_0134, PF10_0207, PF10_0222, PF13_0260, PF14_0148, PFB0161C, PFC0262C, PFD1045W, PFF0585C, PFF0600W, PFI0535W	1	0.00849252	1	1	1	1	1	1	1	1	1	1	1	1	1	1	1	1	1	1	1	1	1	1	1	1	1	1	1	1	1	1	1	1	1	1	1	1	1	1	1	1	1	1	1	1	1
161	6	MAL7P1.94, PF10_0317, PFC0330W, PFC0955W, PFE0520C, PFL2245W	1	1	1	1	1	1	1	1	1	1	1	1	1	1	1	1	1	1	1	1	1	1	1	1	1	1	1	1	1	1	1	1	1	1	1	1	1	1	1	1	1	1	1	1	1	1	1
196	49	MAL13P1.165, MAL13P1.194, MAL13P1.217, MAL13P1.227, MAL13P1.244, MAL13P1.324, MAL13P1.96, MAL6P1.125, MAL6P1.196, MAL6P1.291, MAL6P1.56, MAL7P1.82, MAL8P1.33, PF08_0045, PF10_0276, PF10_0332, PF10_0335, PF10_0339, PF11_0097, PF11_0176, PF11_0386, PF11_0482, PF11_0484, PF13_0176, PF14_0132, PF14_0178, PF14_0286, PF14_0630, PF14_0664, PF14_0717, PFA0370W, PFB0835C, PFC0310C, PFE0090W, PFE0960W, PFI…	1	1	1	1	1	1	1	1	1	1	1	1	1	1	0.14162	0.0374147	1	1	1	1	1	0.0556043	0.608597	0.606738	1	0.00971717	1	1	1	1	1	1	1	0.073457	1	1	1	1	1	1	1	1	0.401182	1	1	1	1
211	9	MAL13P1.135, MAL7P1.108, MAL7P1.109, PF11_0377, PF13_0019, PF14_0738, PFE0425W, PFI0345W, PFI0885W	1	1	1	1	1	1	1	1	1	1	1	1	1	1	1	1	1	1	1	0.0708889	1	1	0.550635	0.549778	1	1	1	1	1	1	1	1	1	1	1	1	1	1	1	1	1	1	0.0582399	1	1	1	0.00868385
188	18	MAL13P1.365, PF07_0112, PF10_0111, PF11_0187, PF14_0025, PF14_0137, PF14_0545, PF14_0676, PF14_0778, PFB0687C, PFC0890W, PFD0665C, PFD0895C, PFE0280C, PFE0290C, PFE0380C, PFI1515W, PFL1115W	1	1	1	1	1	1	1	1	1	1	1	1	1	1	1	1	1	1	1	1	1	1	1	1	1	1	1	1	1	1	1	1	1	1	1	1	1	1	1	1	1	1	1	1	1	1	1
204	11	MAL13P1.111, MAL7P1.207, MAL7P1.78, PF07_0040, PF10_0133, PF11_0066, PF14_0531, PFB0170W, PFI0160W, PFI0890C, PFI1295C	1	1	1	1	1	1	1	1	1	1	1	1	1	1	1	1	1	1	1	1	1	1	1	1	1	1	1	1	1	1	1	1	1	1	1	1	1	1	1	1	1	1	1	1	1	1	1
93	6	PFA0300C, PFB0870W, PFF0690C, PFI1281W, PFL2120W, PFL2275C	1	1	1	1	1	1	1	1	1	1	1	1	1	1	1	1	1	1	1	1	1	1	1	1	1	1	1	1	1	1	1	1	1	1	1	1	1	1	1	1	1	1	1	1	1	1	1
105	51	MAL13P1.274, MAL13P1.289, MAL13P1.352, MAL6P1.201, MAL6P1.254, MAL6P1.257, MAL6P1.270, MAL6P1.73, MAL6P1.86, MAL7P1.120, MAL7P1.122, MAL7P1.16, MAL8P1.19, PF07_0066, PF07_0117, PF10_0294, PF11_0116, PF11_0123, PF11_0200, PF11_0397, PF11_0436, PF11_0526, PF13_0147, PF13_0232, PF13_0245, PF13_0259, PF14_0370, PF14_0478, PF14_0593, PFA0315W, PFB0240W, PFB0555C, PFC0380W, PFC0850C, PFC1011C, PFC1015C…	1	1	1	1	1	1	1	1	1	1	1	1	1	1	1	1	0.461409	0.487795	1	1	1	1	0.439161	0.437156	1	1	1	1	1	1	1	1	1	1	1	1	0.243103	1	1	0.258056	1	1	0.0770877	1	1	1	1
176	29	MAL13P1.160, MAL13P1.161, MAL13P1.266, MAL6P1.232, MAL6P1.77, MAL6P1.88, MAL8P1.123, PF07_0012, PF08_0031, PF10_0045, PF13_0140, PF13_0182, PF13_0199, PF14_0088, PF14_0254, PF14_0412, PF14_0493, PF14_0642, PF14_0679, PFC0225C, PFC0670C, PFC0770C, PFD0145C, PFD0780W, PFE0765W, PFI0155C, PFI0605C, PFL0835W, PFL1135C	1	1	1	1	1	1	1	1	1	1	1	1	1	1	0.0862539	1	1	1	1	0.0228051	1	1	0.22913	0.227903	1	1	1	1	1	1	0.0494404	1	0.121689	1	1	1	1	1	1	1	1	1	0.35592	0.000181322	0.0105085	1	0.0277654
54	20	MAL7P1.76, MAL8P1.67, PF07_0027, PF10_0067, PF10_0242, PF11_0199, PF11_0259, PF11_0458, PF14_0072, PF14_0450, PF14_0620, PFB0255W, PFB0655C, PFD0245C, PFE0135W, PFE0730C, PFE1425C, PFF0345W, PFI1480W, PFI1696C	1	1	1	1	0.0115717	1	1	1	1	1	1	1	1	1	1	1	1	1	1	1	1	1	0.238653	0.237596	1	1	1	1	1	1	1	1	1	1	1	1	1	1	1	1	1	1	0.345619	1	1	1	1
52	21	MAL13P1.179, MAL13P1.286, MAL6P1.149, MAL7P1.68, PF08_0040, PF08_0128, PF10_0158, PF11_0144, PF11_0469, PF13_0311, PF14_0059, PF14_0365, PF14_0473, PFA0655W, PFC0441C, PFE0745W, PFE1220W, PFE1530C, PFL0555C, PFL1270W, PFL1815C	1	1	1	0.0516342	1	1	1	1	1	1	1	1	1	1	1	1	1	1	1	1	1	1	0.845684	0.844995	1	1	1	1	1	1	1	1	1	1	1	1	1	1	1	0.115334	1	1	0.900703	1	1	1	1
73	12	PF07_0034, PF07_0041, PF10_0142, PF10_0340, PF11_0349, PF14_0127, PFC0050C, PFD0350W, PFF1410C, PFI0720W, PFI1800W, PFL1665C	1	1	1	1	1	1	1	1	1	1	1	1	1	1	1	1	1	1	1	1	1	1	0.271568	0.270674	1	1	1	1	1	1	1	1	1	1	1	1	0.0632017	1	1	0.0675729	1	1	0.359191	1	1	1	1
235	9	MAL13P1.168, MAL13P1.51, PF10_0218, PF11_0257, PFA0115W, PFC0371W, PFD0465C, PFE0555W, PFF0750W	1	1	1	1	1	1	1	1	1	1	1	1	1	1	1	1	1	1	1	1	1	1	1	1	1	0.0275528	0.00521839	0.00868385	1	1	1	1	1	1	1	0.0121386	1	1	1	1	1	1	0.627914	1	1	1	1
68	16	MAL6P1.198, MAL6P1.214, MAL6P1.69, PF07_0121, PF11_0090, PF11_0353, PF13_0219, PF13_0310, PF14_0056, PF14_0327, PF14_0550, PFF0050C, PFF0625W, PFL1800W, PFL1975C, PFL2010C	1	1	1	1	1	1	1	1	1	1	1	1	1	1	1	1	1	1	1	1	1	1	0.759031	0.758213	1	1	1	1	1	1	1	1	1	1	1	1	1	1	1	1	1	0.0214922	0.827753	1	1	1	1
5	9	MAL13P1.305, PF13_0168, PF13_0269, PFE0480C, PFF0315C, PFF1035W, PFF1455C, PFF1465W, PFL0215C	1	1	1	1	1	1	1	1	1	1	1	1	1	1	1	1	1	1	1	1	1	1	0.550635	0.549778	1	1	1	0.00868385	0.00695246	1	1	1	1	1	1	1	1	1	1	1	1	1	0.627914	1	1	1	1
269	9	MAL8P1.122, PF08_0036, PF08_0061, PF08_0113, PFB0760W, PFC10_API0038, PFF0140C, PFF0145W, PFL0885W	1	1	1	1	1	1	1	1	1	1	1	1	1	1	1	1	1	1	1	0.0708889	1	1	1	1	1	1	1	1	1	1	1	1	1	1	1	1	1	1	1	1	1	1	1	1	1	1	1
71	10	MAL6P1.151, MAL6P1.29, PF11_0275, PF11_0393, PF14_0364, PFC0100C, PFC0155C, PFE1140C, PFI0590C, PFL0860C	1	1	1	1	1	1	1	1	1	1	1	1	1	1	1	1	1	1	1	1	1	1	1	1	1	1	1	1	1	1	1	1	1	1	1	1	1	1	1	1	1	1	1	1	1	1	1
224	24	MAL7P1.132, MAL8P1.203, MAL8P1.84, PF07_0016, PF08_0094, PF10_0020, PF10_0120, PF10_0192, PF10_0336, PF13_0338, PF14_0375, PF14_0500, PF14_0617, PFA0285C, PFA0290W, PFB0330C, PFD0660W, PFE0240C, PFF0645C, PFF0680C, PFF0720W, PFF0875W, PFI0950W, PFI1205C	1	1	1	1	1	1	1	1	1	1	1	1	1	1	1	1	0.252059	0.269486	1	1	1	1	0.141477	0.140623	1	1	1	1	1	1	1	1	1	1	1	1	1	1	1	1	1	1	0.234653	1	1	1	1
237	23	MAL13P1.139, MAL13P1.141, MAL6P1.248, MAL7P1.167, PF07_0101, PF11_0127, PF11_0443, PF14_0024, PF14_0033, PF14_0142, PF14_0160, PF14_0443, PF14_0548, PF14_0681, PFA0295C, PFB0310C, PFC0475C, PFF0335C, PFF0650W, PFF1180W, PFI1565W, PFL1570W, PFL2280W	1	1	1	1	1	1	1	1	1	1	1	1	1	1	1	1	1	1	1	1	1	1	0.310189	0.30893	1	1	1	1	1	1	1	1	1	1	1	1	0.11774	1	1	0.125621	1	1	0.433602	1	0.11774	0.0479437	1
205	13	MAL8P1.138, ORF79, PF14_0618, PFA0485W, PFD0420C, PFD0675W, PFD1075W, PFE0470W, PFI1710W, PFL0975W, PFL1780W, PFL2570W, RPS17	1	1	1	1	1	1	1	1	1	1	1	1	1	1	1	1	1	1	1	1	1	1	1	1	1	1	1	1	1	1	1	1	1	1	1	1	1	1	1	1	1	1	1	1	1	1	1
247	10	PF11_0163, PF11_0167, PF14_0120, PFC10_API0030, PFC10_API0033, PFC10_API0041, PFE1255W, PFF0190C, PFI0575C, PFI1605W	1	1	1	1	1	1	1	1	1	1	1	1	1	1	1	1	1	1	1	1	1	1	1	1	1	1	1	1	1	1	1	1	1	1	1	1	1	1	1	1	1	1	1	1	1	1	1
227	17	PF11_0164, PF11_0190, PF11_0314, PF11_0370, PF11_0461, PF14_0453, PFC0145C, PFD0300W, PFF0573C, PFI0355C, PFI0375W, PFI0385C, PFI0730W, PFI1370C, PFI1530C, PFL1295W, PFL2140C	1	1	1	1	1	1	1	1	1	1	1	1	1	1	1	1	1	1	1	1	1	1	0.779572	0.778777	1	1	1	1	1	1	1	1	1	0.0260422	1	1	1	1	1	1	1	1	0.540385	1	1	1	1
182	45	MAL13P1.229, MAL13P1.303, MAL6P1.137, MAL6P1.167, MAL6P1.182, MAL6P1.305, MAL7P1.30, MAL7P1.66, MAL7P1.75, PF07_0063, PF10_0316, PF10_0334, PF11_0054, PF11_0425, PF11_0459, PF13_0032, PF13_0043, PF13_0068, PF13_0121, PF13_0349, PF14_0331, PF14_0570, PF14_0601, PF14_0641, PF14_0696, PF14_0721, PFA0250W, PFB0465C, PFB0500C, PFB0895C, PFC0995C, PFC1035W, PFD0440W, PFD0670C, PFD0850C, PFE0490W, PFE10…	1	1	1	1	1	1	1	1	1	1	1	1	1	1	1	1	1	1	1	0.308525	1	1	0.749077	0.747646	1	0.00823945	1	1	1	1	1	1	1	1	1	1	1	1	1	1	1	1	0.702544	1	1	1	1
69	7	MAL13P1.45, MAL6P1.235, PF11_0093, PF11_0207, PFB0370C, PFL1215C, PFL2490C	1	1	1	1	1	1	1	1	1	1	1	1	1	1	1	1	1	1	1	1	1	1	0.463148	0.462352	1	1	1	1	1	1	1	1	1	1	1	1	1	1	1	1	1	1	0.15948	1	1	1	1
192	14	MAL6P1.47, PF11_0355, PF14_0306, PF14_0309, PFB0725C, PFC0911C, PFE0775C, PFE1455W, PFI0400C, PFI1395W, PFI1705W, PFL0090C, PFL1860C, PFL2070W	1	1	1	1	1	1	1	1	1	1	1	1	1	1	1	1	1	1	1	1	1	1	1	1	1	1	1	1	1	1	1	1	1	1	1	1	1	1	1	1	1	1	1	1	1	1	1
122	14	MAL13P1.318, MAL6P1.190, MAL6P1.52, MAL6P1.82, PF08_0116, PF10_0029, PF10_0305, PF11_0453, PF14_0645, PFB0545C, PFD0365C, PFE0460C, PFL1475W, PFL2425W	1	1	1	1	1	1	1	1	1	1	1	1	1	1	1	1	1	1	1	1	1	1	0.712045	0.71119	1	1	1	1	1	1	1	1	1	1	1	1	1	1	1	1	1	1	0.785331	1	1	1	1
85	32	MAL13P1.76, MAL6P1.206, MAL6P1.24, MAL6P1.298, MAL6P1.72, MAL6P1.95, MAL7P1.113, MAL8P1.156, MAL8P1.43, PF07_0099, PF08_0048, PF11_0305, PF11_0439, PF11_0471, PF13_0157, PF13_0330, PF14_0100, PF14_0187, PF14_0256, PFA0230C, PFB0270W, PFC0285C, PFC0980C, PFE0655W, PFE1010W, PFE1115C, PFE1240W, PFI1020C, PFI1040C, PFL0330C, PFL0900C, PFL1735C	1	1	0.0425872	0.0776875	1	1	1	1	1	1	1	1	1	1	1	1	1	1	1	1	1	1	0.286933	0.285508	1	1	1	1	1	1	0.0544287	1	0.133436	1	0.0184717	0.0425872	1	1	1	1	1	1	0.429491	1	1	1	1
17	10	MAL8P1.52, PF08_0083, PF11_0151, PF11_0179, PF13_0162, PF14_0761, PFC0240C, PFF1315W, PFL0890C, PFL1480W	1	1	1	1	1	1	1	1	1	1	1	1	1	1	1	1	1	1	1	1	1	1	1	1	1	1	1	1	1	1	1	1	1	1	1	1	1	1	1	1	1	1	1	1	1	1	1
116	20	MAL13P1.159, MAL13P1.201, MAL13P1.258, MAL7P1.31, MAL8P1.125, MAL8P1.131, MAL8P1.77, PF13_0230, PF14_0609, PFA0275C, PFB0125C, PFB0391C, PFE0295W, PFE0640W, PFF0365C, PFF0370W, PFI1030C, PFI1390W, PFL1185C, PFL1445W	1	1	1	1	1	1	1	1	1	1	1	1	1	1	1	1	1	1	1	1	1	1	0.831292	0.830575	1	1	1	1	1	1	1	1	1	1	1	1	0.103177	1	1	0.110146	1	1	0.889134	1	1	1	1
175	15	MAL7P1.79, MAL8P1.25A, PF10_0239, PF13_0264, PF14_0332, PF14_0424, PF14_0680, PFE0310C, PFE0690C, PFE1275C, PFF0550W, PFF0910C, PFF1150W, PFI1835C, PFL0820C	1	1	1	1	1	1	1	1	1	1	1	1	1	1	1	1	1	1	1	1	1	1	0.736581	0.735743	1	1	1	1	1	1	1	1	1	1	1	1	1	1	1	1	1	1	0.807706	1	1	1	1
252	24	MAL13P1.189, MAL13P1.248, MAL6P1.246, MAL7P1.128, MAL7P1.137, MAL7P1.97, PF10_0196, PF11_0394, PF11_0467, PF14_0158, PF14_0244, PF14_0314, PF14_0421, PFB0515W, PFC0935C, PFD0490C, PFE0650C, PFE0700C, PFE1205C, PFF0215W, PFF0270C, PFL0475W, PFL0720W, PFL1575W	1	1	1	1	1	1	1	1	1	1	1	1	1	1	1	1	0.252059	1	1	0.178283	1	1	0.617435	0.616145	1	1	1	1	1	1	1	1	1	1	1	1	1	1	1	1	1	1	0.729073	1	1	1	1
236	9	MAL8P1.81, MALP1.29A, PF10_0097, PF14_0251, PF14_0554, PF14_0555, PF14_0566, PFC0405C, PFI0970C	1	1	1	1	1	1	1	1	1	1	1	1	1	1	1	1	1	1	1	1	1	1	1	1	1	1	1	1	1	1	1	1	1	1	1	1	1	1	1	1	1	1	1	1	1	0.019016	1
203	35	MAL6P1.175, MAL6P1.242, MAL6P1.55, MAL6P1.84, MAL7P1.99, MAL8P1.61, PF11_0146, PF11_0223, PF11_0420, PF11_0424, PF11_0468, PF11_0488, PF13_0189, PF13_0246, PF13_0291, PF13_0320, PF14_0031, PF14_0177, PF14_0184, PFA0340W, PFB0140W, PFB0590W, PFB0720C, PFB0790C, PFC0220W, PFC0860W, PFD0935C, PFE0240W, PFE0930W, PFI0390C, PFI0735C, PFI0855W, PFI1615W, PFL1050W, PFL1330C	1	1	1	1	1	1	1	1	1	1	1	1	1	1	1	1	0.345577	0.367718	1	0.249236	1	1	0.0253909	0.025109	1	0.103206	1	1	1	1	1	1	1	1	1	1	1	1	1	1	1	1	0.0648127	1	1	1	1
255	6	PF11_0185, PF11_0338, PF14_0320, PFB0685C, PFD1120C, PFL1750C	1	1	1	1	1	1	1	1	1	1	1	1	1	1	1	1	1	1	1	1	1	1	0.413227	0.412482	1	1	1	1	1	1	1	1	1	1	1	1	1	1	1	1	1	1	0.482572	1	1	1	1
239	35	MAL13P1.119, MAL13P1.21, MAL13P1.240, MAL13P1.241, MAL7P1.95, MAL8P1.135, PF10_0116, PF10_0186, PF10_0248, PF11_0083, PF11_0158, PF11_0243, PF11_0253, PF13_0114, PF13_0249, PF13_0327, PF13_0329, PF14_0106, PF14_0299, PF14_0373, PF14_0419, PF14_0560, PFC0280C, PFD0190W, PFD0860W, PFE0225W, PFE1315W, PFF0185C, PFF0440W, PFI0395W, PFI0405W, PFI0850W, PFI1580C, PFL0305C, PFL1160C	1	0.0268338	1	1	1	0.0201917	1	1	1	1	1	1	1	1	1	1	0.345577	0.367718	1	1	1	1	0.811087	0.810041	1	1	1	1	1	1	1	1	1	1	1	1	1	1	1	1	1	1	0.720499	1	1	1	1
159	29	MAL13P1.142, MAL13P1.343, MAL13P1.580, MAL8P1.15, PF10_0051, PF10_0057, PF11_0197, PF13_0242, PF14_0181, PF14_0232, PF14_0253, PF14_0417, PF14_0783, PFA0450C, PFA0575C, PFB0180W, PFB0257C, PFB0420W, PFE0150C, PFE0195W, PFE0410W, PFE0445C, PFE1080W, PFI0235W, PFI0830C, PFI0910W, PFL0485W, PFL0960W, PFL1775C	1	1	1	1	1	1	1	1	1	1	1	1	1	1	1	1	1	1	1	0.211311	1	1	0.719705	0.718489	1	1	1	1	1	1	1	1	1	1	1	1	1	1	1	1	1	1	0.593111	1	1	1	0.0277654
250	6	ORF101, ORF51, PFB0345C, PFB0350C, PFB0355C, PFD0800C	1	1	1	1	1	1	1	1	1	1	1	1	1	1	1	1	1	1	1	1	1	1	1	1	1	1	1	1	1	1	1	1	1	1	1	1	1	1	1	1	1	1	1	1	1	1	1
22	13	PF08_0120, PF11_0510, PF13_0055, PF13_0125, PF14_0476, PF14_0574, PFA0525W, PFB0675W, PFC0582C, PFD0905W, PFE0485W, PFI0695C, PFL1520W	1	1	1	1	1	1	1	1	1	1	1	1	1	1	1	1	1	1	1	1	1	1	0.304231	0.303264	1	1	1	1	1	1	1	1	1	1	1	1	1	1	1	1	1	1	0.398013	1	1	1	1
253	40	MAL13P1.114, MAL13P1.118, MAL13P1.215, MAL13P1.315, MAL13P1.94, MAL6P1.277, MAL6P1.287, MAL6P1.299, MAL6P1.80, MAL7P1.17, MAL8P1.146, MAL8P1.153, ORF91, PF08_0091, PF10_0189, PF10_0220, PF10_0342, PF11_0354, PF11_0528, PF13_0079, PF14_0171, PF14_0196, PF14_0293, PF14_0302, PF14_0383, PF14_0468, PF14_0556, PF14_0732, PFB0340C, PFC0345W, PFD0295C, PFE0440W, PFE1105C, PFE1120W, PFE1555C, PFI0880C, P…	1	1	1	1	1	0.0230538	1	1	1	1	1	1	1	1	1	1	0.384186	0.40795	1	1	1	1	0.445565	0.443782	1	1	1	1	1	1	1	1	1	1	1	1	1	1	1	1	1	1	0.40358	1	0.196051	1	1
104	31	MAL13P1.261, MAL7P1.10, MAL7P1.231, MAL7P1.300, MAL8P1.42, MAL8P1.83, PF07_0045, PF08_0028, PF08_0076, PF10_0073, PF10_0074, PF10_0326, PF11_0156, PF11_0336, PF13_0304, PF14_0070, PF14_0071, PF14_0655, PFC0300C, PFC0465C, PFD0155C, PFD1090C, PFE1055C, PFE1110W, PFF0790C, PFF1050W, PFI0350C, PFI0780W, PFI0825W, PFL0450C, PFL2455W	1	1	1	1	1	1	1	1	1	1	1	1	1	1	1	1	1	1	1	1	1	1	0.117894	0.117043	1	1	1	1	1	1	1	1	1	1	1	1	1	1	1	1	1	1	0.214845	1	1	1	1
59	45	MAL13P1.132, MAL13P1.153, MAL13P1.242, MAL13P1.292, MAL7P1.15, MAL7P1.150, MAL7P1.28, PF08_0016, PF08_0027, PF08_0049, PF08_0123, PF10_0209, PF10_0219, PF10_0278, PF11_0369, PF13_0091, PF13_0119, PF13_0150, PF13_0212, PF13_0270, PF13_0340, PF14_0079, PF14_0197, PF14_0603, PF14_0640, PF14_0661, PF14_0688, PF14_0784, PFB0423C, PFC0075C, PFC0690C, PFC1050W, PFD0150W, PFD0505C, PFD0740W, PFD1070W, PF…	1	1	0.0594387	0.107626	1	1	1	1	1	1	1	1	1	1	1	1	1	1	1	1	1	1	0.905774	0.90506	1	1	1	1	1	1	0.0757771	1	0.0167139	1	1	1	0.217778	1	1	0.231421	1	1	0.861191	1	0.0242951	1	1
242	16	MAL13P1.137, MAL7P1.154A, MAL8P1.134, PF11_0395, PF14_0211, PF14_0303, PFB0435C, PFB0585W, PFB0770C, PFB0845W, PFE0355C, PFE0400W, PFE0910W, PFE1515W, PFI0440W, PFI1340W	1	1	1	1	1	1	1	1	1	1	1	1	1	1	1	1	0.175905	0.188746	1	0.12261	1	1	0.399829	0.398688	1	1	1	1	1	1	1	1	1	1	1	1	1	1	1	1	1	1	0.507002	1	1	1	1
264	10	MAL13P1.174, MAL13P1.348, MAL7P1.65, PF10_0131, PF13_0196, PF14_0149, PFB0732C, PFE0820C, PFF0490W, PFI1715W	1	1	1	1	1	1	1	1	1	1	1	1	1	1	1	1	1	1	1	1	1	1	0.206357	0.205629	1	1	1	1	1	1	1	1	1	1	1	1	1	1	1	1	1	1	0.279205	1	1	1	1
144	8	MAL13P1.290, MAL13P1.314, PF07_0100, PF14_0041, PF14_0103, PF14_0503, PFD0465W, PFF1275C	1	1	1	1	0.00463947	1	1	1	1	1	1	1	1	1	1	1	1	1	1	1	1	1	1	1	1	1	1	1	1	1	1	1	1	1	1	1	1	1	1	1	1	1	1	1	1	1	1
12	6	MAL7P1.86, PF10_0036, PF11_0473, PFD0669C, PFE1235C, PFF1490W	1	1	1	1	1	1	1	1	1	1	1	1	1	0.0115639	1	1	1	1	1	1	1	1	1	1	1	1	1	1	1	1	1	1	1	1	1	1	1	1	1	1	1	1	1	1	1	1	1
261	35	MAL13P1.156, MAL13P1.287, MAL6P1.218, MAL7P1.125, MAL7P1.13, MAL7P1.141, MAL8P1.13, PF08_0035, PF08_0082, PF10_0037, PF10_0254, PF10_0348, PF11_0193, PF11_0194, PF11_0464, PF14_0281, PF14_0333, PF14_0334, PF14_0353, PFA0260C, PFA0440W, PFA0445W, PFE0340C, PFE0395C, PFE0785C, PFF0840W, PFF1020C, PFI0265C, PFI0270W, PFI1445W, PFI1550C, PFI1685W, PFL1105C, PFL1840W, PFL2505C	1	1	1	1	1	1	1	1	1	1	1	1	1	1	1	1	0.000745525	0.00100005	1	1	1	1	0.0716908	0.071058	1	1	1	1	1	1	0.0593938	1	0.145033	1	1	1	1	0.0201917	1	1	1	1	0.0648127	1	0.173742	1	1
183	25	MAL13P1.131, MAL13P1.196, MAL13P1.64, MAL6P1.108, MAL7P1.93, MAL8P1.98, MAL8P1.99, PF11_0365, PF11_0423, PF11_0485, PF13_0149, PF14_0356, PF14_0597, PF14_0606, PFC0281W, PFC0505C, PFD0475C, PFE0970W, PFI0485C, PFL0120C, PFL0615W, PFL0735W, PFL0875W, PFL1655C, PFL1720W	1	1	1	1	1	1	1	1	1	1	1	1	1	1	1	1	1	1	1	0.184994	1	1	0.639964	0.638681	1	1	1	1	1	1	1	1	1	1	1	1	1	1	1	1	1	1	0.258265	1	1	1	1
39	10	MAL6P1.276, MAL7P1.158, MAL7P1.81, PF10_0128, PF14_0449, PF14_0464, PFI1115C, PFL0140W, PFL0155C, PFL0160W	1	1	1	1	1	1	1	1	1	0.00579709	1	1	1	1	1	1	1	1	1	1	1	1	0.588888	0.588017	1	1	1	1	1	1	1	1	1	1	1	1	1	1	1	1	1	1	0.666659	1	1	1	1
186	6	PF11_0273, PF11_0440, PF11_0527, PF14_0111, PFF0455W, PFL0095C	1	1	1	1	1	1	1	1	1	1	1	1	1	1	1	1	1	1	1	1	1	1	0.0859168	0.0855711	1	1	1	1	1	1	1	1	1	1	1	1	1	1	1	1	1	1	0.122028	1	1	1	1
137	43	MAL13P1.236, MAL13P1.300, MAL6P1.231, MAL7P1.38, MAL8P1.51, PF08_0095, PF10_0070, PF10_0214, PF10_0310, PF11_0058, PF11_0285, PF11_0309, PF13_0098, PF13_0099, PF13_0222, PF13_0235, PF14_0126, PF14_0266, PF14_0267, PF14_0273, PF14_0279, PF14_0315, PF14_0377, PF14_0650, PF14_0674, PF14_0719, PFA0430C, PFC1030W, PFD0225W, PFD0540C, PFD0890W, PFE0110W, PFE0330W, PFE0560C, PFE0585C, PFE0590W, PFE0790C…	1	1	1	1	1	1	1	1	1	1	1	1	1	1	1	1	1	0.430868	1	1	1	1	0.891369	0.890591	1	1	1	1	1	1	0.0725208	1	0.175236	1	1	1	1	1	1	1	1	1	0.667385	1	0.0223078	1	1
168	9	MAL13P1.291, MAL7P1.340, PF11_0352, PF11_0524, PF13_0082, PF13_0279, PF14_0050, PFE0140C, PFL0623C	1	1	1	1	1	1	1	1	1	1	1	1	1	1	1	1	1	1	1	0.0708889	1	1	1	1	1	1	1	1	1	1	1	1	1	1	1	1	1	1	1	1	1	1	1	1	1	1	1
46	9	MAL13P1.115, MAL8P1.108, PF11_0121, PF13_0342, PFB0160W, PFF0505C, PFF1385C, PFL1595W, PFL2235W	1	1	1	1	1	1	1	1	1	1	1	1	1	1	1	1	1	1	1	1	1	1	1	1	1	1	1	1	1	1	1	1	1	1	1	1	1	1	1	1	1	1	1	1	1	1	1
57	7	PF11_0109, PF14_0150, PFA0235W, PFC0565W, PFD0355C, PFD0367W, PFL2305W	1	1	1	1	1	1	1	1	1	1	1	1	1	1	1	1	1	1	1	1	1	1	1	1	1	1	1	1	1	1	1	1	1	1	1	1	1	1	1	1	1	1	1	1	1	1	1
179	28	MAL13P1.180, MAL13P1.262, MAL6P1.267, MAL6P1.288, PF07_0114, PF10_0032, PF10_0065, PF11_0333, PF13_0237, PF13_0254, PF13_0359, PF14_0252, PF14_0300, PF14_0310, PF14_0447, PF14_0471, PFA0195W, PFB0185W, PFD0865C, PFE0645W, PFE1375C, PFI1000W, PFI1265W, PFI1500W, PFL0285W, PFL0445W, PFL1075W, PFL1740W	1	1	1	1	1	1	1	1	1	1	1	1	1	1	1	1	0.287495	0.306833	1	1	1	1	0.917375	0.916883	1	1	1	1	1	1	1	1	1	1	1	1	1	1	1	1	1	1	0.568574	1	1	1	1
1	5	MAL13P1.176, MAL6P1.135, MAL8P1.144, PF13_0159, PF13_0198	1	1	1	1	1	1	1	1	1	1	1	1	1	1	1	1	1	1	1	1	1	1	0.358675	0.357996	1	1	1	1	1	1	1	1	1	1	1	1	1	1	1	1	1	1	0.422481	1	1	1	1
2	19	MAL13P1.177, MAL7P1.124, PF10_0145, PF10_0383, PF10_0420, PF11_0033, PF11_0135, PF11_0334, PF11_0478, PF14_0596, PF14_0638, PF14_0701, PFA0245W, PFD1030C, PFF0890C, PFI0840W, PFL0320W, PFL1583C, PFL2385C	1	1	1	1	1	1	1	1	1	1	1	1	1	1	1	1	1	1	1	0.143906	1	1	0.488864	0.487619	1	1	1	1	1	1	1	1	1	1	1	1	1	1	1	1	1	1	0.602325	1	1	1	1
3	13	MAL13P1.20, PF11_0050, PF13_0295, PF14_0236, PF14_0458, PFA0535C, PFB0405W, PFC0260W, PFE0535W, PFI1220W, PFL0390C, PFL0550W, PFL0800C	1	1	1	1	1	1	1	1	1	1	1	1	1	1	1	1	1	1	1	1	1	1	1	1	1	1	1	1	1	1	1	1	1	1	1	1	1	1	1	1	1	1	1	1	1	1	1
6	13	MAL13P1.339, MAL13P1.78, PF08_0013, PF08_0136, PF10_0007, PF14_0163, PF14_0785, PFC0675C, PFD0825C, PFF0095C, PFF0810C, PFF1255W, PFL1260W	1	1	1	1	1	1	1	1	1	1	1	1	1	1	1	1	0.145422	0.156254	1	1	1	1	0.304231	0.303264	1	1	1	1	1	1	1	1	1	1	1	1	1	1	1	1	1	1	0.398013	1	1	1	1
7	10	MAL6P1.120, MAL6P1.143, PF07_0055, PF11_0148, PF11_0155, PF11_0405, PF14_0043, PF14_0648, PFC0990C, PFD0405W	1	1	1	1	1	1	1	1	1	1	1	1	1	1	1	1	0.00599476	0.00697306	1	1	1	1	0.000761663	0.000753636	1	1	1	1	1	1	1	1	1	1	1	1	1	1	1	1	1	1	0.00192419	1	1	1	1
8	11	MAL6P1.169, MAL6P1.60, PF11_0390, PF11_0391, PF13_0030, PF14_0085, PFC0180C, PFD1160W, PFI0275W, PFI1345C, PFL0645C	1	1	1	1	1	1	1	1	1	1	1	1	1	1	1	1	1	1	1	1	1	1	1	1	1	1	1	1	1	1	1	1	1	1	1	1	1	1	1	1	1	1	1	1	1	1	1
9	5	MAL6P1.31, PF11_0142, PF11_0263, PFD0105C, PFL0190W	1	1	1	1	1	1	1	1	1	1	1	1	1	1	1	1	1	1	1	1	1	1	1	1	1	1	1	1	1	1	1	1	1	1	1	1	1	1	1	1	1	1	1	1	1	1	1
10	8	MAL7P1.154, PF11_0262, PF13_0298, PF14_0723, PFA0550W, PFB0320C, PFE0940C, PFE1265W	1	1	1	1	1	1	1	1	1	1	1	1	1	1	1	1	1	1	1	1	1	1	0.508831	0.507999	1	1	1	1	1	1	1	1	1	1	1	1	1	1	1	1	1	1	0.584674	1	1	1	1
11	8	MAL7P1.161, PF10_0157, PF14_0460, PF14_0595, PFC0695W, PFD0395C, PFF0800W, PFL2575C	1	1	1	1	1	1	1	1	1	1	1	1	1	1	1	1	1	1	1	1	1	1	1	1	1	1	1	1	1	1	1	1	1	1	1	1	1	1	1	1	1	1	1	1	1	1	1
14	6	PF14_0040, PF14_0264, PF14_0708, PFC0640W, PFD0435C, PFL0065W	1	1	1	1	1	1	1	1	1	1	1	1	1	1	1	1	1	1	1	1	1	1	0.413227	0.412482	1	1	1	1	1	1	1	1	1	1	1	1	1	1	1	1	1	1	0.482572	1	1	1	1
20	7	MAL13P1.149, PF11_0256, PF13_0060, PFB0256W, PFD0520C, PFI1520W, PFL0905C	1	1	1	1	1	1	1	1	1	1	0.00541062	0.00541062	0.00541062	1	1	1	1	1	1	1	0.00541062	0.0081065	0.463148	0.462352	1	0.0214922	1	1	1	1	1	1	1	1	1	1	1	1	1	1	1	1	0.53642	1	1	1	1
21	14	MAL6P1.39, MAL6P1.99, PF08_0030, PF10_0250, PF11_0221, PF11_0318, PF11_0328, PF11_0387, PF14_0131, PFC0420W, PFE0455W, PFI1165C, PFL0410W, PFL1730C	1	1	1	1	1	1	1	1	1	1	1	1	1	1	1	1	1	1	1	1	1	1	0.712045	0.71119	1	1	1	1	1	1	1	1	1	1	1	1	1	1	1	1	1	1	0.785331	1	1	1	1
24	8	MAL6P1.262, MAL7P1.123, PF11_0012, PF11_0015, PFA0720W, PFD1190C, PFD1215W, PFE1440C	1	1	1	1	1	1	1	1	1	1	1	1	1	1	1	1	1	1	1	1	1	1	1	1	1	1	1	1	1	1	1	1	1	1	1	1	1	1	1	1	1	1	1	1	1	1	1
30	12	MAL13P1.247, MAL6P1.207, MAL7P1.162, MAL7P1.89, PF07_0096, PF11_0389, PF11_0479, PF13_0325, PF14_0243, PFI1635W, PFL0115W, PFL1000C	1	1	1	1	1	1	1	1	1	1	1	1	1	1	1	1	1	1	1	1	1	1	0.655921	0.655045	1	1	1	1	1	1	1	1	1	1	1	1	1	1	1	1	1	1	0.732485	1	1	1	1
32	20	MAL13P1.97, MAL7P1.105, PF08_0005, PF10_0371, PF11_0080, PF11_0363, PF14_0179, PF14_0355, PF14_0562, PF14_0722, PF14_0729, PFB0690W, PFB0951W, PFB0965C, PFE0615W, PFF0280W, PFF1130C, PFL0955C, PFL2080C, PFL2270W	1	1	1	1	1	1	1	1	1	1	1	1	1	1	1	1	1	1	1	1	1	1	0.831292	0.830575	1	1	1	1	1	1	1	1	1	1	1	1	1	1	1	1	1	1	0.889134	1	1	1	1
33	12	MAL6P1.111, MAL7P1.164, MAL8P1.57, PF11_0359, PF11_0419, PF14_0406, PF14_0475, PFB0410C, PFB0826C, PFI0870W, PFL1350W, PFL1905W	1	1	1	1	1	1	1	1	1	1	1	1	1	1	1	1	1	1	1	1	1	1	1	1	1	1	1	1	1	1	1	1	1	1	1	1	1	1	1	1	1	1	1	1	1	1	1
35	7	MAL8P1.76, PF10_0061, PF14_0459, PF14_0522, PFD0910W, PFE0315C, PFE0890C	1	1	1	1	1	1	1	1	1	1	1	1	1	1	1	1	1	1	1	1	1	1	0.463148	0.462352	1	1	1	1	1	1	1	1	1	1	1	1	1	1	1	1	1	1	0.53642	1	1	1	1
40	11	MAL13P1.256, MAL13P1.395, MAL8P1.36, PF13_0271, PF14_0259, PF14_0432, PF14_0440, PFB0090C, PFB0620W, PFC0065C, PFF1230C	1	1	1	1	1	1	1	1	1	1	1	1	1	1	1	1	1	1	1	0.0859626	1	1	0.623891	0.623014	1	1	1	1	1	1	1	1	1	1	1	1	1	1	1	1	1	1	0.701377	1	0.0580856	1	1
43	7	MAL13P1.24, MAL13P1.251, MAL6P1.21, MAL8P1.130, PFA0435W, PFE0170C, PFL2065C	1	1	1	1	1	1	1	1	1	1	1	1	1	1	1	1	1	1	1	1	1	1	0.463148	0.462352	1	1	1	1	1	1	1	1	1	1	1	1	0.0373503	1	1	0.0399718	1	1	0.53642	1	1	1	1
47	12	MAL13P1.206, MAL8P1.141, PF08_0044, PF08_0053, PF08_0069, PF11_0452, PF13_0339, PFC0445W, PFC0450W, PFD0345C, PFF0635W, PFI0250C	1	1	1	1	1	1	1	1	1	1	1	1	1	1	1	1	1	1	1	0.0934097	1	1	0.655921	0.655045	1	1	1	1	1	1	1	1	1	0.0184451	1	1	1	1	1	1	1	1	0.732485	1	0.0632017	1	1
51	5	PF10_0378, PF11_0230, PF11_0246, PFD0730W, PFL1530W	1	1	1	1	1	1	1	1	1	1	1	1	1	1	1	1	1	1	1	1	1	1	1	1	1	1	1	1	1	1	1	1	1	1	1	1	1	1	1	1	1	1	1	1	1	1	1
56	5	PF10_0132, PFD0945C, PFF0210W, PFF1040W, PFI0805W	1	1	1	1	1	1	1	1	1	1	1	1	1	1	1	1	1	1	1	1	1	1	1	1	1	1	1	1	1	1	1	1	1	1	1	1	1	1	1	1	1	1	1	1	1	1	1
61	19	MAL13P1.170, MAL6P1.170, MAL7P1.36, MAL8P1.3, PF07_0011, PF07_0059, PF07_0071, PF10_0370, PF11_0225, PF11_0265, PF11_0266, PF11_0457, PF13_0023, PF14_0207, PF14_0208, PF14_0481, PFC0430W, PFF0515C, PFI0635C	1	1	1	1	1	1	1	1	1	1	1	1	1	1	1	1	1	1	1	0.0101097	1	1	0.81556	0.814816	1	1	1	1	1	1	1	1	1	1	1	1	1	1	1	1	1	1	0.87622	1	1	1	1
63	7	MAL6P1.166, MAL6P1.173, MAL7P1.151, PF10_0042, PF10_0297, PF10_0369, PFB0395W	1	1	1	1	1	1	1	1	1	1	1	1	1	1	1	1	1	1	1	1	1	1	0.0164585	0.016356	1	1	1	1	1	1	1	1	1	1	1	1	1	1	1	1	1	1	0.0283982	1	1	1	1
64	7	MAL6P1.102, MAL6P1.54, PF11_0095, PF13_0210, PF14_0433, PFB0735C, PFL0880C	1	1	1	1	1	1	1	1	1	1	1	1	1	1	1	1	1	1	1	1	1	1	1	1	1	1	1	1	1	1	1	0.00945209	0.0307698	1	1	1	1	1	1	1	1	1	1	1	1	1	1
65	11	MAL13P1.203, MAL13P1.410, MAL8P1.48, PF10_0206, PF14_0698, PF14_0754, PFA0100C, PFF1310C, PFF1340W, PFI0255C, PFL1225C	1	1	1	1	1	1	1	1	1	1	1	1	1	1	1	1	1	1	1	1	1	1	1	1	1	1	1	1	1	1	1	1	1	1	1	1	1	1	1	1	1	1	1	1	1	1	1
67	19	MAL13P1.84, MAL7P1.100, MAL8P1.136, PF07_0104, PF08_0122, PF10_0302, PF11_0045, PF11_0294, PF13_0090, PF14_0628, PF14_0805, PFB0150C, PFD0390C, PFE0220W, PFE1290W, PFL0655W, PFL1015W, PFL1675C, PFL2450C	1	1	1	1	1	1	1	1	1	1	1	1	1	1	1	1	1	1	1	1	1	1	0.215438	0.214456	1	1	1	1	1	1	1	1	1	1	1	1	1	1	1	1	1	1	0.127562	1	1	1	1
72	17	MAL13P1.385, PF07_0095, PF10_0112, PF10_0197, PF11_0070, PF11_0089, PF11_0201, PF13_0292, PF13_0351, PF14_0274, PF14_0496, PF14_0549, PFD0605C, PFF1355W, PFI0415C, PFL0125C, PFL0985C	1	1	1	1	1	1	1	1	1	1	1	1	1	1	0.0514451	1	0.185826	0.1993	1	1	1	1	0.779572	0.778777	1	1	1	1	1	1	1	1	1	1	1	1	1	1	1	1	1	1	0.845714	1	1	1	1
74	13	MAL6P1.81, PF07_0069, PF08_0068, PF10_0271, PF11_0149, PF11_0150, PF14_0514, PF14_0651, PFA0335W, PFA0470C, PFD0215C, PFE1325W, PFF0470W	1	1	1	1	1	1	1	1	1	1	1	1	1	1	1	1	1	1	1	1	1	1	1	1	1	1	1	1	1	1	1	1	1	1	1	1	1	1	1	1	1	1	0.760357	1	1	1	1
75	16	MAL13P1.265, MAL7P1.130, MAL7P1.32, MAL7P1.69, PF07_0037, PF10_0113, PF10_0373, PF11_0084, PF11_0119, PF13_0256, PF13_0278, PF14_0048, PFC0560C, PFD0525W, PFE0580W, PFL0920C	1	1	1	1	1	1	1	1	1	1	1	1	1	1	1	1	1	1	1	1	1	1	1	1	1	1	1	1	1	1	1	1	1	1	1	1	1	1	1	1	1	1	1	1	1	1	1
76	15	MAL13P1.322, PF10_0053, PF10_0091, PF11_0048, PF13_0318, PF14_0146, PF14_0528, PFB0210C, PFB0700C, PFD0515W, PFE1085W, PFE1430C, PFI0105C, PFI0860C, PFI1070C	1	1	1	1	1	1	1	1	1	1	1	1	1	1	1	1	1	1	1	1	1	1	0.368533	0.367442	1	1	1	1	1	1	1	1	1	1	1	1	0.0783898	1	1	0.0837636	1	1	0.472077	1	1	1	1
77	41	MAL13P1.299, MAL13P1.52, MAL7P1.26, MAL8P1.41, PF07_0123, PF08_0130, PF10_0269, PF10_0341, PF11_0068, PF11_0255, PF11_0341, PF13_0175, PF13_0309, PF13_0313, PF14_0086, PF14_0125, PF14_0157, PF14_0322, PF14_0422, PF14_0456, PF14_0584, PFA0165C, PFB0151C, PFD0725C, PFE0390W, PFE1470W, PFF0105W, PFF0320C, PFF0340C, PFF0620C, PFF0970W, PFF1000W, PFF1270C, PFF1295W, PFI0150C, PFI0310W, PFI0920C, PFI11…	1	1	1	1	0.0236256	1	1	1	1	1	1	1	1	1	1	1	1	1	1	1	1	1	0.974163	0.973937	1	1	1	1	1	1	0.0692544	1	0.167782	1	1	0.0542809	1	1	1	1	1	1	0.936779	1	1	1	1
78	13	MAL7P1.4, PF11_0041, PF14_0610, PF14_0686, PF14_0687, PFB0925W, PFE1070C, PFE1570C, PFF0130C, PFF1005W, PFF1285W, PFI0815C, PFL1405W	1	1	1	1	1	1	1	1	1	1	1	1	1	1	1	1	1	1	1	1	1	1	1	1	1	1	1	1	1	1	1	1	1	1	1	1	1	1	1	1	1	1	1	1	1	1	1
84	14	MAL13P1.301, MAL6P1.275, PF10_0265, PF13_0100, PF13_0181, PF14_0080, PF14_0262, PF14_0625, PF14_0626, PF14_0654, PFC0750W, PFE0685W, PFL0825C, PFL0915C	1	1	1	1	1	1	1	1	1	1	1	1	1	1	1	1	1	1	1	0.00552006	1	1	0.336616	0.335583	1	1	1	1	1	1	1	1	1	1	1	1	1	1	1	1	1	1	0.435703	1	0.0733537	1	1
87	7	PF10_0008, PF10_0139, PF10_0275, PF13_0172, PF14_0726, PFE0085C, PFL0760W	1	1	1	1	1	1	1	1	1	1	1	1	1	1	1	1	1	1	1	1	1	1	1	1	1	1	1	1	1	1	1	1	0.0307698	1	1	1	1	1	1	1	1	1	1	1	1	1	1
94	37	MAL13P1.344, MAL13P1.71, MAL8P1.94, PF08_0117, PF11_0404, PF13_0015, PF13_0083, PF14_0321, PF14_0474, PF14_0485, PF14_0519, PF14_0536, PF14_0575, PF14_0599, PF14_0663, PFA0500W, PFB0575C, PFC0166W, PFC0295C, PFC0470W, PFC0855W, PFD0275W, PFD1065C, PFE0605C, PFE0665C, PFE1340W, PFF1260C, PFI0425W, PFI0965W, PFI1420W, PFL0970W, PFL1145W, PFL1710C, PFL1980C, PFL1995C, PFL2105C, PFL2470C	1	1	1	1	1	1	1	1	1	1	1	1	1	1	1	1	1	1	1	0.261478	1	1	0.386412	0.384731	1	1	1	1	1	1	1	1	1	1	1	1	1	1	1	1	1	1	0.339042	1	1	1	1
96	41	MAL13P1.155, MAL13P1.221, MAL13P1.243, MAL13P1.327, MAL13P1.55, MAL6P1.197, MAL6P1.25, PF07_0115, PF08_0102, PF10_0144, PF10_0267, PF11_0076, PF11_0188, PF11_0264, PF11_0351, PF13_0208, PF13_0234, PF13_0281, PF13_0344, PF14_0028, PF14_0124, PF14_0194, PF14_0328, PFA0465C, PFA0530C, PFB0595W, PFC0595C, PFD0462W, PFE0245C, PFE0815W, PFE1230C, PFF0160C, PFF0825C, PFI1140W, PFI1570C, PFL0430W, PFL131…	0.0467063	1	1	1	1	1	1	1	1	1	1	1	1	1	1	1	1	0.415689	0.0313791	0.28538	1	1	0.464919	0.463111	1	1	1	1	1	1	1	1	1	1	1	1	1	1	1	1	1	1	0.127375	1	0.200442	1	1
99	11	MAL6P1.263, PF11_0143, PF11_0356, PF14_0358, PF14_0542, PF14_0557, PF14_0659, PF14_0718, PFD0370W, PFE0610C, PFI1495W	1	1	1	1	1	1	1	1	1	1	1	1	1	1	1	1	1	1	1	1	1	1	1	1	1	1	1	1	1	1	1	1	1	1	1	1	1	1	1	1	1	1	0.701377	1	1	1	1
102	15	MAL13P1.151, PF10_0358, PF14_0470, PFB0130W, PFC0165W, PFE0755C, PFF0385C, PFF0540C, PFF0740C, PFF1125C, PFF1190C, PFF1225C, PFL1355W, PFL1390W, PFL1670C	1	1	1	1	1	1	1	1	1	1	1	1	1	1	1	1	1	1	1	1	1	1	1	1	1	1	1	1	1	1	1	1	1	1	1	1	1	1	1	1	1	1	1	1	1	1	1
107	19	MAL13P1.146, PF10_0359, PF11_0226, PF11_0346, PF11_0483, PF13_0029, PF13_0054, PF13_0128, PF13_0357, PF14_0280, PF14_0426, PF14_0705, PFA0455C, PFB0880W, PFE0800W, PFI1100W, PFI1275W, PFL0455C, PFL2340W	1	1	1	1	1	1	1	1	1	1	1	1	1	1	1	1	1	1	1	1	1	1	0.81556	0.814816	1	1	1	1	1	1	1	1	1	1	1	1	1	1	1	1	1	1	0.87622	1	1	1	1
112	40	MAL13P1.116, MAL13P1.144, MAL13P1.172, MAL13P1.26, MAL13P1.349, MAL13P1.35, MAL6P1.107, MAL6P1.83, PF07_0046, PF10_0122, PF10_0299, PF11_0047, PF13_0036, PF13_0053, PF13_0096, PF13_0239, PF13_0323, PF13_0348, PF14_0052, PF14_0221, PF14_0416, PF14_0507, PF14_0520, PF14_0600, PF14_0704, PF14_0713, PFA0495C, PFB0200C, PFE0375W, PFE0515W, PFE1040C, PFE1435C, PFI0285W, PFI0865W, PFI0925W, PFL0380C, PF…	1	1	1	1	1	1	1	1	1	1	1	1	1	1	1	1	1	1	1	1	1	1	0.971743	0.971502	1	1	1	1	1	1	1	1	1	1	1	1	1	1	1	1	1	1	0.930818	1	1	1	1
114	7	MAL6P1.116, PF07_0015, PF10_0175, PF10_0270, PF11_0382, PF14_0116, PFL2535W	1	1	1	1	1	1	1	1	1	1	1	1	1	1	1	1	1	1	1	1	1	1	1	1	1	1	1	1	1	1	1	1	1	1	1	1	1	1	1	1	1	1	1	1	1	1	1
115	7	MAL6P1.203, PF10_0324, PF11_0088, PF11_0118, PF13_0284, PF14_0457, PFI0985C	1	1	1	1	1	1	1	1	1	1	1	1	1	1	1	1	1	1	1	1	1	1	0.463148	0.462352	1	1	1	1	1	1	1	1	1	1	1	1	1	1	1	1	1	1	0.53642	1	1	1	1
119	7	MAL13P1.232, MAL13P1.277, MAL7P1.11, MAL8P1.24, PF14_0269, PF14_0403, PFF1360W	1	1	1	1	1	1	1	1	1	1	1	1	1	1	1	1	1	1	1	1	1	1	1	1	1	1	1	1	1	1	1	1	1	1	1	1	1	1	1	1	1	1	1	1	1	1	1
120	6	MAL13P1.347, PF07_0098, PF10_0210, PF11_0247, PF14_0636, PFF0575C	1	1	1	1	1	1	1	1	1	1	1	1	1	1	1	1	1	0.0753719	1	1	1	1	1	1	1	1	1	1	1	1	1	1	1	1	1	1	1	1	1	1	1	1	1	1	1	1	1
124	7	MAL13P1.345, PF13_0130, PF13_0227, PFC1025W, PFD0207C, PFI0220W, PFL1020W	1	1	1	1	1	1	1	1	1	1	1	1	1	1	1	1	1	1	1	0.0555727	1	1	1	1	1	1	1	1	1	1	1	1	1	1	1	1	1	1	1	1	1	1	1	1	1	1	1
125	13	MAL13P1.186, MAL7P1.118, PF10_0161, PF10_0208, PF11_0134, PF11_0145, PF11_0400, PF13_0122, PF14_0697, PF14_0715, PFC0390W, PFF0820W, PFF1090C	0.0150113	1	1	1	1	1	1	1	1	1	1	1	1	1	1	1	1	1	1	1	1	1	0.685228	0.68436	1	1	1	1	1	1	1	1	1	1	1	1	1	1	1	1	1	1	0.398013	1	1	1	1
126	14	MAL13P1.58, MAL6P1.290, MAL6P1.51, PF13_0097, PF13_0146, PF13_0206, PF13_0221, PF14_0154, PF14_0454, PFC0070C, PFE0325W, PFI0555C, PFI1150W, PFI1505C	1	1	1	1	1	1	1	1	1	1	1	1	1	1	1	1	1	1	1	1	1	1	0.712045	0.71119	1	1	1	1	1	1	1	1	1	1	1	1	1	1	1	1	1	1	0.785331	1	1	1	1
127	16	MAL13P1.73, MAL6P1.28, MAL6P1.97, MAL7P1.98, MAL8P1.157, PF10_0173, PF11_0085, PF13_0042, PF13_0334, PFD0565C, PFD0835C, PFE1155C, PFE1160W, PFI1745C, PFL1310C, PFL2440W	1	1	1	1	1	1	1	1	1	1	1	1	1	1	1	1	1	1	1	1	1	1	0.759031	0.758213	1	1	1	1	1	1	1	1	1	1	1	1	1	1	1	1	1	1	0.827753	1	1	1	1
128	11	MAL7P1.117, PF11_0120, PF11_0303, PF11_0408, PF13_0290, PF14_0026, PF14_0123, PFD1040W, PFE0870W, PFE1210C, PFF1105C	1	1	1	1	1	1	1	1	1	1	1	1	1	1	1	1	1	1	1	1	1	1	0.238853	0.238038	1	1	1	1	1	1	1	1	1	1	1	1	1	1	1	1	1	1	0.319483	1	1	1	1
129	39	MAL13P1.294, MAL6P1.141, MAL7P1.104, PF07_0085, PF08_0084, PF08_0110, PF10_0106, PF10_0109, PF10_0130, PF10_0198, PF11_0203, PF11_0428, PF13_0094, PF13_0240, PF13_0273, PF14_0023, PF14_0057, PF14_0398, PF14_0490, PF14_0656, PF14_0657, PFA0185W, PFA0580C, PFB0560W, PFB0745W, PFC0785C, PFF0395C, PFF0920C, PFF0945C, PFF1330C, PFI0330C, PFI1385C, PFI1795C, PFL0570C, PFL1130C, PFL1535W, PFL1680W, PFL2…	0.044471	0.0298658	0.051693	0.0939213	1	1	1	1	1	0.0224819	1	1	1	1	1	1	1	1	1	1	1	1	0.656041	0.654469	1	1	1	1	1	1	1	1	1	1	1	1	1	1	1	1	1	1	0.103927	1	1	1	1
132	23	MAL6P1.202, PF07_0070, PF07_0102, PF08_0018, PF11_0036, PF13_0207, PF14_0147, PF14_0308, PF14_0399, PF14_0410, PF14_0489, PF14_0668, PFB0495W, PFB0610C, PFE0635C, PFE1075C, PFF0120W, PFF0465C, PFI0430C, PFI0835C, PFI1645C, PFL0255C, PFL1635W	1	1	1	1	1	1	1	1	1	1	1	1	1	1	1	1	1	1	1	1	1	1	0.870897	0.870266	1	1	1	1	1	1	1	1	1	1	1	1	1	1	1	1	1	1	0.211602	1	1	1	1
134	15	MAL13P1.25, MAL6P1.211, MAL6P1.266, PF08_0051, PF08_0098, PF10_0315, PF10_0320, PF13_0031, PF13_0183, PF14_0297, PF14_0413, PF14_0534, PFD0755C, PFI0086W, PFL2170C	1	1	0.0201606	0.0371386	1	1	1	1	1	1	1	1	1	1	1	1	1	1	1	1	1	1	0.129153	0.128496	1	1	1	1	1	1	1	1	0.0648263	1	1	1	1	1	1	1	1	1	0.199269	1	1	1	1
136	8	MAL8P1.148, PF08_0097, PF10_0258, PF11_0372, PF11_0525, PF13_0220, PF14_0227, PF14_0737	1	1	1	1	1	1	1	1	1	1	1	1	1	1	1	1	1	1	1	1	1	1	0.143368	0.142828	1	1	1	1	1	1	1	1	1	1	1	1	1	1	1	1	1	1	0.198642	1	1	1	1
138	6	MAL8P1.26, PF13_0101, PF14_0037, PF14_0544, PFB0888W, PFL1640C	1	1	1	1	1	1	1	1	1	1	1	1	1	1	1	1	1	1	1	1	1	1	0.413227	0.412482	1	1	1	1	1	1	1	1	1	1	1	1	1	1	1	1	1	1	0.482572	1	1	1	1
139	7	MAL7P1.131, MAL8P1.10, PF11_0100, PF11_0455, PF13_0088, PFE0275W, PFF1085C	1	1	1	1	1	1	1	1	1	1	1	1	1	1	1	1	1	1	1	1	1	1	1	1	1	1	1	1	1	1	1	1	1	1	1	1	1	1	1	1	1	1	1	1	1	1	1
140	27	MAL13P1.112, MAL13P1.184, MAL13P1.465, MAL6P1.123, MAL6P1.154, MAL6P1.45, MAL7P1.37, MAL7P1.83, PF08_0034, PF10_0108, PF10_0153, PF11_0295, PF11_0319, PF13_0118, PF14_0096, PF14_0329, PF14_0354, PF14_0381, PFC0800W, PFE0980C, PFE1000C, PFI0570W, PFL0770W, PFL1210W, PFL1275C, PFL1585C, PFL2365W	1	1	1	1	1	1	1	1	1	1	1	1	1	0.051096	1	1	1	1	1	1	1	1	0.19243	0.191348	1	1	1	1	1	1	1	1	1	1	1	1	1	1	1	1	1	1	0.306684	1	1	1	1
142	13	MAL7P1.201, MAL8P1.37, MAL8P1.80, PF11_0079, PFB0215C, PFE0130C, PFF0685C, PFF1380C, PFI0505C, PFL0690C, PFL1205C, PFL1795C, PFL2350C	1	1	1	1	1	1	1	1	1	1	1	1	1	1	1	1	1	1	1	1	1	1	0.304231	0.303264	1	1	1	1	1	1	1	1	1	1	1	1	1	1	1	1	1	1	0.398013	1	1	1	1
143	29	MAL8P1.162, PF08_0025, PF08_0052, PF10_0167, PF10_0185, PF10_0240, PF10_0288, PF10_0338, PF11_0271, PF11_0326, PF13_0069, PF14_0199, PF14_0312, PF14_0371, PF14_0483, PF14_0513, PFA0240W, PFA0385W, PFA0715C, PFB0425C, PFB0950W, PFD0620C, PFE0805W, PFE1060C, PFF0870W, PFI0115C, PFI0615W, PFI1250W, PFL2135C	1	1	1	1	1	1	1	1	1	1	1	1	1	1	1	1	1	1	1	1	1	1	0.924435	0.923968	1	1	1	1	1	1	1	1	1	1	1	1	1	1	1	1	1	1	0.819858	1	1	1	1
145	12	MAL13P1.107, MAL13P1.192, MAL13P1.48, MAL13P1.57, MAL6P1.43, MAL8P1.124, PF14_0349, PF14_0535, PF14_0727, PFC0610C, PFC0645W, PFD0290W	1	1	1	1	1	1	1	1	1	1	1	1	1	1	1	1	1	1	1	1	1	1	0.655921	0.655045	1	1	1	1	1	1	1	1	1	1	1	1	1	1	1	1	1	1	0.732485	1	1	1	1
146	14	MAL7P1.152, MAL8P1.102, PF11_0414, PF11_0434, PF14_0180, PF14_0382, PF14_0509, PFB0886C, PFE0620C, PFF0950W, PFF1265W, PFI0130C, PFI1190W, PFL2445C	1	1	1	1	1	1	1	1	1	1	1	1	1	1	1	1	1	1	1	1	1	1	0.712045	0.71119	1	1	1	1	1	1	1	1	1	1	1	1	1	1	1	1	1	1	0.785331	1	1	1	1
147	18	MAL6P1.49, PF08_0011, PF08_0067, PF10_0199, PF14_0217, PF14_0529, PFB0470W, PFB0820C, PFC0230C, PFC1055W, PFE0105C, PFE0740C, PFE1015C, PFI0095C, PFI0585C, PFL0575W, PFL0640W, PFL1590C	1	1	1	1	1	1	1	1	1	1	1	1	1	1	1	1	1	1	1	1	1	1	0.460083	0.458865	1	1	1	1	1	1	1	1	1	1	1	1	0.0933403	1	1	0.0996824	1	1	0.572169	1	1	1	1
149	10	MAL7P1.163, PF10_0110, PF14_0029, PF14_0047, PF14_0073, PF14_0285, PFD0010W, PFD0685C, PFI0340C, PFL1360C	1	1	1	1	1	1	1	1	1	1	1	1	1	1	1	1	1	1	1	1	1	1	0.588888	0.588017	1	1	1	1	1	1	1	1	1	1	1	1	1	1	1	1	1	1	0.666659	1	1	1	1
151	16	MAL13P1.183, MAL13P1.346, PF08_0038, PF10_0313, PF11_0282, PF11_0560, PF14_0526, PF14_0592, PFA0425C, PFC10_API0012, PFE0695W, PFF0495W, PFI1195C, PFI1330C, PFL1650W, PFL2035C	1	1	1	1	1	1	1	1	1	1	1	1	1	1	1	1	1	1	1	1	1	1	1	1	1	1	1	1	1	1	1	1	1	1	1	1	1	1	1	1	1	1	1	1	1	1	1
153	31	MAL13P1.75, MAL7P1.159, MAL8P1.100, MAL8P1.21, PF07_0022, PF10_0125, PF11_0306, PF11_0403, PF13_0200, PF14_0709, PFA0270C, PFB0605W, PFB0850C, PFD0550C, PFE0715W, PFE1480C, PFF0195C, PFF0205W, PFF0235C, PFF1045W, PFI0655C, PFI0750C, PFI1410C, PFI1415W, PFL1100W, PFL1280W, PFL1605W, PFL1660C, PFL1985C, PFL2175W, PFL2485C	1	1	1	1	1	1	1	1	1	1	1	1	1	1	1	1	1	1	1	1	1	1	1	1	1	1	1	1	1	1	1	1	1	1	1	1	1	1	1	1	1	1	1	1	1	0.0641235	1
155	16	MAL13P1.181, MAL13P1.325, MAL13P1.46, MAL8P1.35, PF08_0046, PF11_0228, PF14_0114, PF14_0568, PF14_0711, PFC0790W, PFD0925W, PFF1075W, PFI0760W, PFI1045W, PFI1055W, PFL0605C	1	1	1	0.0395686	1	1	1	1	1	1	1	1	1	1	1	1	1	1	1	1	1	1	1	1	1	1	1	1	1	1	1	1	1	1	1	1	1	1	1	1	1	1	0.827753	1	1	1	1
156	12	MAL6P1.205, PF10_0064, PF10_0252, PF11_0075, PF14_0161, PF14_0497, PF14_0602, PFC0506W, PFC0715C, PFF0155W, PFL1040W, PFL1920C	1	1	1	1	1	1	1	1	1	1	1	1	1	1	1	1	1	1	1	1	1	1	1	1	1	1	1	1	1	1	1	1	1	1	1	1	1	1	1	1	1	1	1	1	1	1	1
160	17	MAL6P1.192, MAL6P1.27, MAL8P1.74, PF07_0047, PF08_0080, PF08_0101, PF10_0026, PF10_0052, PF10_0118, PF10_0233, PF11_0129, PF13_0077, PF14_0564, PFB0855C, PFC0490W, PFI0960W, PFL2240W	1	1	1	1	1	1	1	1	1	1	1	1	1	1	1	1	1	1	1	1	1	1	0.000279394	0.000275436	1	1	1	1	1	1	1	1	1	1	1	1	1	1	1	1	1	1	1.5e-05	1	1	1	1
162	5	PF07_0010, PF13_0192, PFC0170C, PFC10_API0043, PFD0690C	1	1	1	1	1	1	1	1	1	1	1	1	1	1	1	1	1	1	1	1	1	1	1	1	1	1	1	1	1	1	1	1	1	1	1	1	1	1	1	1	1	1	1	1	1	1	1
163	9	MAL7P1.129, PF11_0078, PF14_0081, PF14_0643, PFD1015W, PFE0600C, PFF1015W, PFL1120C, PFL2025W	1	1	1	1	1	1	1	1	1	1	1	1	1	1	1	1	0.103047	0.110931	1	1	1	1	0.0347497	0.0345436	1	1	1	1	1	1	1	1	1	1	1	1	1	1	1	1	1	1	0.0582399	1	1	1	1
164	8	MAL7P1.67, PF07_0110, PF11_0244, PF14_0699, PFD0165W, PFF0165C, PFI0225W, PFL0340W	1	1	1	1	1	1	1	1	1	1	1	1	1	1	1	1	1	1	1	1	1	1	1	1	1	1	1	1	1	1	1	1	1	1	1	1	1	1	1	1	1	1	1	1	1	1	1
165	22	MAL13P1.138, MAL13P1.200, MAL7P1.203B, MAL7P1.25, PF07_0075, PF10_0259, PF11_0044, PF11_0427, PF11_0466, PF13_0274, PF14_0167, PF14_0317, PFC0360W, PFC0575W, PFE1330C, PFF0245W, PFF1395C, PFF1400W, PFI0810C, PFL0610W, PFL1255C, PFL1455W	1	1	1	1	1	1	1	1	1	1	1	1	1	1	1	1	1	1	1	0.164697	1	1	0.858851	0.858191	1	1	1	1	1	1	1	1	1	1	1	1	1	1	1	1	1	1	0.911067	1	1	1	1
166	30	MAL13P1.113, MAL13P1.15, MAL13P1.40, MAL13P1.67, MAL6P1.188, MAL6P1.258, MAL6P1.42, MAL6P1.61, MAL7P1.157, MAL8P1.107, PF10_0092, PF10_0213, PF11_0112, PF11_0339, PF13_0016, PF13_0131, PF14_0257, PF14_0386, PF14_0658, PF14_0666, PFA0180W, PFA0460C, PFB0460C, PFC0550W, PFC0845C, PFD0280W, PFI0280C, PFI0380C, PFI1185C, PFL0280C	1	1	1	1	1	1	1	1	1	1	1	1	1	0.0566258	1	1	1	1	1	1	1	1	0.737161	0.735969	1	0.0890999	1	1	1	1	1	0.0399718	0.125621	1	1	1	1	1	1	1	1	1	0.834367	1	1	1	1
173	7	MAL13P1.298, MAL13P1.321, MAL13P1.329, MAL13P1.330, PF13_0324, PFL1415W, PFL2220W	1	1	1	1	1	1	1	1	1	1	1	1	1	1	1	1	1	1	1	1	1	1	0.463148	0.462352	1	1	1	1	1	1	1	1	1	1	1	1	1	1	1	1	1	1	0.53642	1	1	1	1
174	5	PF10_0017, PF13_0321, PFC10_API0060, PFE0855C, PFF1140C	1	1	1	1	1	1	1	1	1	1	1	1	1	1	1	1	1	1	1	1	1	1	0.358675	0.357996	1	1	1	1	1	1	1	1	1	1	1	1	1	1	1	1	1	1	0.422481	1	1	1	1
177	23	MAL13P1.69, MAL13P1.89, MAL6P1.171, MAL6P1.241, MAL6P1.87, MAL7P1.74, PF07_0119, PF10_0035, PF11_0087, PF13_0337, PFB0810W, PFC0415C, PFC0886W, PFD0980W, PFF0520W, PFI1460C, PFL0180W, PFL0660W, PFL0750W, PFL1060C, PFL1555W, PFL1630C, PFL2465C	1	1	1	1	1	1	1	1	1	1	1	1	1	1	1	1	1	1	1	1	1	1	0.870897	0.870266	1	1	1	1	1	1	1	1	1	1	1	1	1	1	1	1	1	1	0.920351	1	1	1	1
178	46	MAL13P1.239, MAL13P1.279, MAL13P1.95, MAL7P1.149, MAL7P1.177, MAL7P1.23, MAL8P1.50, PF07_0039, PF08_0093, PF08_0125, PF10_0105, PF10_0246, PF10_0409, PF11_0182, PF11_0219, PF11_0337, PF11_0451, PF13_0026, PF13_0061, PF14_0153, PF14_0414, PF14_0787, PF14_0810, PFA0150C, PFB0250W, PFB0501C, PFB0520W, PFB0645C, PFC0765C, PFD0325W, PFD0466C, PFD0487C, PFE1175W, PFE1280W, PFE1460W, PFF0150C, PFF0545C,…	1	0.0351547	1	1	1	1	1	1	1	1	1	1	1	1	1	1	1	1	1	0.314197	1	1	0.762449	0.761048	1	1	1	1	1	1	1	1	1	1	1	1	1	1	1	1	1	1	0.719087	1	0.222055	1	1
180	64	MAL13P1.105, MAL13P1.16, MAL13P1.281, MAL13P1.319, MAL13P1.320, MAL6P1.115, MAL6P1.185, MAL6P1.187, MAL6P1.224, MAL6P1.273, MAL6P1.34, MAL7P1.111, MAL7P1.114, MAL7P1.160, MAL7P1.77, MAL8P1.14, MAL8P1.140, MAL8P1.18, MAL8P1.20, MAL8P1.85, PF07_0042, PF07_0087, PF07_0120, PF10_0154, PF10_0221, PF10_0241, PF10_0291, PF10_0362, PF10_0379, PF11_0124, PF11_0154, PF13_0117, PF13_0217, PF14_0169, PF14_02…	1	1	1	1	1	1	1	1	1	1	1	1	1	1	1	1	0.540458	0.568567	1	1	1	1	0.644394	0.642342	1	1	1	1	1	1	1	1	1	1	1	1	0.295292	1	1	0.31274	1	0.0836103	0.809789	1	1	1	1
184	9	MAL13P1.178, MAL13P1.304, MAL13P1.34, PF10_0148, PF13_0135, PF13_0362, PFC1060C, PFD1115C, PFF0925W	1	1	1	1	1	1	1	1	1	1	1	1	1	1	1	1	1	1	1	1	1	1	1	1	1	1	1	1	1	1	1	1	1	1	1	1	1	1	1	1	1	1	1	1	1	1	1
185	6	PF13_0052, PF14_0019, PF14_0385, PF14_0611, PFC1010W, PFL0425C	1	1	1	1	1	1	1	1	1	1	1	1	1	1	1	1	0.0699158	0.0753719	1	1	1	1	0.413227	0.412482	1	1	1	1	1	1	1	1	1	1	1	1	1	1	1	1	1	1	0.482572	1	1	1	1
189	24	MAL13P1.19, PF07_0113, PF10_0165, PF11_0159, PF11_0413, PF13_0126, PF13_0231, PF13_0361, PF14_0249, PF14_0270, PF14_0376, PF14_0613, PF14_0665, PFA0545C, PFB0840W, PFB0890C, PFD0805W, PFE0215W, PFE0830C, PFF0935C, PFF1080W, PFF1165C, PFF1175C, PFI0145W	1	1	1	0.0588062	1	1	1	1	1	1	1	1	1	1	1	1	0.252059	0.269486	1	1	1	1	0.334291	0.332973	1	1	1	1	1	1	1	1	1	1	1	1	1	1	1	1	1	1	0.462024	1	1	1	1
190	26	MAL13P1.351, MAL13P1.39, MAL8P1.139, PF07_0082, PF07_0086, PF07_0111, PF08_0112, PF10_0031, PF10_0309, PF10_0331, PF11_0308, PF13_0333, PF14_0049, PF14_0278, PF14_0461, PFA0405W, PFC0335C, PFE0095C, PFE0250W, PFE0710W, PFF1485W, PFI0200C, PFI0495W, PFI1525W, PFL0250W, PFL2435W	1	1	1	1	1	1	1	1	1	1	1	1	1	1	1	1	0.269988	1	1	1	1	1	0.174833	0.173825	1	1	1	1	1	1	1	1	1	1	1	1	1	1	1	1	1	1	0.282316	1	1	1	1
193	14	MAL13P1.33, MAL6P1.226, MAL6P1.259, MAL8P1.55, PF07_0109, PF10_0040, PF10_0152, PF10_0227, PF10_0333, PF11_0297, PF14_0446, PF14_0582, PFD1080W, PFL1875W	1	1	1	1	1	1	1	1	1	1	1	1	1	1	1	1	1	1	1	1	1	1	1	1	0.0107992	1	1	1	1	1	1	1	1	1	1	1	1	1	1	1	1	1	0.435703	1	1	1	1
194	14	MAL6P1.212, MAL8P1.110, PF11_0210, PF14_0063, PF14_0304, PF14_0581, PFB0365W, PFC0210C, PFD0735C, PFE0265C, PFF0640W, PFI1365W, PFL0495C, PFL2185W	1	1	1	1	1	1	1	1	1	1	1	1	1	1	1	1	1	1	1	1	1	1	0.712045	0.71119	1	1	1	1	1	1	1	1	1	1	1	1	1	1	1	1	1	1	0.785331	1	1	1	1
195	44	MAL13P1.210, MAL13P1.282, MAL13P1.41, MAL8P1.30, PF10_0069, PF10_0234, PF10_0238, PF11_0125, PF11_0233, PF11_0288, PF11_0360, PF11_0361, PF11_0550, PF13_0306, PF13_0317, PF14_0177B, PF14_0189, PF14_0379, PF14_0415, PF14_0791, PFA0175W, PFA0350W, PFA0355W, PFB0580W, PFC0125W, PFC0126C, PFD0692C, PFF0225W, PFF0360W, PFF0390W, PFF0415C, PFF0630C, PFF0900C, PFF1320C, PFI0300W, PFI1160W, PFI1587C, PFL…	1	1	1	1	1	1	1	1	1	1	1	1	1	1	1	1	0.413451	0.438311	1	1	1	1	0.317603	0.31588	1	1	1	1	1	1	1	1	1	1	1	1	1	1	1	1	1	1	0.488142	1	1	1	1
199	17	MAL8P1.29, PF11_0213, PF11_0214, PF11_0324, PF13_0050, PF14_0032, PF14_0396, PF14_0400, PF14_0551, PFA0280W, PFC0570C, PFC0701W, PFE0155W, PFE1300W, PFI1355W, PFL1430C, PFL2250C	1	1	1	1	1	1	1	1	1	1	1	1	1	1	1	1	1	1	1	1	1	1	1	1	1	1	1	1	1	1	1	1	1	1	1	1	1	1	1	1	1	1	0.845714	1	1	1	1
201	5	PF10_0236, PF11_0530, PF14_0695, PF14_0815, PFC0705C	1	1	1	1	1	1	1	1	1	1	1	1	1	1	1	1	1	1	1	1	1	1	1	1	1	1	1	1	1	1	1	1	1	1	1	1	1	1	1	1	1	1	1	1	1	1	1
202	34	MAL8P1.38, PF08_0090, PF10_0083, PF10_0137, PF10_0216, PF10_0364, PF11_0196, PF13_0081, PF13_0250, PF14_0165, PF14_0168, PF14_0284, PF14_0702, PFA0200W, PFB0325C, PFB0954C, PFC0831W, PFD0700C, PFD0820W, PFE0328W, PFE0510C, PFE0780W, PFE0950C, PFE1095W, PFE1420W, PFI0140W, PFI0520W, PFI0900W, PFI1225W, PFI1540W, PFL0765W, PFL0957W, PFL1695C, PFL2255W	1	1	1	1	1	1	1	0.0196186	0.0260747	1	1	1	1	1	1	1	1	1	1	1	1	1	0.79797	0.796892	1	1	1	1	1	1	1	1	1	1	1	1	1	1	1	1	1	1	0.882402	1	1	1	1
206	12	PF11_0367, PF11_0407, PF13_0302, PF14_0539, PFC0195W, PFD0560W, PFE0260W, PFE0760W, PFF0555W, PFF1305W, PFF1390W, PFI0245C	1	1	1	1	1	1	1	1	1	1	1	1	1	1	1	1	1	1	1	1	1	1	1	1	1	1	1	1	1	1	1	1	1	1	1	1	1	1	1	1	1	1	1	1	1	1	1
207	15	MAL13P1.197, MAL13P1.66, MAL6P1.165, MAL6P1.225, PF07_0013, PF08_0050, PF10_0134, PF14_0034, PF14_0066, PF14_0339, PFC0580C, PFD0425W, PFL0995C, PFL1065C, PFL2155W	1	1	1	1	1	1	1	1	1	1	1	1	1	1	1	1	1	1	1	1	1	1	0.368533	0.367442	1	1	1	1	1	1	1	1	1	1	1	0.0201606	1	1	1	1	1	1	0.472077	1	1	1	1
208	19	PF11_0073, PF11_0332, PF13_0024, PF14_0444, PFC0385C, PFC0555C, PFE0705C, PFE0795C, PFE1225W, PFF0655C, PFF0715C, PFF0805C, PFF1365C, PFI1470C, PFL0165C, PFL0745C, PFL1300C, PFL2160C, PFL2165W	1	1	1	1	1	1	1	1	1	1	1	1	1	1	1	1	1	1	1	1	1	1	0.81556	0.814816	1	1	1	1	1	1	1	1	1	1	1	1	1	1	1	1	1	1	0.87622	1	1	1	1
209	17	MAL6P1.30, MAL6P1.59, MAL8P1.60, PF07_0014, PF11_0240, PF11_0476, PF13_0085, PF13_0332, PF14_0313, PF14_0537, PF14_0588, PF14_0725, PFC0650W, PFE0210C, PFE1145W, PFI0210C, PFL1265C	1	1	1	1	1	1	1	1	1	1	1	1	1	1	1	1	1	1	1	1	1	1	0.00199996	0.00197644	1	1	1	1	1	1	1	1	1	1	1	1	0.088383	1	1	0.0944061	1	1	0.00096628	1	1	1	1
210	21	MAL13P1.18, MAL13P1.230, MAL8P1.137, MAL8P1.149, PF08_0066, PF08_0088, PF11_0147, PF11_0157, PF13_0193, PF14_0030, PF14_0093, PFA0380W, PFB0400W, PFC0215C, PFD0695W, PFE0565W, PFF0475W, PFI1080W, PFI1305W, PFL0195W, PFL0850W	1	1	1	1	1	1	1	1	1	1	0.0161659	0.0161659	0.0161659	1	1	1	1	0.240181	1	1	0.0161659	0.0241553	0.845684	0.844995	1	0.0631838	1	1	0.0161659	1	1	1	1	1	1	1	1	1	1	1	1	1	0.657751	1	1	1	1
214	11	PF10_0127, PF10_0129, PF10_0212, PF10_0307, PF11_0322, PF14_0363, PF14_0402, PFC0730W, PFC0910W, PFE1610W, PFL0270C	1	1	1	1	1	1	1	1	1	1	1	1	1	1	1	1	1	1	1	1	1	1	1	1	1	1	1	1	1	1	1	1	1	1	1	1	1	1	1	1	1	1	1	1	0.0580856	1	1
215	14	MAL13P1.147, MAL6P1.194, MAL8P1.59, PF07_0025, PF11_0486, PF13_0084, PF13_0355, PF14_0404, PF14_0624, PFA0585W, PFA0625W, PFD0260C, PFD0855C, PFL0345W	1	1	1	1	1	1	1	1	1	1	1	1	1	1	1	1	1	1	1	1	1	1	1	1	1	1	1	1	1	1	1	1	1	1	1	1	1	1	1	1	1	1	1	1	1	0.0294377	1
221	11	MAL13P1.125, MAL8P1.7, PF10_0249, PF10_0251, PF10_0290, PF14_0134, PF14_0504, PFD0375W, PFD0993C, PFF0705C, PFI1463W	1	1	1	1	1	1	1	1	1	1	1	1	1	1	1	1	0.124487	0.133884	1	1	1	1	0.00129953	0.00128606	1	1	1	1	1	1	1	1	1	1	1	1	1	1	1	1	1	1	0.00322863	1	1	1	1
222	10	MAL8P1.143, PF10_0082, PF11_0249, PF13_0258, PF14_0361, PFC0455W, PFD0445C, PFI0710C, PFL1930W, RPL2	1	1	1	1	1	1	1	1	1	1	1	1	1	1	1	1	1	1	1	1	1	1	0.206357	0.205629	1	1	1	1	1	1	1	1	1	1	1	1	1	1	1	1	1	1	0.279205	1	1	1	1
226	10	MAL13P1.157, MAL13P1.173, MAL7P1.92, PF08_0062, PF14_0062, PF14_0692, PFA0035C, PFD0200C, PFE1180C, PFF1195C	1	1	1	1	1	1	1	1	1	1	1	1	1	1	1	1	0.113831	0.122481	1	1	1	1	0.206357	0.205629	1	1	1	1	1	1	1	1	1	1	1	1	1	1	1	1	1	0.0134795	0.279205	1	1	1	1
228	6	MAL13P1.17, PF13_0303, PF14_0395, PF14_0409, PFE1170W, PFE1355C	1	1	1	1	1	1	1	1	1	1	1	1	1	1	1	1	1	1	1	1	1	1	1	1	1	1	1	1	1	1	1	1	1	1	1	1	1	1	1	1	1	1	1	1	1	1	1
229	11	MAL13P1.169, PF07_0024, PF07_0056, PF13_0041, PF14_0615, PF14_0691, PFD0400W, PFE0835W, PFI0336W, PFI1180W, PFI1200W	1	1	1	1	1	1	1	1	1	1	1	1	1	1	1	1	1	1	1	0.0859626	1	1	0.238853	0.238038	1	1	1	1	1	1	1	1	1	1	1	1	1	1	1	1	1	1	0.319483	1	1	1	1
230	14	MAL13P1.259, MAL6P1.92, MAL7P1.21, PF10_0049, PF13_0277, PFA0155C, PFD0610W, PFD0710W, PFE0205W, PFE1305C, PFF1160W, PFL0420W, PFL1625W, PFL2380C	1	1	1	1	1	1	1	1	1	1	1	1	1	1	1	1	0.155704	0.167225	1	1	1	1	0.712045	0.71119	1	1	1	1	1	1	1	1	1	1	1	1	1	1	1	1	1	1	0.785331	1	1	1	1
231	21	MAL8P1.300, MAL8P1.53, PF10_0048, PF10_0107, PF10_0415, PF11_0300, PF11_0429, PF11_0435, PF13_0216, PF14_0380, PFA0120C, PFA0555C, PFC0755C, PFC0840W, PFD0530C, PFE1465W, PFF0895W, PFF1205W, PFI0725C, PFL1335W, PFL1440C	1	1	1	1	1	1	1	1	1	1	1	1	1	1	1	1	1	1	1	1	1	1	0.845684	0.844995	1	1	1	1	1	1	1	1	1	1	1	1	1	1	1	1	1	1	0.900703	1	1	1	1
232	14	MAL13P1.252, MAL7P1.206, MAL8P1.45, MAL8P1.46, PF10_0172, PF10_0181, PF13_0103, PF14_0121, PFC0880C, PFD0403W, PFE0860C, PFE0880C, PFF0350W, PFI1690C	1	1	1	1	1	1	1	1	1	1	1	1	1	1	1	1	1	1	1	1	1	1	0.336616	0.335583	1	1	1	1	1	1	1	1	1	1	1	1	1	1	1	1	1	1	0.171872	1	1	1	1
233	7	MAL13P1.182, PF10_0205, PF11_0140, PFA0415C, PFC10_API0029, PFC10_API0059, PFF0285C	1	1	1	1	1	1	1	1	1	1	1	1	1	1	1	1	1	1	1	1	1	1	1	1	1	1	1	1	1	1	1	1	1	1	1	1	1	1	1	1	1	1	1	1	1	1	1
234	14	MAL8P1.66, PF08_0007, PF08_0058, PF10_0034, PF10_0071, PF10_0247, PF10_0357, PF11_0168, PF13_0067, PFA0325W, PFF0260W, PFF0595C, PFL1320W, PFL2100W	1	1	1	1	1	1	1	1	1	1	1	1	1	1	1	1	1	1	1	1	1	1	0.712045	0.71119	1	1	1	1	1	1	1	1	1	1	1	1	1	1	1	1	1	1	0.785331	1	1	1	1
238	10	MAL13P1.202, PF07_0093, PF10_0168, PF14_0151, PF14_0647, PFD0535W, PFE0435C, PFE0500C, PFL0350C, PFL0465C	1	1	1	1	1	1	1	1	1	1	1	1	1	1	1	1	0.113831	0.122481	1	1	1	1	0.588888	0.588017	1	1	1	1	1	1	1	1	1	1	1	1	1	1	1	1	1	1	0.666659	1	1	1	1
241	20	MAL6P1.177, MAL6P1.213, PF08_0015, PF11_0222, PF11_0411, PF11_0480, PF14_0298, PF14_0491, PF14_0516, PFC0176C, PFD0430C, PFE0680W, PFI0185W, PFI1230C, PFI1300C, PFI1455C, PFL1030W, PFL1765C, PFL1910C, PFL2290W	1	1	1	1	1	1	1	1	1	1	1	1	1	1	1	1	1	1	1	1	1	1	0.831292	0.830575	1	1	1	1	1	1	1	1	1	1	1	1	1	1	1	1	1	1	0.630848	1	1	1	1
243	20	MAL6P1.303, MAL6P1.32, MAL8P1.12, PF10_0184, PF10_0255, PF10_0292, PF11_0371, PF11_0417, PF13_0120, PF14_0362, PF14_0408, PF14_0607, PFB0145C, PFB0935W, PFC0615W, PFE1545C, PFF0375C, PFF0615C, PFF0660W, PFL2110C	1	1	1	1	1	1	1	1	1	1	1	1	1	1	1	1	7.89e-05	0.000107114	1	1	1	1	0.0838874	0.0833327	1	1	1	1	1	1	1	1	1	1	1	1	1	1	1	1	1	1	0.147096	1	1	1	1
244	38	MAL6P1.228, MAL6P1.229, MAL6P1.41, MAL6P1.44, ORF78, PF07_0021, PF11_0220, PF11_0234, PF11_0235, PF11_0237, PF11_0238, PF11_0304, PF11_0343, PF11_0392, PF13_0092, PF13_0127, PF13_0154, PF14_0311, PF14_0480, PF14_0505, PF14_0583, PFA0205W, PFB0190C, PFB0335C, PFB0360C, PFC0150W, PFC0930C, PFD0870W, PFD0940W, PFE0420C, PFI1730W, PFL1870C, RPL14, RPL16, RPL6, RPS19, RPS8, TUFA	1	1	1	1	1	1	1	1	1	1	1	1	1	1	1	1	0.369019	0.392169	1	1	1	1	0.638346	0.63676	1	1	1	1	1	1	1	1	1	1	1	1	1	1	1	1	1	1	0.771473	1	1	1	1
245	8	MAL13P1.86, PF13_0040, PF14_0020, PFD0480W, PFD0775C, PFF0425W, PFF1065C, PFL0865W	1	1	1	1	1	1	1	1	1	1	1	1	1	1	1	1	1	1	1	1	1	1	1	1	1	1	0.00463947	0.00772197	1	1	1	1	1	1	1	0.0107961	1	1	1	1	1	1	1	1	1	1	1
249	8	PF10_0190, PF10_0376, PF13_0229, PF14_0747, PFA0725W, PFB0650W, PFE0320W, PFL1805C	1	1	1	1	1	1	0.00463947	1	1	1	1	1	1	1	1	1	1	1	1	1	1	1	0.508831	0.507999	1	0.0245269	1	1	1	1	1	1	1	1	1	1	1	1	1	1	1	1	0.584674	1	0.042575	1	1
251	12	MAL13P1.276, MAL6P1.122, MAL6P1.20, PF10_0056, PF11_0388, PF11_0441, PF14_0220, PF14_0275, PF14_0420, PFC0815C, PFC1040W, PFD1210W	1	1	1	1	1	1	1	1	1	1	1	1	1	1	1	1	1	1	1	1	1	1	1	1	1	1	1	1	1	1	1	1	1	1	1	1	1	1	1	1	1	1	1	1	1	1	1
254	25	MAL13P1.145, MAL6P1.23, MAL6P1.46, MAL7P1.35, MAL8P1.97, PF07_0074, PF08_0070, PF10_0062, PF10_0224, PF10_0230, PF11_0057, PF11_0410, PF11_0456, PF13_0283, PF14_0035, PF14_0271, PF14_0389, PF14_0634, PF14_0710, PFD0220C, PFE0735W, PFI0445C, PFL1690W, PFL2205W, PFL2285C	1	1	1	1	1	1	1	1	1	1	1	1	1	1	1	1	1	1	1	1	1	1	0.358355	0.356984	1	1	1	1	1	1	1	1	1	1	1	1	1	1	1	1	1	1	0.110686	1	1	1	1
256	31	MAL13P1.152, MAL13P1.37, MAL8P1.126, MAL8P1.8, MAL8P1.91, PF07_0072, PF10_0193, PF10_0253B, PF10_0308, PF10_0367, PF11_0287, PF13_0185, PF14_0119, PF14_0212, PF14_0234, PF14_0388, PF14_0472, PF14_0774, PFB0315W, PFD0385C, PFE0770W, PFF0310W, PFF0460W, PFF0565C, PFF0710W, PFF0990C, PFF0995C, PFI0360C, PFL0260C, PFL1526C, PFL1990C	1	1	1	1	1	1	1	1	1	1	1	1	1	1	1	1	1	1	1	1	1	1	0.753683	0.752516	1	1	1	1	1	1	1	1	1	1	1	1	1	1	1	1	1	1	0.639397	1	1	1	1
257	10	MAL7P1.87, PF13_0086, PF13_0266, PF13_0299, PF14_0392, PFI0705W, PFI1210W, PFI1216W, PFL1025C, PFL1495W	1	1	1	1	1	1	1	1	1	1	1	1	1	1	1	1	0.113831	0.122481	1	1	1	1	0.206357	0.205629	1	1	1	1	1	1	1	1	1	1	1	1	1	1	1	1	1	1	0.279205	1	1	1	1
258	12	MAL13P1.219, MAL8P1.133, PF10_0280, PF11_0470, PF14_0238, PFB0176C, PFC0241W, PFD0205C, PFE1565W, PFF0730C, PFF1495W, PFL2090C	1	1	1	1	1	1	1	1	1	1	1	1	1	1	1	1	1	1	1	1	1	1	1	1	1	1	1	1	1	1	1	1	1	1	1	1	1	1	1	1	1	1	1	1	1	1	1
262	12	MAL13P1.106, MAL13P1.211, MAL13P1.224, MAL13P1.309, PF14_0290, PFC0381C, PFD1007W, PFF0735W, PFF1200W, PFI1350C, PFI1380C, PFL1600C	1	1	1	1	1	1	1	1	1	1	1	1	1	1	1	1	1	1	1	1	1	1	1	1	1	1	1	1	1	1	1	1	1	1	1	1	1	1	1	1	1	1	1	1	1	1	1
263	28	MAL13P1.154, MAL13P1.350, MAL7P1.156, PF00_0002, PF08_0077, PF08_0100, PF10_0101, PF10_0176, PF11_0092, PF11_0325, PF11_0416, PF11_0449, PF13_0104, PF14_0129, PF14_0206, PF14_0213, PF14_0287, PF14_0629, PFB0177C, PFB0225C, PFB0235W, PFB0775W, PFC0795W, PFD0340C, PFI0595C, PFI1095W, PFL0545W, PFL1450C	1	1	1	1	1	1	1	1	1	1	1	1	1	1	1	1	0.287495	0.306833	1	1	1	1	0.0837003	0.083059	1	1	1	1	1	1	1	1	1	1	1	1	1	1	1	1	1	1	0.159258	1	1	1	1
265	16	MAL13P1.188, MAL13P1.328, MAL6P1.300, PF10_0146, PF10_0306, PF11_0379, PF11_0477, PF13_0072, PF13_0078, PF14_0343, PF14_0693, PFD0255W, PFD0380C, PFD0705C, PFL0315C, PFL0840C	1	1	1	1	1	1	1	1	1	1	1	1	1	1	1	1	0.0152636	0.0176867	1	1	1	1	0.149462	0.148721	1	1	1	1	1	1	1	1	1	1	1	1	1	1	1	1	1	1	0.227604	1	1	1	1
268	10	MAL13P1.158, MAL13P1.390, MAL7P1.20, MAL7P1.205, PF10_0204, PF11_0311, PFF0240C, PFI0545W, PFL1250C, PFL1365W	1	1	1	1	1	1	1	1	1	1	1	1	1	1	1	1	1	1	1	1	1	1	1	1	1	1	1	1	1	1	1	0.0134795	0.0436777	1	1	1	1	1	0.00579709	1	0.00579709	1	1	1	1	1	1
270	16	MAL7P1.119, MAL7P1.176, MAL7P1.18, MAL7P1.208, MAL8P1.106, PF10_0170, PF10_0177, PF13_0326, PF14_0578, PF14_0660, PFB0765W, PFB0815W, PFD1105W, PFF0355C, PFI0690C, PFI1475W	1	1	1	1	1	1	1	1	1	1	1	1	1	1	1	1	0.175905	0.188746	1	1	1	1	0.759031	0.758213	1	1	1	1	1	1	1	1	1	1	1	1	1	1	1	1	1	1	0.827753	1	1	1	1
276	9	MAL13P1.102, MAL6P1.289, PF08_0118, PF11_0290, PF11_0442, PF14_0586, PFC0185W, PFD0185C, PFL1165W	1	1	1	1	1	1	1	1	1	1	1	1	1	1	1	1	1	1	1	1	1	1	0.550635	0.549778	1	1	1	1	1	1	1	1	1	1	1	1	1	1	1	1	1	1	0.627914	1	1	1	1
277	17	MAL13P1.60, PFA0125C, PFB0305C, PFD0715C, PFD0900W, PFD1130W, PFD1145C, PFD1150C, PFD1155W, PFE0175C, PFE0365C, PFE1410C, PFF0675C, PFI0175W, PFL0470W, PFL1505C, PFL2520W	1	1	1	1	1	1	1	1	1	1	1	1	1	1	1	1	1	1	1	1	1	1	1	1	1	1	1	1	1	1	1	1	1	1	1	1	1	1	1	1	1	1	1	1	1	1	1
278	13	MAL7P1.29, PF07_0076, PF10_0231, PF11_0462, PF11_0474, PF14_0021, PF14_0235, PFC0820W, PFC0940C, PFD0235C, PFF0975C, PFL0480W, PFL1510C	1	1	1	1	1	1	1	1	1	1	1	1	1	1	1	1	0.145422	0.156254	1	1	1	1	0.685228	0.68436	1	1	1	1	1	1	1	1	1	1	1	1	1	1	1	1	1	1	0.760357	1	1	1	1
279	16	MAL13P1.331, MAL6P1.145, MAL6P1.178, PF08_0008, PF11_0381, PF13_0161, PF13_0169, PF14_0054, PF14_0135, PF14_0703, PFB0480W, PFC0700C, PFD0100C, PFD0110W, PFE1505W, PFL2085W	1	1	1	1	1	1	1	1	1	1	1	1	1	1	1	1	0.175905	0.188746	1	1	1	1	0.399829	0.398688	1	1	1	1	1	1	1	1	1	1	1	1	1	1	1	1	1	1	0.507002	1	1	1	1
281	7	MAL13P1.370, MAL13P1.63, PF13_0153, PFA0395W, PFA0560C, PFA0565C, PFL0925W	1	1	1	1	1	1	1	1	1	1	1	1	1	1	1	1	1	1	1	1	1	1	1	1	1	1	1	1	1	1	1	1	1	1	1	1	1	1	1	1	1	1	1	1	1	1	1
282	5	MAL6P1.121, MAL6P1.98, PF14_0759, PFE0255W, PFL0650C	1	1	1	1	1	1	1	1	1	1	1	1	1	1	1	1	1	1	1	1	1	1	1	1	1	1	1	1	1	1	0.00868385	1	0.0220721	1	1	1	1	1	1	1	1	1	1	1	1	1	1
283	11	MAL7P1.229, PF10_0329, PF11_0283, PF11_0335, PF11_0426, PFA0735W, PFB0625W, PFD1006W, PFE0920C, PFI1675W, PFL0746C	1	1	1	1	1	1	1	1	1	1	1	1	1	1	1	1	1	1	1	0.00338825	1	1	0.623891	0.623014	1	1	1	1	1	1	1	1	1	1	1	1	1	1	1	1	1	1	0.701377	1	1	1	1
148	6	PF11_0136, PF13_0226, PFD0872W, PFF0080C, PFF1505W, PFI0460W	1	1	1	1	1	1	1	1	1	1	1	1	1	1	1	1	1	1	1	1	1	1	1	1	1	1	1	1	1	1	1	1	1	1	1	1	1	1	1	1	1	1	1	1	1	1	1
280	8	MAL7P1.22, PFA0610C, PFD0144C, PFF0290W, PFF1375C, PFL1195W, PFL1340C, PFL2545C	1	1	1	1	1	1	1	1	1	1	1	1	1	1	1	1	1	1	1	1	1	1	1	1	1	1	1	1	1	1	1	1	1	1	1	1	1	1	1	1	1	1	1	1	1	1	1
284	9	MAL7P1.59, PF07_0002, PF10_0388, PF10_0389, PF11_0026, PFB0980W, PFC1075W, PFF0065C, PFF1520W	1	1	1	1	1	1	1	1	1	1	1	1	1	1	1	1	1	1	1	1	1	1	1	1	1	1	1	1	1	1	1	1	1	1	1	1	1	1	1	1	1	1	1	1	1	1	1
[truncated: 175 more columns]
