# Supplementary material for: Transcriptional profiling defines dynamics of parasite tissue sequestration during malaria infection
Source: Genome Med. 2015 Feb 27;7(1):19. doi: 10.1186/s13073-015-0133-7 (PMC4342211; doi:10.1186/s13073-015-0133-7)
Supplement: Additional file 3: Table S7. — Differential gene expression in HP1 knock-down versus wild-type parasites. Shown here are the estimated cluster-wise fixed coefficients, their standard errors, and the Benjamini-Hochberg FDR corrected q-values for the mean z-scores of the 7 to 9 hour and 10 to 12 hour coefficients. [file 13073_2015_133_MOESM3_ESM.xls]

## Sheet: Supp6
Cluster	0-6 hr	0-6 hr (standard error)	7-9 hr	7-9 hr (standard error)	10-12 hr	10-12 hr (standard error)	q-value
Cluster 1	0.0165	0.0978411	-0.103167	0.159774	0.870167	0.264079	0.945318
Cluster 2	0.0285769	0.111886	0.00757692	0.182708	-0.556269	0.301986	0.338477
Cluster 3	0.0253333	0.112977	0.0652222	0.184491	-0.933944	0.304932	0.267113
Cluster 4	-0.0458333	0.126312	0.305278	0.206267	-0.366944	0.340925	0.666116
Cluster 5	-0.02775	0.11983	0.326917	0.195682	-0.681	0.323429	0.515549
Cluster 6	0.0720455	0.114254	0.0803788	0.186576	-1.28083	0.308378	0.182463
Cluster 7	0.0548333	0.126312	-0.0103889	0.206267	-0.850944	0.340925	0.267113
Cluster 8	0.0157857	0.12265	0.199452	0.200287	-0.81531	0.331041	0.367845
Cluster 9	-0.107833	0.149455	0.458944	0.244059	-1.35883	0.403387	0.36993
Cluster 10	-0.01875	0.11983	0.0654167	0.195682	-0.690417	0.323429	0.338477
Cluster 11	-0.0315	0.138368	0.115667	0.225954	-0.3235	0.373464	0.515549
Cluster 12	-0.0678333	0.126312	0.478389	0.206267	-0.754389	0.340925	0.622707
Cluster 13	-0.0605	0.126312	-0.7245	0.206267	-3.27283	0.340925	8.93928e-15
Cluster 14	-0.0773	0.131268	0.0966333	0.214359	-1.03603	0.354299	0.267113
Cluster 15	-0.0371667	0.149455	0.374944	0.244059	-0.773944	0.403387	0.520437
Cluster 16	-0.0542778	0.108167	0.0972407	0.176637	-0.686463	0.29195	0.338477
Cluster 17	-0.0233889	0.11759	0.175981	0.192024	-0.616981	0.317384	0.414402
Cluster 18	-0.04	0.103776	-0.0740625	0.169466	-0.582604	0.280098	0.267113
Cluster 19	-0.0999286	0.12265	0.32469	0.200287	-1.12245	0.331041	0.345851
Cluster 20	0.0391667	0.126312	0.134722	0.206267	-0.919167	0.340925	0.311091
Cluster 21	0.0239	0.115767	0.0741	0.189047	-0.980233	0.312463	0.267113
Cluster 22	-0.0138846	0.111886	0.281577	0.182708	-0.605603	0.301986	0.513
Cluster 23	-0.0411667	0.102394	0.106167	0.167209	-1.11756	0.276368	0.239853
Cluster 24	-0.061	0.138368	0.267667	0.225954	-0.493167	0.373464	0.561166
Cluster 25	0.0252143	0.110941	-0.00664286	0.181166	-0.717119	0.299438	0.267113
Cluster 26	-0.0571667	0.110116	0.306056	0.179819	-0.890611	0.297211	0.382982
Cluster 27	0.00678	0.105378	0.190687	0.172082	-0.91718	0.284422	0.311091
Cluster 28	-0.021375	0.10939	0.203667	0.178633	-1.28883	0.295249	0.266079
Cluster 29	0.0165	0.126312	0.396833	0.206267	-0.989833	0.340925	0.430511
Cluster 30	0.0381667	0.11759	0.0022037	0.192024	-1.03187	0.317384	0.252559
Cluster 31	0.006	0.112977	-0.0101667	0.184491	-1.28461	0.304932	0.0939614
Cluster 32	0.0653824	0.108744	0.15952	0.177579	-0.836167	0.293507	0.329876
Cluster 33	0.0484091	0.114254	0.196742	0.186576	-1.02568	0.308378	0.311091
Cluster 34	-0.0821	0.131268	0.1921	0.214359	-0.9379	0.354299	0.343783
Cluster 35	-0.0501667	0.126312	0.217944	0.206267	-0.982056	0.340925	0.338477
Cluster 36	0.0131471	0.101606	0.100644	0.165921	-0.93916	0.27424	0.267113
Cluster 37	-0.0319783	0.106008	0.144442	0.173111	-1.04266	0.286122	0.267113
Cluster 38	-0.12275	0.10939	0.25525	0.178633	-1.36225	0.295249	0.266079
Cluster 39	-0.0931667	0.11759	0.442056	0.192024	-1.0098	0.317384	0.445794
Cluster 40	-0.0623182	0.114254	0.409894	0.186576	-1.26798	0.308378	0.338477
Cluster 41	-0.1605	0.169466	-0.1295	0.276736	-0.8645	0.457398	0.267113
Cluster 42	-0.0634231	0.111886	0.353423	0.182708	-1.36427	0.301986	0.267113
Cluster 43	-0.0218333	0.126312	0.326833	0.206267	-1.0065	0.340925	0.376774
Cluster 44	-0.0696429	0.12265	-0.58369	0.200287	-3.25893	0.331041	5.02174e-14
Cluster 45	0.0397222	0.11759	0.0639815	0.192024	-0.64787	0.317384	0.343783
Cluster 46	-0.0775	0.11983	0.229167	0.195682	-0.964583	0.323429	0.341418
Cluster 47	0.041	0.112977	0.271222	0.184491	-1.12961	0.304932	0.311091
Cluster 48	-0.555	0.138368	0.143333	0.225954	-2.7575	0.373464	0.000879019
Cluster 49	-0.0408111	0.102097	0.0835519	0.166724	-0.813263	0.275566	0.267113
Cluster 50	-0.121643	0.12265	0.451167	0.200287	-1.64598	0.331041	0.267113
Cluster 51	0.005	0.138368	-0.0116667	0.225954	-1.4525	0.373464	0.134912
Cluster 52	0.019375	0.10939	0.227708	0.178633	-1.10896	0.295249	0.267113
Cluster 53	-0.1109	0.131268	0.344233	0.214359	-0.982433	0.354299	0.404803
Cluster 54	-0.0223947	0.107649	0.362921	0.175789	-1.46638	0.29055	0.267113
Cluster 55	-0.0694524	0.106753	0.0459603	0.174328	-1.24134	0.288134	0.125423
Cluster 56	0.0751	0.131268	0.292233	0.214359	-0.816433	0.354299	0.430511
Cluster 57	0.0315	0.12265	0.542786	0.200287	-1.02483	0.331041	0.531255
Cluster 58	0.0341667	0.106753	0.235198	0.174328	-1.1102	0.288134	0.267113
Cluster 59	-0.0305	0.102192	0.374818	0.166878	-1.22821	0.275822	0.311091
Cluster 60	-0.00158475	0.101103	0.327856	0.165101	-1.62339	0.272884	0.157394
Cluster 61	-0.0537222	0.108167	0.572241	0.176637	-1.21943	0.29195	0.445794
Cluster 62	-0.0820556	0.11759	0.574278	0.192024	-1.08165	0.317384	0.53034
Cluster 63	0.0511	0.131268	0.381567	0.214359	-1.24177	0.354299	0.348961
Cluster 64	-0.0301	0.131268	0.371433	0.214359	-1.18857	0.354299	0.363252
Cluster 65	0.0147	0.115767	0.159633	0.189047	-1.25103	0.312463	0.266079
Cluster 66	-0.0248273	0.101336	0.3201	0.165482	-1.25784	0.273513	0.267113
Cluster 67	-0.0310882	0.108744	0.196775	0.177579	-0.641069	0.293507	0.411532
Cluster 68	-0.00966667	0.112977	0.327722	0.184491	-1.6545	0.304932	0.215723
Cluster 69	-0.0345	0.126312	0.266722	0.206267	-1.28494	0.340925	0.267113
Cluster 70	-0.0202949	0.102736	0.408244	0.167767	-1.43176	0.277291	0.267113
Cluster 71	-0.0005	0.11983	0.291333	0.195682	-1.21117	0.323429	0.311091
Cluster 72	0.0123235	0.108744	0.433755	0.177579	-1.03272	0.293507	0.423163
Cluster 73	-0.0171667	0.112977	0.156889	0.184491	-0.994778	0.304932	0.272963
Cluster 74	0.0224091	0.114254	0.216985	0.186576	-0.604833	0.308378	0.445794
Cluster 75	0.0287	0.110116	0.387078	0.179819	-1.20981	0.297211	0.338477
Cluster 76	0.0252333	0.110116	0.373433	0.179819	-1.29968	0.297211	0.311091
Cluster 77	-0.00783333	0.102736	0.40262	0.167767	-1.28106	0.277291	0.311091
Cluster 78	0.0165909	0.114254	0.258258	0.186576	-0.888409	0.308378	0.367845
Cluster 79	-0.00455556	0.103134	0.3465	0.168416	-1.41378	0.278364	0.267113
Cluster 80	-0.103403	0.103962	0.608457	0.169769	-1.37488	0.2806	0.404803
Cluster 81	-0.06225	0.11983	-0.846917	0.195682	-2.94483	0.323429	1.8435e-15
Cluster 82	-0.0730556	0.108167	0.56213	0.176637	-1.2838	0.29195	0.412829
Cluster 83	-0.0285	0.218779	-0.1815	0.357265	-0.404833	0.590499	0.376774
Cluster 84	0.0197222	0.11759	0.0747222	0.192024	-1.18898	0.317384	0.239853
Cluster 85	-0.0119815	0.104838	0.478525	0.1712	-1.55839	0.282965	0.267113
Cluster 86	-0.107682	0.100762	0.682025	0.164544	-1.40499	0.271964	0.445794
Cluster 87	0.0695	0.126312	0.1805	0.206267	-0.821722	0.340925	0.364993
Cluster 88	-0.013266	0.10192	0.452486	0.166434	-1.44673	0.275087	0.272963
Cluster 89	-0.078051	0.101756	0.585738	0.166167	-1.39848	0.274646	0.37023
Cluster 90	-0.15	0.10568	0.4025	0.172575	-1.94528	0.285238	0.0939614
Cluster 91	0.027	0.138368	0.274667	0.225954	-1.6645	0.373464	0.266079
Cluster 92	0.0170556	0.11759	0.389981	0.192024	-1.9952	0.317384	0.116866
Cluster 93	-0.0573	0.131268	0.650633	0.214359	-0.906033	0.354299	0.701792
Cluster 94	-0.0213333	0.103134	0.474574	0.168416	-1.26959	0.278364	0.356232
Cluster 95	-0.0188636	0.106364	0.386894	0.173692	-1.97189	0.287084	0.0833727
Cluster 96	-0.0293205	0.102736	0.519748	0.167767	-1.77991	0.277291	0.266079
Cluster 97	0.0675	0.138368	0.125833	0.225954	-0.968333	0.373464	0.311091
Cluster 98	-0.0273	0.131268	0.793967	0.214359	-1.1447	0.354299	0.706946
Cluster 99	0.0350556	0.11759	0.479019	0.192024	-1.15283	0.317384	0.414402
Cluster 100	-0.0986818	0.114254	0.429894	0.186576	-1.28223	0.308378	0.343783
Cluster 101	-0.125833	0.110116	0.519611	0.179819	-1.63972	0.297211	0.267113
Cluster 102	0.0209667	0.110116	0.0497	0.179819	-0.424522	0.297211	0.390071
Cluster 103	-0.0435	0.112977	0.305167	0.184491	-1.29289	0.304932	0.267113
Cluster 104	-0.0552586	0.104371	0.397443	0.170437	-0.996236	0.281703	0.40759
Cluster 105	0.0119545	0.102192	0.400318	0.166878	-1.22339	0.275822	0.335141
Cluster 106	-0.0242143	0.106753	0.50469	0.174328	-1.29483	0.288134	0.367942
Cluster 107	-0.0680556	0.108167	0.265833	0.176637	-1.31009	0.29195	0.267113
Cluster 108	-0.041734	0.10192	0.516273	0.166434	-1.29543	0.275087	0.367942
Cluster 109	-0.2645	0.12265	0.893548	0.200287	-1.72026	0.331041	0.502277
Cluster 110	-0.0334091	0.114254	-0.853864	0.186576	-3.13386	0.308378	2.44433e-18
Cluster 111	-0.0265	0.115767	0.4845	0.189047	-0.932833	0.312463	0.526349
Cluster 112	-0.00155263	0.102862	0.453219	0.167973	-1.14564	0.27763	0.376774
Cluster 113	-0.0145	0.131268	0.5165	0.214359	-0.8215	0.354299	0.622707
Cluster 114	-0.00916667	0.126312	0.430833	0.206267	-0.869722	0.340925	0.515549
Cluster 115	-0.0128333	0.126312	0.490056	0.206267	-1.27439	0.340925	0.381647
Cluster 116	-0.0155	0.10718	0.509833	0.175023	-1.09967	0.289284	0.448255
Cluster 117	0.0420714	0.12265	0.189357	0.200287	-1.2839	0.338114	0.267113
Cluster 118	-0.0385	0.131268	0.613167	0.214359	-1.03017	0.354299	0.606448
Cluster 119	0.0320714	0.12265	0.432214	0.200287	-1.20683	0.331041	0.37023
Cluster 120	0.00416667	0.126312	0.161944	0.206267	-1.74306	0.340925	0.0939614
Cluster 121	-0.0255769	0.111886	0.230192	0.182708	-1.27545	0.301986	0.267113
Cluster 122	-0.114278	0.11759	0.323907	0.192024	-1.22869	0.317384	0.311091
Cluster 123	-0.0215	0.126312	0.663722	0.206267	-1.17906	0.340925	0.564948
Cluster 124	-0.137357	0.12265	0.708786	0.200287	-0.712643	0.331041	0.847678
Cluster 125	0.0211667	0.112977	0.110222	0.184491	-1.5645	0.304932	0.0833727
Cluster 126	0.0195	0.115767	0.480167	0.189047	-1.3425	0.312463	0.351638
Cluster 127	-0.00757692	0.111886	0.322192	0.182708	-1.41191	0.301986	0.267113
Cluster 128	0.0455	0.115767	0.178167	0.189047	-0.921167	0.312463	0.321765
Cluster 129	-0.0113889	0.103134	0.433981	0.168416	-1.1988	0.278364	0.356232
Cluster 130	-0.111357	0.110941	0.755643	0.181166	-1.34912	0.299438	0.562917
Cluster 131	0.0236667	0.112977	0.0766111	0.184491	-0.868389	0.304932	0.267113
Cluster 132	0.0235	0.106753	0.416341	0.174328	-1.2135	0.288134	0.345851
Cluster 133	0.0293182	0.114254	0.386742	0.186576	-0.791136	0.308378	0.513
Cluster 134	0.0085	0.112977	0.327611	0.184491	-1.33072	0.304932	0.267113
Cluster 135	0.0220455	0.114254	0.31553	0.186576	-1.00235	0.308378	0.365134
Cluster 136	0.00716667	0.126312	0.136722	0.206267	-1.38328	0.340925	0.239853
Cluster 137	-0.00740476	0.102394	0.459071	0.167209	-1.11291	0.276368	0.399861
Cluster 138	0.0201667	0.126312	0.233167	0.206267	-0.935722	0.340925	0.356232
Cluster 139	-0.0313571	0.12265	0.431833	0.200287	-1.00436	0.331041	0.445794
Cluster 140	0.0290652	0.106008	0.322384	0.173111	-1.36283	0.286122	0.267113
Cluster 141	8.47458e-06	0.101103	0.343212	0.165101	-1.29617	0.272884	0.267113
Cluster 142	0.00466667	0.112977	0.350611	0.184491	-1.18133	0.304932	0.338477
Cluster 143	0.00935714	0.104597	0.221595	0.170805	-0.770786	0.282312	0.37023
Cluster 144	0.0045	0.126312	0.307167	0.206267	-0.957833	0.340925	0.378987
Cluster 145	0.0387	0.115767	0.112967	0.189047	-1.31237	0.312463	0.213296
Cluster 146	0.00426923	0.111886	0.250346	0.182708	-1.22453	0.301986	0.267113
Cluster 147	-0.00379412	0.108744	0.316343	0.177579	-0.992676	0.293507	0.364993
Cluster 148	0.0861667	0.149455	-0.0439444	0.244059	-0.577278	0.403387	0.345851
Cluster 149	0.0195	0.11759	0.249759	0.192024	-0.873204	0.317384	0.36993
Cluster 150	-0.0447222	0.11759	0.343241	0.192024	-0.891574	0.317384	0.423163
Cluster 151	0.0397667	0.110116	0.117344	0.179819	-0.595767	0.297211	0.37023
Cluster 152	0.000611111	0.108167	0.395685	0.176637	-1.1232	0.29195	0.365134
Cluster 153	-0.0125	0.103962	0.284866	0.169769	-1.24664	0.2806	0.267113
Cluster 154	-0.065	0.138368	0.313333	0.225954	-1.3075	0.373464	0.311091
Cluster 155	0.02175	0.10939	0.258667	0.178633	-1.2805	0.295249	0.267113
Cluster 156	0.0100455	0.114254	0.226621	0.186576	-0.909742	0.308378	0.345851
Cluster 157	-0.083	0.112977	0.254111	0.184491	-1.03867	0.304932	0.321765
Cluster 158	-0.0146111	0.108167	0.198315	0.176637	-1.07594	0.29195	0.267113
Cluster 159	0.0341154	0.105098	0.242167	0.171625	-0.877962	0.283666	0.350726
Cluster 160	-0.0219667	0.110116	0.1513	0.179819	-1.02048	0.297211	0.267113
Cluster 161	0.0445	0.126312	0.246611	0.206267	-1.14394	0.340925	0.311091
Cluster 162	0.0531	0.131268	0.253567	0.214359	-0.6011	0.354299	0.500517
Cluster 163	-0.03875	0.11983	0.408333	0.195682	-0.7925	0.323429	0.528803
Cluster 164	0.0145	0.11983	0.163	0.195682	-1.11117	0.323429	0.267113
Cluster 165	-0.0193571	0.106753	0.276341	0.174328	-1.0681	0.288134	0.311091
Cluster 166	0.01982	0.105378	0.327913	0.172082	-0.943687	0.284422	0.376774
Cluster 167	0.0531667	0.108167	0.167019	0.176637	-0.912426	0.29195	0.311091
Cluster 168	0.00235714	0.12265	0.419548	0.200287	-0.53569	0.331041	0.690058
Cluster 169	-0.0465	0.131268	0.223167	0.214359	-0.6495	0.354299	0.445794
Cluster 170	0.0175	0.102617	0.171833	0.167572	-0.863	0.276968	0.311091
Cluster 171	0.0097381	0.102394	0.1305	0.167209	-0.938468	0.276368	0.267113
Cluster 172	0.0296538	0.111886	0.254192	0.182708	-0.739654	0.301986	0.414402
Cluster 173	0.0549286	0.12265	0.0536429	0.200287	-0.306833	0.331041	0.452075
Cluster 174	0.0425	0.138368	0.394167	0.225954	-0.455833	0.373464	0.692644
Cluster 175	0.0162143	0.110941	0.202595	0.181166	-0.663595	0.299438	0.410665
Cluster 176	0.0285	0.105098	0.169064	0.171625	-0.647474	0.283666	0.376774
Cluster 177	-0.0369444	0.108167	0.268611	0.176637	-0.814722	0.29195	0.384249
Cluster 178	0.0212561	0.102503	0.178744	0.167386	-0.619793	0.276661	0.397436
Cluster 179	0.0301154	0.105098	0.109756	0.171625	-0.989218	0.283666	0.267113
Cluster 180	0.0145526	0.101216	0.12843	0.165285	-0.668061	0.273188	0.345851
Cluster 181	0.0230385	0.111886	0.219782	0.182708	-0.832269	0.301986	0.364993
Cluster 182	0.00647561	0.102503	0.053687	0.167386	-0.578671	0.276661	0.338477
Cluster 183	0.0316905	0.106753	0.127992	0.174328	-0.567246	0.288134	0.381647
Cluster 184	0.00425	0.11983	0.2445	0.195682	-0.859667	0.323429	0.37023
Cluster 185	-0.0389	0.131268	0.226233	0.214359	-1.10577	0.354299	0.311091
Cluster 186	0.0178333	0.126312	0.2255	0.206267	-0.891722	0.340925	0.365134
Cluster 187	0.0453	0.115767	0.3387	0.189047	-0.4883	0.312463	0.639782
Cluster 188	0.00772222	0.108167	0.243944	0.176637	-0.681981	0.29195	0.430088
Cluster 189	-0.00891667	0.10568	0.139194	0.172575	-0.734694	0.285238	0.343592
Cluster 190	0.0350385	0.105098	0.163423	0.171625	-0.571192	0.283666	0.411532
Cluster 191	0.0349	0.115767	0.205433	0.189047	-0.7499	0.312463	0.376774
Cluster 192	-0.0256667	0.112977	0.107889	0.184491	-0.646833	0.304932	0.363252
Cluster 193	-0.0151667	0.112977	0.208222	0.184491	-1.00789	0.304932	0.311091
Cluster 194	0.0313462	0.111886	0.116346	0.182708	-0.249551	0.301986	0.538929
Cluster 195	0.00807143	0.103281	0.180024	0.168657	-0.716738	0.278761	0.365134
Cluster 196	0.053686	0.102291	0.00406589	0.16704	-0.454074	0.276089	0.345851
Cluster 197	0.00640909	0.106364	0.336621	0.173692	-0.786409	0.287084	0.448912
Cluster 198	0.0826111	0.11759	0.431093	0.192024	-0.847426	0.317384	0.52104
Cluster 199	0.0273824	0.108744	0.00693137	0.177579	-0.649147	0.293507	0.311091
Cluster 200	-0.01	0.138368	0.106667	0.225954	-0.106667	0.373464	0.617197
Cluster 201	0.0228333	0.149455	0.0227222	0.244059	-0.488389	0.403387	0.394302
Cluster 202	0.00757692	0.105098	0.144218	0.171625	-0.661551	0.283666	0.365134
Cluster 203	0.0886034	0.104371	-0.137914	0.170437	-0.319638	0.281703	0.311091
Cluster 204	0.0429545	0.114254	-0.0265909	0.186576	-0.0587121	0.308378	0.513
Cluster 205	0.0353	0.115767	-0.0276333	0.189047	-0.0413	0.312463	0.516717
Cluster 206	0.0416818	0.114254	0.161955	0.186576	-0.5735	0.308378	0.418003
Cluster 207	0.062	0.112977	0.105778	0.184491	-1.21311	0.304932	0.239853
Cluster 208	0.0271667	0.108167	0.012463	0.176637	-0.621056	0.29195	0.311091
Cluster 209	0.0277857	0.110941	0.0657857	0.181166	-1.08802	0.299438	0.252559
Cluster 210	0.0566579	0.107649	0.0931667	0.175789	-0.67157	0.29055	0.338477
Cluster 211	-0.00964286	0.12265	0.157262	0.200287	-0.507024	0.331041	0.445794
Cluster 212	0.0469231	0.101534	-0.0733974	0.165805	-0.312756	0.274048	0.345851
Cluster 213	0.0379333	0.10105	0.0457889	0.165014	-0.0848778	0.27274	0.564315
Cluster 214	0.0073	0.115767	0.243367	0.189047	-0.857967	0.312463	0.36993
Cluster 215	-0.00865385	0.111886	0.141987	0.182708	-0.95391	0.301986	0.274339
Cluster 216	0.0130692	0.100807	0.0191359	0.164617	-0.270762	0.272083	0.4269
Cluster 217	0.0355	0.126312	0.217278	0.206267	-0.227722	0.340925	0.658593
Cluster 218	0.0171	0.102097	-0.0148037	0.166724	-0.362878	0.275566	0.366738
Cluster 219	-0.0282778	0.11759	0.201241	0.192024	-0.934685	0.317384	0.338477
Cluster 220	0.0555	0.138368	0.0395	0.225954	-1.1155	0.373464	0.267113
Cluster 221	0.0560714	0.12265	0.175833	0.200287	-0.644167	0.331041	0.411532
Cluster 222	0.0717222	0.11759	-0.0346852	0.192024	-0.453574	0.317384	0.345851
Cluster 223	0.025	0.138368	0.0691667	0.225954	-0.338333	0.373464	0.464189
Cluster 224	0.0595952	0.106753	-0.141183	0.174328	0.189294	0.288134	0.528803
Cluster 225	0.05975	0.11983	0.0394167	0.195682	-0.456	0.323429	0.381647
Cluster 226	0.0570556	0.11759	0.0692407	0.192024	-0.88187	0.317384	0.267113
Cluster 227	0.068	0.10939	0.177833	0.178633	-0.17175	0.295249	0.662186
Cluster 228	-0.0105	0.126312	0.233278	0.206267	-0.600056	0.340925	0.469347
Cluster 229	0.0177	0.115767	0.159967	0.189047	-0.543033	0.312463	0.430838
Cluster 230	0.0504231	0.111886	0.0441923	0.182708	-0.309654	0.301986	0.445794
Cluster 231	0.0243421	0.107649	-0.0139912	0.175789	-0.134167	0.29055	0.469347
Cluster 232	0.0340714	0.110941	0.229024	0.181166	-0.930976	0.299438	0.338477
Cluster 233	0.0261667	0.126312	0.147722	0.206267	-0.486167	0.340925	0.448912
Cluster 234	0.0596667	0.112977	-0.196056	0.184491	0.335611	0.304932	0.561166
Cluster 235	0.0206111	0.11759	0.0512407	0.192024	0.248278	0.317384	0.766234
Cluster 236	0.034	0.11983	0.06725	0.195682	-0.250667	0.323429	0.502277
Cluster 237	0.0180455	0.106364	0.0105909	0.173692	0.0577121	0.287084	0.622707
Cluster 238	-0.0257	0.115767	-0.104967	0.189047	-0.443967	0.312463	0.311091
Cluster 239	0.0719118	0.103436	-0.103284	0.168911	-0.0312255	0.279181	0.445794
Cluster 240	-0.00119388	0.101756	0.159493	0.166167	-1.11336	0.274646	0.267113
Cluster 241	0.0263235	0.108744	0.0909314	0.177579	-0.772206	0.293507	0.311091
Cluster 242	0.0565667	0.110116	-0.246567	0.179819	0.397433	0.297211	0.538929
Cluster 243	0.0395	0.10939	-0.129917	0.178633	0.565708	0.295249	0.776704
Cluster 244	0.06525	0.10568	-0.0865	0.172575	0.537806	0.285238	0.807841
Cluster 245	-0.019	0.11983	0.25775	0.195682	-0.55475	0.323429	0.515549
Cluster 246	0.0497857	0.12265	0.245452	0.200287	-0.2855	0.331041	0.658593
Cluster 247	0.0727	0.115767	0.0729667	0.189047	-0.310033	0.312463	0.464189
Cluster 248	-0.0033	0.131268	0.1873	0.214359	-0.592033	0.354299	0.445794
Cluster 249	0.0240714	0.12265	-0.1855	0.200287	-1.6136	0.331041	0.006171
Cluster 250	0.0445	0.138368	-0.322833	0.225954	0.4105	0.373464	0.500077
Cluster 251	-0.0133889	0.11759	0.237093	0.192024	-0.716611	0.317384	0.418003
Cluster 252	0.0502368	0.107649	0.0734474	0.175789	-0.332167	0.29055	0.445794
Cluster 253	0.0388333	0.103601	-0.152773	0.16918	0.543995	0.279626	0.749647
Cluster 254	0.00930952	0.106753	0.180849	0.174328	-1.01296	0.288134	0.267113
Cluster 255	-0.0961667	0.126312	-0.751056	0.206267	-2.56883	0.340925	5.33312e-11
Cluster 256	-0.0085	0.104838	0.0767716	0.1712	-0.117673	0.282965	0.581669
Cluster 257	0.0277222	0.11759	-0.0751296	0.192024	0.267093	0.317384	0.652879
Cluster 258	-0.0679545	0.114254	0.0791667	0.186576	-0.2575	0.308378	0.507846
Cluster 259	-0.04075	0.11983	0.297417	0.195682	-0.287583	0.323429	0.706946
Cluster 260	-0.0491667	0.126312	0.130833	0.206267	-0.903611	0.340925	0.314003
Cluster 261	0.0510152	0.103601	-0.127581	0.16918	0.550399	0.279626	0.778503
Cluster 262	-0.0005	0.114254	0.0814091	0.186576	-0.927985	0.308378	0.267113
Cluster 263	0.0075	0.105378	0.0971667	0.172082	-0.8511	0.284422	0.267113
Cluster 264	-0.0611	0.115767	0.0514333	0.189047	-0.324233	0.312463	0.445794
Cluster 265	-0.0194333	0.110116	-0.0667889	0.179819	0.369433	0.297211	0.72642
Cluster 266	0.0386373	0.101606	-0.104716	0.165921	0.531493	0.27424	0.794999
Cluster 267	-0.2245	0.169466	-0.2005	0.276736	-0.213833	0.457398	0.376774
Cluster 268	-0.0109	0.115767	0.314233	0.189047	-0.840767	0.312463	0.422532
Cluster 269	0.0506111	0.11759	0.0912407	0.192024	-0.555056	0.317384	0.376774
Cluster 270	-0.0171667	0.110116	-0.0610556	0.179819	0.541833	0.297211	0.822482
Cluster 271	0.0635	0.131268	0.161833	0.214359	-0.546167	0.354299	0.445794
Cluster 272	0.00973256	0.102291	0.0614302	0.16704	0.296004	0.276089	0.822482
Cluster 273	0.0135	0.131268	0.107167	0.214359	-0.242167	0.354299	0.538929
Cluster 274	-0.0370714	0.12265	0.158024	0.200287	-0.718167	0.331041	0.37023
Cluster 275	0.0107727	0.102192	-0.00812121	0.166878	0.179076	0.275822	0.684293
Cluster 276	-0.07425	0.11983	0.0275833	0.195682	0.233833	0.323429	0.730457
Cluster 277	-0.0857941	0.108744	-0.0638137	0.177579	0.218147	0.293507	0.639782
Cluster 278	-0.0151667	0.112977	0.158778	0.184491	-0.220667	0.304932	0.613972
Cluster 279	-0.0910714	0.110941	-0.00178571	0.181166	-0.170595	0.299438	0.464189
Cluster 280	0.00475	0.11983	-0.0830833	0.195682	-0.466417	0.323429	0.32834
Cluster 281	0.0420714	0.12265	0.229357	0.200287	-1.28445	0.331041	0.267113
Cluster 282	0.150833	0.149455	0.183611	0.244059	-1.05083	0.403387	0.338477
Cluster 283	-0.014	0.11983	0.26025	0.195682	-0.37225	0.323429	0.622707
Cluster 284	-0.2765	0.218779	-1.1635	0.357265	-1.11683	0.590499	0.0161994
