# Supplementary material for: Transcriptional profiling defines dynamics of parasite tissue sequestration during malaria infection
Source: Genome Med. 2015 Feb 27;7(1):19. doi: 10.1186/s13073-015-0133-7 (PMC4342211; doi:10.1186/s13073-015-0133-7)
Supplement: Additional file 4: Table S5. — Normalized microarray data from flow sorting experiments. The microarray data were log-2 transformed. The ‘Nominal p values from t test’ column gives the P-value from an equal-variance two-sided t-test. Expression fold change of each gene was calculated as the ratio of mean of unlogged expression of the fluorescent and the non-fluorescent datasets. Genes are ranked based on their nominal P-values, and then ordered according to the direction of their fold changes and their P-values. [file 13073_2015_133_MOESM4_ESM.xlsx]

## Sheet: SuppTab5
PlasmoDB accession number for each gene	Values from non-fluorescent population (replicate 1)	Values from non-fluorescent population (replicate 2)	Values from fluorescent population (replicate 1)	Values from fluorescent population (replicate 2)	Nominal p values from t test	Rank	FDR q value	Difference asexual	Fold change
PF13_0225	5.42959	7.34382	7.86851	8.48139	0.217138	1717	0.648631	-1.78825	2.87576	Cluster 272
PF11_0094	5.06528	5.99201	6.26734	7.58427	0.224831	1772	0.650768	-1.39716	2.76891	Cluster 272
MAL13P1.228	6.76628	9.05839	9.64282	9.82768	0.253744	2016	0.645562	-1.82291	2.66063	Cluster 272
PF14_0224	6.21136	8.1691	8.01797	9.3454	0.334454	2580	0.66489	-1.49145	2.51346	Cluster 272
PF10_0368	2.98673	5.33132	5.56413	6.1891	0.292517	2309	0.649769	-1.71759	2.49596	Cluster 272
PF11_0383	6.45914	7.66815	8.2281	8.6132	0.165842	1314	0.64734	-1.357	2.37299	Cluster 272
PF11_0415	7.30443	9.54057	9.72162	10.3107	0.302035	2381	0.650624	-1.59365	2.34201	Cluster 272
PF13_0285	6.72399	8.03411	8.46263	8.95255	0.197873	1572	0.645606	-1.32854	2.30596	Cluster 272
PF14_0694	6.72286	7.90122	8.49808	8.73067	0.162374	1285	0.648106	-1.30234	2.28139	Cluster 272
PFL2510w	3.82451	5.18345	5.53991	6.06553	0.216576	1710	0.649603	-1.29874	2.2472	Cluster 272
PF13_0255	5.37678	7.22354	7.41606	7.95899	0.286174	2258	0.650038	-1.38737	2.1969	Cluster 272
PF14_0173	7.9131	8.6921	8.91963	9.8686	0.217365	1719	0.648555	-1.09152	2.16779	Cluster 272
PF13_0173	5.82436	6.49093	6.39687	7.78968	0.349304	2689	0.666262	-0.93563	2.08407	Cluster 272
PF13_0197	4.85973	6.02455	6.26253	6.89467	0.228474	1805	0.64922	-1.13646	2.07961	Cluster 272
PF10_0351	4.48098	6.83852	6.76777	7.45149	0.358918	2765	0.665782	-1.44988	2.0764	Cluster 272
PF14_0572	4.98446	5.4193	5.81277	6.619	0.157263	1235	0.653117	-1.01401	2.07525	Cluster 272
PFI0100c	4.73434	5.96179	6.13079	6.76518	0.252356	2005	0.645552	-1.09992	2.01075	Cluster 272
MAL13P1.49	8.49593	9.65108	9.81026	10.4618	0.250255	1983	0.647281	-1.06252	1.98116	Cluster 272
PFE0045c	7.07475	8.08611	8.27982	8.9029	0.230852	1833	0.645959	-1.01093	1.94186	Cluster 272
PF10_0059	6.31114	7.3681	7.60672	8.0997	0.22431	1766	0.651465	-1.01359	1.91832	Cluster 272
PF13_0039	5.76667	6.84758	6.97185	7.58814	0.258316	2058	0.643782	-0.972867	1.8746	Cluster 272
PF14_0172	8.36161	8.93468	9.1832	9.84738	0.186673	1476	0.648675	-0.867143	1.83625	Cluster 272
MAL13P1.380	9.324	9.82127	10.1246	10.7322	0.161071	1274	0.648457	-0.855787	1.82288	Cluster 272
MAL8P1.109	6.5058	8.3413	8.24195	8.79435	0.371712	2836	0.672254	-1.0946	1.79847	Cluster 272
MAL13P1.23	6.20804	6.84308	6.74309	7.77936	0.349699	2695	0.665531	-0.735665	1.73161	Cluster 272
PFL1110c	8.26504	9.79234	9.8377	10.1019	0.348537	2685	0.66579	-0.941121	1.68628	Cluster 272
PF14_0788	3.98619	4.19848	4.63053	5.01283	0.0793233	695	0.585394	-0.729346	1.66794	Cluster 272
PFL1700c	7.99072	9.42095	9.58023	9.6167	0.33838	2611	0.664708	-0.892633	1.64984	Cluster 272
PF07_0052	8.20029	8.84716	8.97289	9.49101	0.229566	1821	0.646593	-0.708224	1.61934	Cluster 272
PF14_0346	7.99769	9.5611	9.47083	9.78739	0.398296	2997	0.681635	-0.849713	1.57595	Cluster 272
PFD0240c	10.8116	11.297	11.6039	11.7371	0.134083	1077	0.638545	-0.616189	1.51299	Cluster 272
PF07_0127	6.92486	7.83654	7.84273	8.19388	0.321763	2500	0.66013	-0.637608	1.49218	Cluster 272
PFF0485c	6.9634	7.43286	7.72159	7.81877	0.139713	1116	0.642103	-0.572044	1.468	Cluster 272
PFB0670c	6.29998	7.32279	7.14779	7.67401	0.406663	3038	0.686562	-0.599519	1.44851	Cluster 272
PFI0515w	7.27182	7.97845	7.88729	8.42197	0.354549	2734	0.665135	-0.529495	1.42532	Cluster 272
PFE0360c	7.70369	8.43139	7.86017	9.09699	0.624555	4104	0.780542	-0.41104	1.40864	Cluster 272
PFE0200c	6.31996	6.64378	6.57706	7.08117	0.366093	2812	0.667743	-0.347243	1.2835	Cluster 272
PFF1210w	6.70926	7.51645	7.23013	7.59088	0.570133	3864	0.756783	-0.297649	1.19182	Cluster 272
PF14_0108	5.65001	6.06998	5.74322	6.2452	0.721462	4476	0.826716	-0.134216	1.10245	Cluster 272
PFF1420w	5.53038	5.83412	5.62731	5.83049	0.822339	4851	0.869465	-0.046649	1.02971	Cluster 272
PFL1515c	4.50414	4.40691	4.49911	4.28538	0.643891	4191	0.788002	0.0632737	0.959172	Cluster 272
PF13_0166	8.58055	8.78097	8.17736	8.96155	0.8091	4813	0.862222	0.111304	0.95784	Cluster 272
PF14_0781	4.83262	4.47989	4.77364	4.35191	0.766209	4656	0.844048	0.0934811	0.940253	Cluster 272
PFB0135w	4.53644	5.09817	4.42918	4.78712	0.594146	3956	0.770317	0.209152	0.855448	Cluster 272
PFB0467w	7.94865	7.64205	7.46895	7.29108	0.143821	1147	0.643119	0.415335	0.747049	Cluster 272
PFD1110w	8.59276	10.5834	11.1729	11.4479	0.228646	1810	0.647914	-1.72231	2.65685	Cluster 266
PF14_0495	8.87752	10.2196	10.7978	11.2657	0.172147	1360	0.64922	-1.48322	2.55155	Cluster 266
PFL0300c	8.84297	10.5137	10.9989	11.3851	0.219535	1734	0.649362	-1.51367	2.45737	Cluster 266
PF10_0072	8.37846	9.45699	9.86536	10.6421	0.182103	1446	0.645924	-1.33602	2.44386	Cluster 266
PF11_0277	6.95505	9.27355	9.35552	10.1585	0.312465	2449	0.654403	-1.6427	2.41998	Cluster 266
MAL8P1.73	8.57365	10.5849	10.8612	11.3512	0.278104	2198	0.648952	-1.52696	2.33328	Cluster 266
PFL1435c	8.18955	9.298	9.5172	10.4286	0.22884	1814	0.647034	-1.22911	2.291	Cluster 266
PFD0230c	9.70184	11.1419	11.5793	11.9183	0.214681	1693	0.650383	-1.32695	2.2411	Cluster 266
PFA0265c	9.06819	10.4531	10.609	11.3848	0.259627	2067	0.644231	-1.23629	2.18504	Cluster 266
PF11_0278	9.76535	10.6186	10.7502	11.7933	0.250228	1982	0.647539	-1.07978	2.15828	Cluster 266
PF10_0344	9.85001	10.8681	11.241	11.8129	0.183473	1458	0.645428	-1.16786	2.15547	Cluster 266
PF10_0094	9.2418	10.5465	10.6697	11.4389	0.265207	2096	0.648973	-1.16017	2.09671	Cluster 266
PF10_0138	5.29691	7.8404	8.22057	8.04487	0.344679	2660	0.664608	-1.56407	2.09449	Cluster 266
PFI0845w	8.45546	9.71177	9.98877	10.5061	0.228809	1813	0.647304	-1.16382	2.07664	Cluster 266
PFI0785c	7.35868	9.13393	9.13819	9.87825	0.319821	2491	0.658515	-1.26192	2.07264	Cluster 266
PF10_0135	9.10436	9.64016	9.9436	10.8159	0.187882	1494	0.64501	-1.00748	2.06722	Cluster 266
PFB0680w	9.48	10.5687	10.7432	11.4271	0.240688	1907	0.647345	-1.06079	2.00082	Cluster 266
MAL13P1.306	6.89747	8.17388	8.24966	8.9905	0.279456	2210	0.648565	-1.08441	1.99261	Cluster 266
PFE0080c	9.90251	11.1068	11.4494	11.7443	0.220177	1740	0.649017	-1.09217	1.96907	Cluster 266
PFL1785c	9.56809	10.013	10.728	10.8378	0.0493935	432	0.586433	-0.992349	1.96743	Cluster 266
PF14_0530	5.62607	6.67583	6.81504	7.53352	0.248914	1971	0.647732	-1.02333	1.96449	Cluster 266
MAL8P1.150	9.34057	10.4356	10.5158	11.2759	0.269632	2127	0.650185	-1.00779	1.93964	Cluster 266
PF14_0092	6.582	7.91061	8.18982	8.44305	0.254378	2021	0.645573	-1.07013	1.90244	Cluster 266
PFC0370w	9.69007	10.326	10.6774	11.214	0.152967	1207	0.650016	-0.937636	1.90222	Cluster 266
PF11_0373	10.1428	11.3187	11.512	11.9967	0.248786	1969	0.648056	-1.02361	1.90163	Cluster 266
PF11_0060	6.77225	7.54618	7.85584	8.32305	0.175838	1380	0.65353	-0.930224	1.86318	Cluster 266
PF10_0119	10.9874	12.1288	12.3593	12.7331	0.241635	1911	0.648532	-0.988109	1.85332	Cluster 266
PF14_0065	9.9721	11.4207	11.54	11.9243	0.301016	2371	0.651165	-1.03577	1.83259	Cluster 266
PFI1555w	8.5362	9.17676	9.70626	9.77792	0.110841	926	0.613936	-0.885606	1.80348	Cluster 266
PFI0410c	9.85356	10.4528	10.5061	11.4054	0.275757	2182	0.648192	-0.802593	1.79087	Cluster 266
PFE1130w	9.88235	10.6683	10.9432	11.3303	0.188145	1497	0.64462	-0.861416	1.76723	Cluster 266
PF10_0166	7.55459	8.49565	8.75304	9.06743	0.216329	1709	0.649241	-0.885112	1.76327	Cluster 266
PF14_0325	9.20519	9.56433	9.74971	10.5486	0.223032	1757	0.651072	-0.764398	1.75061	Cluster 266
MAL13P1.130	11.2628	11.9862	12.3433	12.5843	0.158641	1247	0.652501	-0.839329	1.74048	Cluster 266
PFE0075c	9.74371	10.8734	11.0657	11.2842	0.27105	2139	0.649937	-0.866383	1.69661	Cluster 266
PF10_0347	6.72363	7.52779	7.14257	8.41224	0.477236	3387	0.722687	-0.651688	1.66066	Cluster 266
PFI1005w	8.59179	9.09127	9.28768	9.8171	0.190005	1512	0.644534	-0.710861	1.63978	Cluster 266
PF08_0129	7.72	7.82807	8.24481	8.6731	0.0901411	773	0.598103	-0.684916	1.62421	Cluster 266
PFD0385w	8.38827	9.03993	9.03601	9.76965	0.295525	2327	0.651374	-0.688727	1.62268	Cluster 266
PF14_0652	6.7023	7.8506	7.82381	8.3045	0.33315	2570	0.664873	-0.787707	1.62032	Cluster 266
PFD0955w	11.4018	12.0758	12.2135	12.582	0.22837	1803	0.649644	-0.658948	1.54936	Cluster 266
PF14_0091	10.2343	10.9309	11.0373	11.4211	0.24547	1942	0.648308	-0.646602	1.53442	Cluster 266
PF14_0102	11.7932	12.3818	12.6971	12.725	0.16855	1333	0.648531	-0.623509	1.50918	Cluster 266
PFL1090w	12.2308	12.7476	12.9211	13.2674	0.191185	1522	0.644277	-0.605068	1.50777	Cluster 266
PF13_0301	10.3649	11.2696	11.3917	11.5315	0.29451	2323	0.650256	-0.64435	1.49098	Cluster 266
PFL1565c	9.03472	9.30303	9.43295	9.97996	0.219668	1736	0.649008	-0.537577	1.47133	Cluster 266
PF07_0019	8.75011	8.66198	8.75622	9.4472	0.373739	2853	0.671892	-0.395668	1.35282	Cluster 266
PFL2460w	8.77751	9.8968	9.64261	10.0526	0.481973	3415	0.723877	-0.510475	1.33706	Cluster 266
PFE0370c	6.4631	8.21339	7.61881	8.22728	0.592437	3946	0.770048	-0.584801	1.28882	Cluster 266
MAL13P1.308	12.1938	12.7564	12.7173	12.9612	0.35685	2752	0.665074	-0.364144	1.26755	Cluster 266
PFC1045c	6.94171	8.05007	7.98316	7.80387	0.552183	3781	0.749047	-0.397627	1.22815	Cluster 266
PFB0570w	8.99236	10.2189	9.68167	10.3064	0.629355	4121	0.783296	-0.388423	1.22721	Cluster 266
PFB0665w	7.39481	8.50363	7.90678	8.68109	0.660895	4239	0.799654	-0.344712	1.22437	Cluster 266
PFL1990c	2.27658	2.74703	4.63081	4.24713	0.023921	187	0.6561	-1.92716	3.7863	Cluster 256
PFI0360c	7.86193	8.92715	9.53529	10.0396	0.141863	1135	0.641071	-1.39293	2.49441	Cluster 256
PFF0710w	4.61946	6.52562	6.78186	7.34696	0.272221	2154	0.648198	-1.49187	2.3377	Cluster 256
PF14_0388	7.36282	8.37247	8.52346	9.52161	0.245285	1941	0.648154	-1.15489	2.2237	Cluster 256
PFF0310w	4.44887	4.08266	5.33081	5.48386	0.0289168	238	0.623168	-1.14157	2.19163	Cluster 256
PFF0995c	8.49815	10.0419	10.3079	10.7964	0.254129	2019	0.645581	-1.2821	2.15151	Cluster 256
PF10_0308	5.90155	6.62655	6.98327	7.67637	0.167488	1323	0.649316	-1.06577	2.08771	Cluster 256
PF10_0193	8.88053	9.24049	9.37865	10.4687	0.271514	2145	0.649228	-0.863146	1.93527	Cluster 256
PF10_0367	7.71114	7.6955	8.35707	8.82354	0.0627747	563	0.571885	-0.886989	1.8735	Cluster 256
MAL8P1.126	6.63911	7.07312	6.91224	8.28791	0.410718	3052	0.690228	-0.743964	1.84781	Cluster 256
MAL13P1.37	6.28498	6.91553	7.12872	7.81541	0.202357	1606	0.646257	-0.871818	1.83797	Cluster 256
PF14_0119	5.47991	6.47305	6.35467	7.30842	0.340129	2632	0.662813	-0.855066	1.80083	Cluster 256
PFF0565c	3.55034	3.84299	4.48002	4.5247	0.0321341	272	0.605941	-0.8057	1.73925	Cluster 256
PFF0990c	4.71282	4.89784	5.35892	5.78908	0.0815835	711	0.588526	-0.768672	1.71913	Cluster 256
PF13_0185	7.5548	8.10281	8.37695	8.77634	0.158176	1242	0.653209	-0.747844	1.66527	Cluster 256
PF14_0472	8.35488	8.88796	9.05974	9.63389	0.20526	1627	0.647068	-0.7254	1.65783	Cluster 256
PFL0260c	8.38395	8.6902	8.96725	9.4785	0.147997	1171	0.648231	-0.685796	1.62475	Cluster 256
MAL13P1.152	3.77638	4.18556	4.36847	4.95587	0.197348	1568	0.645535	-0.681197	1.62049	Cluster 256
PF14_0234	4.74858	4.94178	5.21978	5.58403	0.114124	946	0.618753	-0.556724	1.47934	Cluster 256
PF07_0072	10.3354	11.3306	11.2154	11.6804	0.379299	2892	0.672692	-0.614889	1.46346	Cluster 256
MAL8P1.91	7.24189	7.54322	7.44121	8.09438	0.406339	3037	0.686241	-0.37524	1.32321	Cluster 256
PF14_0212	8.37975	8.89134	8.61365	9.36548	0.517712	3599	0.737801	-0.354021	1.30125	Cluster 256
PF10_0253b	9.38501	9.50178	9.71468	9.90386	0.0812167	709	0.587532	-0.365873	1.29037	Cluster 256
PFE0770w	3.8062	4.05646	4.10522	4.31425	0.229822	1823	0.646603	-0.278407	1.21148	Cluster 256
PFD0385c	7.34189	8.11946	7.96468	8.11824	0.515049	3582	0.737489	-0.310782	1.19836	Cluster 256
PF11_0287	7.35512	7.55306	7.61779	7.62964	0.229229	1818	0.646708	-0.169627	1.12214	Cluster 256
PF14_0774	8.32932	8.49816	8.09774	8.54808	0.741966	4563	0.834	0.0908283	0.948819	Cluster 256
PFB0315w	7.88147	8.75375	7.52624	8.61462	0.756899	4618	0.840653	0.247177	0.86344	Cluster 256
PFF0460w	3.26979	3.56247	2.78591	3.45855	0.507027	3539	0.734824	0.293901	0.833666	Cluster 256
PFA0210c	9.79891	10.608	10.6604	10.9951	0.289986	2288	0.650062	-0.624289	1.49276	Cluster 273
PF08_0119	7.55607	9.03407	8.72448	8.97803	0.535498	3699	0.742517	-0.556189	1.30154	Cluster 273
PF10_0262	8.13344	9.12612	8.30831	9.25392	0.84576	4925	0.880792	-0.151336	1.10475	Cluster 273
PFL2215w	13.1719	13.3394	13.4196	13.3313	0.333075	2569	0.664982	-0.119835	1.08529	Cluster 273
PFE0165w	12.8607	12.955	13.0382	12.9587	0.27963	2213	0.64809	-0.090577	1.06463	Cluster 273
PFL0885w	7.88009	10.0008	9.88081	10.6742	0.359023	2766	0.665737	-1.33705	2.04481	Cluster 269
PFB0760w	7.58915	8.83609	9.06191	9.1761	0.284665	2254	0.647758	-0.906384	1.71332	Cluster 269
PFF0140c	4.28152	4.63388	4.80457	5.44716	0.209806	1658	0.649031	-0.66816	1.61654	Cluster 269
PF08_0061	7.18964	7.87526	7.77946	8.26055	0.364434	2799	0.667803	-0.487555	1.38239	Cluster 269
PFF0145w	7.94075	7.70661	8.01465	8.49326	0.247651	1961	0.64773	-0.430276	1.36159	Cluster 269
PF08_0113	9.00884	9.67205	9.54827	10.0204	0.389352	2942	0.678785	-0.443907	1.34291	Cluster 269
PF08_0036	7.59361	8.95654	8.71254	8.78727	0.558568	3809	0.752138	-0.474834	1.24835	Cluster 269
MAL8P1.122	8.79357	8.95368	9.04811	9.28498	0.176991	1391	0.652615	-0.292918	1.22736	Cluster 269
PF13_0196	3.4702	5.52244	5.51924	6.38031	0.321517	2498	0.660153	-1.45346	2.26423	Cluster 264
PFF0490w	7.24786	7.9143	8.03797	8.68375	0.234864	1867	0.645216	-0.779778	1.71412	Cluster 264
PF14_0149	7.12281	7.10031	7.31199	7.68641	0.174698	1376	0.651183	-0.387639	1.31924	Cluster 264
MAL13P1.348	6.94395	7.42916	7.65167	7.11932	0.636174	4145	0.787198	-0.19894	1.15113	Cluster 264
PFE0820c	6.64288	6.6139	6.39611	7.06836	0.786763	4738	0.85169	-0.103845	1.10388	Cluster 264
MAL13P1.174	8.57596	9.07933	9.07478	8.87841	0.636763	4148	0.787357	-0.148953	1.09463	Cluster 264
MAL7P1.65	3.64066	3.73945	3.83609	3.71626	0.382899	2910	0.674877	-0.0861195	1.0618	Cluster 264
PFI1715w	8.8122	8.62469	8.6087	8.95758	0.774932	4687	0.84801	-0.0646935	1.0513	Cluster 264
PF10_0131	5.8075	6.65331	6.21961	6.02726	0.828194	4872	0.871882	0.106967	0.892003	Cluster 264
PFD1120c	9.72414	10.7063	12.4389	12.2635	0.0504526	443	0.584134	-2.13595	4.16005	Cluster 255
PFL1750c	9.28889	8.97986	11.2757	10.4008	0.0667946	590	0.58066	-1.7039	3.38926	Cluster 255
PF11_0338	9.99543	10.8522	11.2656	11.3074	0.181981	1444	0.646386	-0.862653	1.74123	Cluster 255
PFB0685c	9.4779	9.06771	10.1962	9.54112	0.263042	2086	0.646761	-0.595838	1.53493	Cluster 255
PF14_0320	8.22929	7.02438	7.5691	7.02047	0.665716	4262	0.80114	0.332046	0.743076	Cluster 255
PF14_0735	3.52888	4.50484	8.75227	7.73369	0.0267433	215	0.637983	-4.22612	18.8071	Cluster 44
PFI1765c	4.16033	4.08898	8.6807	7.3754	0.0269127	218	0.63319	-3.90339	16.5161	Cluster 13
PF14_0708	3.92813	4.39886	8.36388	7.26344	0.0258423	204	0.649732	-3.65017	13.3016	Cluster 14
PF14_0287	3.28992	3.26424	6.66808	6.53232	0.000431891	6	0.369195	-3.32312	10.019	Cluster 263
PF14_0752	2.90139	3.64998	6.89273	6.22973	0.0223833	181	0.634276	-3.28555	9.68186	Cluster 23
PFI1770w	5.25175	5.22189	9.00746	7.5468	0.0531657	465	0.586424	-3.04031	9.30298	Cluster 13
PF14_0744	3.42617	3.96822	7.32674	6.30638	0.0326291	279	0.599838	-3.11937	9.07844	Cluster 44
PF14_0805	2.36004	2.46185	5.82105	4.98523	0.0192271	164	0.601314	-2.9922	8.28789	Cluster 67
MAL13P1.106	4.46879	4.66588	7.6834	7.36683	0.00395038	43	0.471198	-2.95778	7.79788	Cluster 262
PF14_0685	3.42074	4.18849	7.09833	6.40684	0.0293659	244	0.617285	-2.94797	7.66628	Cluster 49
PF14_0792	5.67451	4.96416	8.74028	7.61215	0.0503619	440	0.587059	-2.85688	7.57458	Cluster 49
PF14_0736	3.52968	4.12643	7.30355	5.9237	0.0657215	579	0.582185	-2.78557	7.5369	Cluster 13
MAL13P1.475	3.45134	3.71426	6.9058	5.77144	0.0418517	364	0.589718	-2.75582	7.25294	Cluster 110
PF14_0636	6.86161	6.8241	9.98521	9.2939	0.0149771	130	0.590906	-2.7967	7.1483	Cluster 120
PFL0795c	6.82741	6.86302	9.89634	9.32076	0.010713	93	0.590829	-2.76334	6.92466	#N/A
PFD0310w	10.1924	10.7671	13.4589	13.033	0.0163113	142	0.589158	-2.76613	6.74285	Cluster 13
PF13_0247	4.48737	3.62536	7.15831	6.47516	0.0374748	322	0.59692	-2.76037	6.66676	Cluster 36
PF14_0367	4.77189	6.02628	8.42463	8.08316	0.0481311	418	0.590585	-2.85481	6.64676	Cluster 36
PF14_0748	8.55528	8.93701	11.7248	11.1848	0.0145786	125	0.598189	-2.70867	6.59422	Cluster 44
PF13_0011	10.471	10.6077	13.2689	13.0476	0.00245547	27	0.466449	-2.6189	6.15399	#N/A
PFF0730c	4.52882	4.37049	7.27872	6.78714	0.00984493	84	0.601127	-2.58328	6.07104	Cluster 258
PF14_0739a	3.98773	4.39132	7.27344	5.95498	0.0722001	627	0.590613	-2.42468	5.88182	#N/A
PF13_0248	5.03316	4.66023	7.61156	7.14323	0.0137034	118	0.595634	-2.5307	5.80624	Cluster 36
PFI0205w	5.16407	4.14888	7.63664	6.76031	0.0630732	569	0.568545	-2.542	5.73592	Cluster 49
PF14_0290	6.68028	7.05746	9.59039	9.12741	0.0140762	121	0.596667	-2.49003	5.6421	Cluster 262
PF11_0037	7.49618	6.96653	10.1699	9.10582	0.0559203	497	0.577093	-2.40649	5.5723	Cluster 81
PFD1050w	5.21686	6.8197	8.99565	8.32311	0.0933684	796	0.601616	-2.6411	5.53251	Cluster 240
PFF0075c_s	2.92444	3.07384	5.69047	5.15677	0.0128132	111	0.592061	-2.42448	5.45313	#N/A
PFD0700c	3.85441	3.25695	6.23905	5.71255	0.0260172	207	0.644649	-2.42012	5.32689	Cluster 202
PFF0085w	6.25148	6.36402	9.02669	8.23685	0.0282212	231	0.626607	-2.32402	5.19208	0
PF14_0745	3.35308	2.87529	6.02032	4.57372	0.103257	862	0.614389	-2.18283	5.05368	Cluster 44
PFE0510c	2.70878	3.67936	5.88727	5.18223	0.0598341	538	0.570426	-2.34068	4.93552	Cluster 202
MAL13P1.350	4.49403	4.12209	6.97174	6.11208	0.0412541	358	0.59104	-2.23385	4.87364	Cluster 263
PF10_0195a_s	5.51006	6.66879	8.27004	8.56978	0.0600599	539	0.571516	-2.33049	4.67486	#N/A
PF11_0297	4.2393	5.21346	7.10724	6.6533	0.0569759	509	0.574125	-2.15389	4.26033	Cluster 193
PF14_0706	2.8567	3.59428	5.61035	5.02811	0.0468478	409	0.587487	-2.09374	4.21719	Cluster 81
PFF1455c	3.82057	3.82057	6.07268	5.68728	0.0086421	73	0.607196	-2.05942	4.20542	Cluster 5
PF11_0279	5.63424	6.35417	7.63273	8.46682	0.0649131	576	0.57802	-2.05557	4.20055	Cluster 55
PFF0280w	5.78225	7.1419	8.11938	9.04169	0.123189	1002	0.630578	-2.11846	4.10212	Cluster 32
PFD1007w	2.97545	3.18202	5.49559	4.58261	0.0525468	457	0.589743	-1.96036	4.07759	Cluster 262
PF14_0588	2.16602	2.26843	4.56451	3.81366	0.0349962	296	0.606404	-1.97186	4.05374	Cluster 209
PFL1085w	2.63707	3.02923	5.14933	4.45126	0.0390099	332	0.602656	-1.96714	3.98802	#N/A
PFB0405w	2.47788	2.75591	4.8377	4.24939	0.0273517	223	0.62909	-1.92665	3.86307	Cluster 3
PF14_0034	4.5262	4.93785	7.05749	6.16784	0.0617034	556	0.569202	-1.88064	3.81987	Cluster 207
PF07_0089	4.37261	4.67549	6.65414	6.24205	0.0172087	150	0.588422	-1.92404	3.8126	Cluster 36
PF10_0377	4.38266	5.14839	7.12332	6.20431	0.0865751	748	0.593641	-1.89829	3.78435	Cluster 131
PF08_0023	2.96325	2.74095	5.11124	4.33314	0.043762	378	0.593797	-1.87009	3.77807	Cluster 240
PF11_0449	6.1999	6.13017	8.10855	8.02711	0.000792779	8	0.508271	-1.9028	3.73977	Cluster 263
PF08_0033	5.26905	5.64774	7.44102	7.29526	0.0110987	97	0.586857	-1.90974	3.73005	Cluster 240
PF14_0573	3.45602	3.53717	5.48636	5.28286	0.00334954	35	0.490851	-1.88801	3.709	Cluster 36
PFE1290w	3.73812	6.19369	6.92996	7.61232	0.212172	1677	0.648914	-2.30523	3.67009	Cluster 67
PFI1760w	5.87531	6.22988	8.31208	7.43305	0.0616094	554	0.570387	-1.81997	3.66812	#N/A
MAL13P1.211	3.13328	2.76922	4.8782	4.78577	0.00982477	83	0.607123	-1.88073	3.65537	Cluster 262
PFC0610c	5.58729	6.12546	7.91468	7.45955	0.0351137	298	0.604355	-1.83074	3.53979	Cluster 145
PFF0275c	3.29803	4.26333	5.44554	5.81788	0.0700023	611	0.58763	-1.85103	3.44316	Cluster 36
PF14_0163	2.61409	2.67151	4.69072	4.08717	0.0288409	237	0.624155	-1.74614	3.42759	Cluster 6
PFA0070c_s	2.49271	2.69069	4.6628	3.99215	0.0382595	328	0.59827	-1.73577	3.41291	#N/A
PFI1335w	4.47554	5.06015	6.85604	6.17861	0.059612	531	0.5758	-1.74948	3.38573	Cluster 240
PF11_0479	3.10011	2.91801	4.94028	4.5635	0.014109	123	0.588334	-1.74283	3.36877	Cluster 30
PFL0220c	3.73238	3.53477	5.47155	5.26679	0.00665351	58	0.588377	-1.7356	3.33075	Cluster 240
MAL8P1.76	3.73663	3.84953	5.65323	5.36835	0.00786268	67	0.601906	-1.71771	3.30266	Cluster 35
PFI1230c	4.00104	4.48889	6.30663	5.5808	0.0603255	545	0.567724	-1.69875	3.30213	Cluster 241
PF10_0376	4.76968	5.0169	7.07097	5.95994	0.104195	873	0.612159	-1.62217	3.2973	Cluster 249
PFD1035w	7.57766	7.62331	9.76174	8.67038	0.0978053	827	0.606582	-1.61557	3.28574	Cluster 110
PFL0325w	5.06736	4.37604	6.67073	6.25398	0.0497837	438	0.582969	-1.74065	3.28213	Cluster 49
PFF1035w	5.01409	6.6181	6.80241	8.30747	0.254654	2025	0.644999	-1.73884	3.28183	Cluster 5
PFL0915c	4.19822	4.06413	6.0745	5.57386	0.0226374	183	0.634465	-1.69301	3.27855	Cluster 84
PFI1800w	4.55089	4.43318	6.59358	5.5672	0.0914834	787	0.596211	-1.58835	3.19666	Cluster 73
PF11_0503	6.11732	5.96807	7.94358	7.37025	0.0320637	271	0.606844	-1.61422	3.11793	Cluster 50
PFD0820w	3.71953	3.39079	5.40052	4.97123	0.0264015	210	0.644825	-1.63071	3.11078	Cluster 202
PFC0640w	5.57301	5.94933	7.72125	7.01424	0.0568838	508	0.574325	-1.60657	3.11066	Cluster 14
PFL0850w	3.75481	3.4946	5.63721	4.75609	0.0758149	658	0.590965	-1.57195	3.10014	Cluster 210
PFI1095w	4.18374	4.60527	6.09237	5.99	0.0169098	145	0.598141	-1.64668	3.09996	Cluster 263
PFE0875c	5.18574	5.1789	7.11504	6.42757	0.0437517	377	0.595232	-1.58899	3.09416	Cluster 240
MAL13P1.328	5.51437	6.53212	7.41647	8.00322	0.102906	857	0.615873	-1.6866	3.09144	Cluster 265
PFA0645c	3.74416	4.36845	6.14966	5.08373	0.127414	1027	0.636325	-1.56039	3.08051	#N/A
PF14_0467	2.09657	2.53676	4.20869	3.62722	0.0481426	419	0.589316	-1.60129	3.06029	Cluster 36
PFC0680w	5.53887	6.59	7.98826	7.45275	0.106898	896	0.611921	-1.65607	3.00443	Cluster 240
PF14_0633a	3.85735	2.6577	5.2278	4.61467	0.132198	1065	0.63666	-1.66371	2.9789	#N/A
PF13_0181	4.4101	5.68821	6.90698	6.59694	0.122358	992	0.632633	-1.70281	2.97725	Cluster 84
PF11_0038	4.96144	5.43848	7.10571	6.39036	0.0692104	603	0.58869	-1.54808	2.97387	Cluster 44
PFI1225w	3.50193	3.11876	5.09701	4.59951	0.0392427	337	0.597258	-1.53791	2.92122	Cluster 202
MAL13P1.252	5.53707	5.12908	6.94836	6.81963	0.0184969	161	0.589257	-1.55091	2.90387	Cluster 232
PFL2320w	3.16195	3.20526	4.7902	4.6338	0.00280679	30	0.479868	-1.5284	2.88856	Cluster 49
PFI0980w	6.44229	6.13048	8.14229	7.41403	0.0638281	570	0.57434	-1.49177	2.88553	Cluster 110
PFL1910c	6.32748	5.06062	7.77778	6.75382	0.193404	1541	0.643717	-1.57175	2.87974	Cluster 241
PF11_0411	4.65046	5.61363	6.23239	7.09598	0.141385	1130	0.641736	-1.53214	2.86172	Cluster 241
PFA0490w	8.55063	7.91103	10.034	9.46558	0.0709911	621	0.586334	-1.51897	2.85132	Cluster 49
PF10_0374	5.25415	5.41213	6.72295	6.95805	0.00871242	76	0.587974	-1.50736	2.84807	Cluster 240
MAL7P1.161	3.34996	2.99828	4.3462	4.95809	0.0525482	458	0.588471	-1.47802	2.82752	Cluster 11
PFC0176c	5.38986	5.82433	7.37067	6.8174	0.0516584	450	0.588791	-1.48694	2.82257	Cluster 241
PF10_0383_s	2.83632	3.11692	4.75223	4.14062	0.0486114	424	0.588037	-1.46981	2.81897	#N/A
PFI1455c	6.06631	7.06698	7.78306	8.40137	0.122016	990	0.63214	-1.52557	2.7767	Cluster 241
PF14_0438	6.13005	6.13005	7.42885	7.75527	0.0122346	105	0.597633	-1.46201	2.77256	Cluster 36
PF10_0306	5.06668	7.43683	7.43683	8.64362	0.310882	2441	0.653222	-1.78847	2.77205	Cluster 265
PF14_0195	3.03924	3.25177	4.61995	4.61312	0.00518292	50	0.531664	-1.47103	2.76471	Cluster 36
PF14_0168	3.71774	3.92213	5.67159	4.75486	0.0973076	820	0.608647	-1.39329	2.75356	Cluster 202
PF14_0523	5.7983	6.76809	7.88753	7.75056	0.0883945	758	0.598121	-1.53585	2.74627	Cluster 240
PF14_0067	5.38249	6.25303	7.34321	7.30181	0.0745991	652	0.586838	-1.50475	2.7136	Cluster 36
PFL2285c	3.59182	4.20476	5.29381	5.43502	0.0430638	372	0.593748	-1.46613	2.70484	Cluster 254
PFI1790w	3.20352	2.95121	5.0104	3.73999	0.182958	1453	0.645832	-1.29783	2.69048	Cluster 60
PFL2290w	5.88464	7.13501	7.31896	8.54407	0.245803	1944	0.648521	-1.42169	2.66953	Cluster 241
PFL1940w	4.58036	4.68654	6.34657	5.67318	0.0562049	503	0.573111	-1.37642	2.66546	Cluster 27
PF11_0325	2.65023	3.12382	4.36655	4.25703	0.0278884	228	0.627366	-1.42477	2.65086	Cluster 263
PFI1125c	7.03681	6.49601	8.5725	7.68661	0.119507	976	0.628023	-1.36315	2.64801	Cluster 240
MAL8P1.25	3.49011	3.40573	5.04695	4.60912	0.0251167	197	0.653926	-1.38011	2.63179	Cluster 49
PF10_0168	5.28917	6.48238	7.02301	7.69547	0.16435	1298	0.649425	-1.47347	2.62497	Cluster 238
PFI0460w	5.08365	6.757	7.09293	7.88213	0.232317	1841	0.647231	-1.5672	2.6215	Cluster 148
PFL2590w_s	4.09123	5.08318	5.49699	6.45787	0.181706	1442	0.646304	-1.39022	2.61201	#N/A
PF08_0122	5.39493	5.69177	6.93667	6.90703	0.0115066	101	0.584328	-1.3785	2.58641	Cluster 67
PF13_0267	3.65748	4.20434	5.50874	5.11881	0.0542211	476	0.584244	-1.38287	2.58515	Cluster 81
PF14_0644	5.2609	4.76915	6.49927	6.29783	0.0349614	295	0.607855	-1.38352	2.57788	Cluster 110
PFL2525c	3.73029	4.14723	5.49074	5.11696	0.0395845	338	0.600677	-1.36509	2.57068	Cluster 13
PF11_0033_s	2.94011	3.68897	4.87159	4.55147	0.0754722	656	0.590087	-1.39699	2.56294	#N/A
MAL8P1.63	4.65843	5.45123	6.62193	6.26477	0.0856369	739	0.594359	-1.38852	2.54163	Cluster 95
PF08_0136	3.8358	4.18797	5.30992	5.42401	0.0181519	157	0.593	-1.35508	2.54117	Cluster 6
PF10_0063a	3.81214	3.45057	5.09953	4.8573	0.0251168	198	0.650627	-1.34706	2.53299	#N/A
PF11_0481	4.84636	5.20313	5.81342	6.77415	0.131609	1062	0.635615	-1.26904	2.52552	Cluster 49
PFL0510c	4.33422	4.06381	5.69459	5.36899	0.0242975	192	0.649073	-1.33277	2.52383	Cluster 49
PF13_0066	4.57735	4.93313	6.27965	5.8947	0.0366066	312	0.601779	-1.33194	2.52065	Cluster 240
PF10_0164	11.4697	11.6097	13.0907	12.6061	0.0351844	300	0.601535	-1.30871	2.50926	#N/A
MAL7P1.178	4.28192	5.14295	6.1143	6.08401	0.0844568	729	0.59421	-1.38672	2.50272	Cluster 25
PFB0955w	3.0125	2.93487	4.83855	3.4148	0.24722	1958	0.647596	-1.15299	2.49909	#N/A
PFI0185w	4.99578	4.32399	6.04228	5.99716	0.0561736	500	0.576229	-1.35984	2.49885	Cluster 241
PFL0305c	6.22013	6.70921	7.69653	7.90344	0.0373406	321	0.596635	-1.33531	2.49388	Cluster 239
PFF0175c	8.16879	7.59666	9.43425	8.98481	0.0676338	594	0.583996	-1.32681	2.48986	Cluster 110
PF11_0148	4.53112	4.0745	5.90965	5.29488	0.0769392	669	0.589868	-1.29945	2.48623	Cluster 7
PFE1410c	3.53477	6.35428	6.57452	7.09486	0.318074	2477	0.65862	-1.89017	2.48391	Cluster 277
PFE1105c	4.01725	5.39407	5.953	6.34892	0.181115	1434	0.647795	-1.4453	2.4631	Cluster 253
PFI1165c	4.67395	5.15328	6.03493	6.40153	0.0495458	435	0.584185	-1.30461	2.45617	Cluster 21
PF14_0066	5.52071	6.24297	7.17301	7.26939	0.0666803	588	0.581638	-1.33936	2.4545	Cluster 207
PFE0945c	2.53657	2.74091	4.24346	3.54914	0.0737637	641	0.590225	-1.25756	2.45432	Cluster 49
PF10_0102	5.00902	5.21653	6.13089	6.64264	0.0439014	380	0.592553	-1.27399	2.45009	Cluster 240
MAL13P1.188	5.44201	7.27421	7.68673	8.12372	0.24215	1914	0.648897	-1.54711	2.44598	Cluster 265
PF14_0491	4.03357	4.35751	5.54096	5.44486	0.0165383	144	0.589061	-1.29737	2.44375	Cluster 241
PF11_0462	4.07932	5.0172	5.33968	6.30919	0.199005	1579	0.64642	-1.27618	2.43045	Cluster 278
PFE0315c	4.31204	4.71743	5.6683	5.93597	0.0338018	287	0.604075	-1.2874	2.4274	Cluster 35
PF13_0295	5.96885	6.26162	7.64493	7.10073	0.0553944	488	0.582208	-1.2576	2.42115	Cluster 3
PFE0880c	6.2145	5.68835	7.37631	7.1105	0.048304	420	0.589883	-1.29198	2.41872	Cluster 232
PF13_0226	4.52303	6.16929	6.42357	7.15782	0.250168	1981	0.64771	-1.44454	2.40772	Cluster 148
MAL8P1.205	7.42045	6.94675	8.80109	8.0405	0.10993	921	0.612194	-1.2372	2.40726	#N/A
MAL13P1.156	6.54478	6.90248	8.10624	7.88085	0.0266091	213	0.640742	-1.26992	2.40037	Cluster 261
MAL13P1.278	7.07495	7.85274	8.32875	9.11726	0.150849	1190	0.650171	-1.25916	2.39592	Cluster 275
PF14_0631	6.33401	6.4628	7.90313	7.36565	0.0465292	405	0.589256	-1.23599	2.39402	Cluster 110
PFF1020c	6.58477	8.66887	8.9036	9.50061	0.283328	2241	0.648456	-1.57529	2.39231	Cluster 261
PFL1765c	4.77583	5.34811	6.46803	6.20979	0.0554575	489	0.58168	-1.27694	2.38587	Cluster 241
PFL1770c	4.45143	5.09585	6.19834	5.90828	0.0685004	598	0.587523	-1.27967	2.3805	Cluster 36
PFC0831w	3.3423	4.87703	5.43382	5.66375	0.204796	1620	0.648394	-1.43912	2.37606	Cluster 202
PF10_0355	4.47616	6.31831	5.81352	7.53068	0.417885	3097	0.692068	-1.27486	2.36291	#N/A
PF14_0222	8.34904	9.25673	9.6232	10.4715	0.183051	1455	0.645271	-1.24449	2.355	Cluster 275
PF14_0717	4.43642	6.09503	6.93637	6.48284	0.235081	1868	0.645467	-1.44388	2.35438	Cluster 196
PFF0080c_s	2.74052	3.77615	4.33721	4.79339	0.147153	1167	0.64674	-1.30697	2.35206	#N/A
PFL0955c	3.67964	3.84033	5.23312	4.70662	0.0480526	417	0.591035	-1.20988	2.34816	Cluster 32
PF10_0101	5.55013	5.60246	6.47889	7.06519	0.0555788	492	0.579398	-1.19574	2.3377	Cluster 263
PF10_0220	7.2101	8.90933	9.39083	9.63363	0.232639	1845	0.646724	-1.45252	2.33059	Cluster 253
PF14_0697	6.97235	7.37618	8.7007	8.03431	0.0921133	788	0.599555	-1.19324	2.32511	Cluster 125
PFF0645c	4.65727	5.90641	6.32785	6.87745	0.192545	1538	0.642109	-1.32081	2.32246	Cluster 224
PFL1030w	5.10532	6.20884	6.65423	7.23334	0.174948	1377	0.651639	-1.2867	2.31744	Cluster 241
PFI1330c	7.95178	7.42022	9.20315	8.57415	0.0999563	839	0.611056	-1.20265	2.3171	Cluster 151
PF07_0124	6.34069	6.37752	7.49278	7.64468	0.00414816	44	0.483543	-1.20962	2.31579	0
PF11_0416	5.00192	5.33124	5.90054	6.74905	0.125888	1019	0.633638	-1.15821	2.31392	Cluster 263
MAL7P1.156	4.71537	3.7467	5.89304	5.00861	0.203983	1617	0.64702	-1.21979	2.30811	Cluster 263
PF10_0062	7.13051	7.3461	8.68776	8.15504	0.054234	477	0.583158	-1.1831	2.30301	Cluster 254
PFL2110c	6.78064	7.60916	7.73367	8.93121	0.258623	2060	0.643922	-1.13754	2.29693	Cluster 243
PF13_0314	4.52443	5.22759	5.85278	6.33796	0.103932	872	0.611316	-1.21936	2.29301	Cluster 49
PFI0840w	3.22098	3.1899	4.47617	4.32177	0.00432521	46	0.482261	-1.19353	2.29025	Cluster 2
PF11_0410	5.71471	6.39577	6.71427	7.6915	0.193815	1545	0.643416	-1.14765	2.28	Cluster 254
PFL0480w	6.94405	7.46718	8.13373	8.64939	0.0839999	726	0.593437	-1.18594	2.27407	Cluster 278
PF10_0247	8.08555	8.47074	9.22837	9.67964	0.0581523	519	0.574688	-1.17586	2.26674	Cluster 234
PFL2505c	8.94851	10.597	11.0092	11.3256	0.23846	1892	0.646438	-1.39466	2.26522	Cluster 261
PF14_0333	8.99098	9.59333	10.1587	10.7801	0.112721	935	0.618338	-1.17724	2.26457	Cluster 261
PFE1235c	5.35503	5.91959	6.95508	6.71073	0.0602652	544	0.568199	-1.19559	2.2553	Cluster 12
PFD1000c_s	2.38464	2.05594	3.90952	2.59212	0.268333	2119	0.649494	-1.03053	2.24484	#N/A
PF08_0062	2.22005	2.10382	3.4055	3.24706	0.00704497	62	0.582801	-1.16434	2.24287	Cluster 226
PF10_0071	8.16209	9.19073	9.53937	10.2384	0.190506	1518	0.643678	-1.21247	2.2417	Cluster 234
PF14_0093	6.73754	7.42159	7.86055	8.60844	0.150302	1185	0.65055	-1.15493	2.23875	Cluster 210
PFC0305w	4.03277	4.77229	5.53862	5.67821	0.0851224	733	0.595625	-1.20588	2.23565	Cluster 36
PF10_0258	5.97488	4.69074	7.01424	6.09849	0.260943	2076	0.644691	-1.22356	2.22936	Cluster 136
MAL13P1.166	8.27461	9.43428	9.93539	10.2893	0.173678	1369	0.65069	-1.25789	2.22716	Cluster 248
PFE0120c	3.42278	4.25558	5.14937	4.94476	0.106297	893	0.610523	-1.20789	2.22258	Cluster 27
PFL0320w	5.0139	5.97848	6.76803	6.68468	0.126198	1021	0.633959	-1.23017	2.22162	Cluster 2
PF14_0810	4.51276	4.0357	5.55492	5.31902	0.0485892	423	0.589158	-1.16274	2.21595	Cluster 178
PFL0645c	3.20115	3.23122	4.36565	4.35168	0.000210408	3	0.359728	-1.14248	2.2075	Cluster 8
PF07_0094	5.4914	5.95436	6.70205	7.04383	0.0572683	511	0.574813	-1.15006	2.20636	Cluster 240
PF11_0147	4.41726	3.996	5.4553	5.25377	0.0389721	331	0.603891	-1.14791	2.19786	Cluster 210
PFB0935w	5.46384	6.91657	7.43888	7.56095	0.214206	1689	0.650481	-1.30971	2.19677	Cluster 243
PF14_0043	4.6846	5.09405	6.21494	5.83419	0.0556326	493	0.578782	-1.13524	2.19357	Cluster 7
PF11_0194	8.48428	9.19513	9.40794	10.4423	0.225832	1783	0.649631	-1.0854	2.19289	Cluster 261
MAL7P1.229	4.57832	6.36521	6.52715	7.13345	0.286552	2262	0.649746	-1.35853	2.18792	Cluster 283
PFC0185w	5.5259	7.22637	7.16856	8.15114	0.321198	2495	0.66029	-1.28372	2.18639	Cluster 276
PFI1345c	4.15626	4.50315	4.98349	5.83034	0.142781	1142	0.641263	-1.07721	2.18567	Cluster 8
MAL8P1.6	6.89992	7.25852	8.08974	8.33149	0.0346421	293	0.606414	-1.13139	2.18153	Cluster 240
PFL0385c	3.49052	3.46299	4.85053	4.29947	0.057692	516	0.573454	-1.09825	2.18001	Cluster 49
PF10_0061	3.38959	4.54382	5.28398	5.10754	0.169909	1343	0.648892	-1.22906	2.17238	Cluster 35
PFI1550c	7.40552	7.80914	8.51587	8.93398	0.0614358	552	0.570841	-1.1176	2.17139	Cluster 261
PF13_0038	3.2424	4.45904	4.61859	5.44265	0.249523	1977	0.647345	-1.1799	2.16344	Cluster 36
PFF1365c	7.84494	9.73335	9.70873	10.5525	0.324056	2519	0.659818	-1.34146	2.16315	Cluster 208
PFB0620w	6.30837	6.0594	7.67118	6.79367	0.148242	1172	0.648751	-1.04854	2.1568	Cluster 40
PF08_0058	8.92814	10.8544	10.8037	11.6686	0.330745	2557	0.66343	-1.34485	2.15636	Cluster 234
PFL0925w	6.52222	7.76568	7.93238	8.7195	0.249432	1976	0.647439	-1.18199	2.15099	Cluster 281
MAL13P1.405	9.13976	10.0148	10.5829	10.8896	0.129619	1047	0.634972	-1.159	2.1462	Cluster 274
PF11_0168	9.16396	10.2939	10.474	11.2853	0.239863	1901	0.647163	-1.1507	2.14219	Cluster 234
PF14_0272	6.78654	6.22543	7.96531	7.19729	0.152179	1202	0.649356	-1.07531	2.14164	Cluster 240
PF08_0091	6.00757	7.80637	8.20327	8.32956	0.270622	2133	0.650736	-1.35945	2.13902	Cluster 253
PF11_0064	5.1142	6.30096	6.78299	7.05089	0.185137	1467	0.647285	-1.20936	2.13885	Cluster 213
PF08_0077	4.83691	5.33294	6.07796	6.31557	0.0560819	499	0.576441	-1.11184	2.13689	Cluster 263
PFD0195c	8.03585	8.93553	9.35383	9.89401	0.162292	1284	0.648283	-1.13823	2.13515	Cluster 275
PFI1380c	6.13663	5.91434	7.03733	7.19652	0.0153287	134	0.586724	-1.09144	2.12779	Cluster 262
PF10_0196	5.86813	7.30249	7.50246	8.1182	0.257077	2041	0.646031	-1.22502	2.12323	Cluster 252
PFF0985c	2.80288	3.13989	3.79751	4.28451	0.0688235	600	0.588326	-1.06963	2.11442	Cluster 213
PFL1340c	8.53534	9.50667	9.83488	10.4601	0.190429	1517	0.643843	-1.12646	2.11376	Cluster 280
PFF0705c	6.2164	6.32938	6.89374	7.7016	0.128558	1036	0.636461	-1.02478	2.1133	Cluster 221
MAL13P1.94	9.88705	10.5993	10.9388	11.6932	0.174563	1375	0.651151	-1.07278	2.11113	Cluster 253
PF11_0230	5.33247	6.12927	6.56859	7.10269	0.147801	1168	0.649035	-1.10477	2.10675	Cluster 51
PF14_0362	3.77732	4.73433	5.15777	5.61809	0.166658	1322	0.646586	-1.1321	2.10299	Cluster 243
PFA0440w	4.29145	7.27421	7.45433	7.57453	0.365765	2808	0.668094	-1.7316	2.09888	Cluster 261
PF14_0155	5.51322	6.21858	7.05048	6.90025	0.0913856	784	0.597853	-1.10946	2.09759	Cluster 240
MAL13P1.38	7.21358	9.05476	9.12844	9.75987	0.31057	2435	0.654175	-1.30999	2.09732	Cluster 275
PFI1015w	4.34992	5.30047	5.32875	6.4121	0.284006	2245	0.648849	-1.04523	2.0961	0
PF13_0019	8.46355	9.52117	9.84806	10.4055	0.198156	1576	0.644888	-1.13441	2.09412	Cluster 211
PF07_0060	6.5375	7.03499	7.8388	7.90814	0.0494382	433	0.585609	-1.08722	2.09406	Cluster 240
PF10_0040	3.91221	4.27604	5.31169	5.01382	0.0451504	390	0.593785	-1.06863	2.09197	Cluster 193
PFD0295c	9.37531	10.2394	10.7692	11.0769	0.135491	1086	0.639901	-1.11566	2.08507	Cluster 253
MAL7P1.144	4.47567	4.76221	6.07079	5.14342	0.178673	1410	0.649939	-0.988161	2.07674	Cluster 95
PF14_0703	2.759	4.97999	5.52411	5.06793	0.33527	2589	0.664195	-1.42653	2.07575	Cluster 279
PF10_0139	3.03983	4.33204	4.48503	5.18586	0.258282	2055	0.644637	-1.1495	2.07278	Cluster 87
MAL8P1.135	5.24554	5.63708	6.45604	6.554	0.0341601	289	0.606253	-1.06371	2.07239	Cluster 239
PFD0860w	6.96569	6.92525	7.88679	8.08601	0.00940036	78	0.618134	-1.04093	2.06226	Cluster 239
PFE0220w	5.43272	5.16039	6.44321	6.23904	0.0255316	202	0.648276	-1.04457	2.05875	Cluster 67
PF11_0528	4.7923	4.9038	5.34639	6.28276	0.176876	1389	0.653129	-0.966528	2.0564	Cluster 253
MAL13P1.84	6.56761	6.13323	7.64301	7.12242	0.0930411	794	0.601017	-1.03229	2.05532	Cluster 67
PF14_0747	2.38544	2.34313	3.62722	3.13648	0.0538871	474	0.583095	-1.01757	2.05363	Cluster 249
PF14_0213	7.61673	7.90437	8.35781	9.14585	0.141906	1136	0.640699	-0.991283	2.05235	Cluster 263
PFL0370w	2.97912	3.14179	3.98004	4.20937	0.0179799	155	0.594962	-1.03425	2.05126	Cluster 36
PF11_0114a	6.5623	5.96877	7.32171	7.34163	0.0695705	608	0.586886	-1.06614	2.05034	#N/A
PF14_0664	2.40485	2.66243	3.76166	3.3561	0.0507564	445	0.58501	-1.02524	2.04728	Cluster 196
PF14_0210	4.00359	4.34485	5.16829	5.26509	0.0277474	227	0.626945	-1.04247	2.04658	Cluster 49
MAL13P1.268	2.69139	3.0807	4.13555	3.69229	0.0734028	636	0.591954	-1.02787	2.04448	Cluster 23
PFB0976w_s	3.42565	3.92808	5.21529	3.99426	0.295072	2325	0.650936	-0.92791	2.04435	#N/A
PFL0060w	5.64053	6.85402	7.51241	7.28208	0.203641	1613	0.647534	-1.14997	2.04283	Cluster 18
PF08_0073	3.62722	5.06727	5.29177	5.76831	0.259221	2063	0.644471	-1.18279	2.0416	Cluster 275
PF11_0242	7.1554	8.31334	8.49693	9.17507	0.242315	1916	0.648659	-1.10163	2.03909	Cluster 260
PF13_0161	7.85888	8.49511	9.27312	9.20515	0.0799916	699	0.586948	-1.06214	2.03884	Cluster 279
PF11_0190	6.52786	8.22066	8.17918	8.98216	0.326711	2539	0.659984	-1.20641	2.03686	Cluster 227
PFI0320w	6.06155	6.9479	7.8893	7.23148	0.195906	1558	0.644932	-1.05566	2.0361	Cluster 28
PF13_0289	6.25254	6.43039	7.5791	7.1254	0.0534895	470	0.583718	-1.01078	2.0361	#N/A
PF10_0146	3.72921	4.97513	4.84946	5.95792	0.334453	2579	0.665146	-1.05152	2.03488	Cluster 265
PFC0145c	5.19921	6.47859	7.0121	6.98643	0.211417	1674	0.647766	-1.16037	2.03217	Cluster 227
MAL8P1.141	3.7898	4.02661	4.80512	5.04829	0.0266619	214	0.639013	-1.0185	2.02618	Cluster 47
PF10_0406	3.80295	4.90488	5.12989	5.75284	0.227905	1801	0.649042	-1.08745	2.02521	#N/A
MAL8P1.12	7.23657	8.74664	8.65101	9.5932	0.331759	2565	0.663388	-1.13051	2.0236	Cluster 243
PF13_0276	3.57877	5.23004	5.78373	5.49273	0.278946	2204	0.649145	-1.23382	2.02339	Cluster 38
PF11_0340	6.49503	7.78847	8.08077	8.4847	0.234207	1857	0.646876	-1.14098	2.02053	0
PF11_0236	5.98724	6.42443	7.22847	7.24234	0.0422814	366	0.592517	-1.02957	2.01823	Cluster 218
PF13_0271	5.96313	6.80263	7.29174	7.60021	0.140574	1125	0.640891	-1.06309	2.01545	Cluster 40
PFD0425w	4.96626	5.66733	6.67701	5.97585	0.178621	1409	0.650209	-1.00964	2.01343	Cluster 207
PF10_0407	6.78001	6.52937	7.87879	7.42146	0.0622766	558	0.572431	-0.995433	2.01118	Cluster 240
PF10_0292	8.39146	9.13647	9.50885	10.0741	0.159094	1252	0.651753	-1.02753	2.0104	Cluster 243
PFA0120c	3.36329	3.53957	4.44532	4.4774	0.00777724	65	0.613684	-1.00993	2.01019	Cluster 231
PFL1415w	4.15538	5.45769	5.59356	6.24094	0.266216	2106	0.648349	-1.11071	2.00627	Cluster 173
PFE0420c	7.34831	8.29181	8.5255	9.19654	0.213971	1688	0.650152	-1.04096	2.00532	Cluster 244
PF14_0235	4.62995	4.89553	5.43002	6.04858	0.101097	845	0.613639	-0.976559	2.00466	Cluster 278
PF10_0348	9.1337	9.94037	10.2481	10.8711	0.182606	1450	0.645921	-1.0226	2.00043	Cluster 261
PF11_0480a	2.91423	3.16633	3.81278	4.24504	0.0584882	522	0.574686	-0.988626	1.99897	#N/A
MAL13P1.331	4.69316	6.37952	6.52662	6.97592	0.29843	2353	0.650508	-1.21493	1.99837	Cluster 279
PFL1755w	7.31509	7.06005	8.47223	7.83974	0.104842	879	0.611758	-0.968418	1.99609	Cluster 196
PFI0440w	5.32836	6.19135	6.78593	6.84108	0.135094	1084	0.639205	-1.05365	1.98664	Cluster 242
PF10_0147	5.64157	7.02071	7.34511	7.60273	0.244854	1936	0.648686	-1.14278	1.98569	Cluster 213
MAL7P1.162	2.81116	2.52055	3.62304	3.70011	0.0220432	178	0.635167	-0.995721	1.98471	Cluster 30
PF14_0607	7.6047	8.99754	9.0569	9.76132	0.291516	2297	0.65093	-1.10799	1.98429	Cluster 243
PFA0455c	7.65058	6.1848	8.47622	7.54583	0.33492	2583	0.665043	-1.09334	1.984	Cluster 107
PFD0340c	4.8573	5.32017	6.0828	6.10714	0.0491673	427	0.590583	-1.00624	1.98317	Cluster 263
MAL8P1.2	3.2459	3.49998	4.57496	4.11404	0.0661676	583	0.582116	-0.971552	1.97835	Cluster 95
PF10_0342	9.01977	9.82714	10.0465	10.783	0.211318	1673	0.647847	-0.99128	1.97522	Cluster 253
PF13_0104	6.27682	6.43811	7.42148	7.25658	0.013526	116	0.598059	-0.981568	1.97475	Cluster 263
PFL2210w	5.72783	6.48405	7.17184	7.09724	0.11365	943	0.618147	-1.0286	1.97259	Cluster 240
PF14_0726	5.56783	5.75925	6.25752	6.95075	0.120333	982	0.628502	-0.940594	1.97064	Cluster 87
PFA0110w	3.53477	4.84747	4.22853	5.92619	0.495674	3477	0.73118	-0.88624	1.97018	Cluster 18
MAL8P1.137	3.66714	4.27621	4.78294	5.15621	0.10779	908	0.60887	-0.997904	1.96978	Cluster 210
PFC0820w	3.37259	4.40521	4.19089	5.45422	0.37094	2832	0.671806	-0.933652	1.96871	Cluster 278
PFL2250c	3.59393	4.21653	4.94053	4.88225	0.0845035	730	0.593724	-1.00616	1.96309	Cluster 199
PF11_0362	8.41775	9.78998	9.98206	10.4434	0.265233	2097	0.648728	-1.10888	1.9587	Cluster 259
PF11_0464	8.73562	9.24318	9.67925	10.2312	0.123405	1005	0.629795	-0.965808	1.95862	Cluster 261
PFE1230c	6.4817	7.45831	8.33055	7.61882	0.238257	1890	0.646572	-1.00467	1.9548	Cluster 96
PF14_0739	5.16739	4.83024	6.4315	5.30495	0.277315	2193	0.648586	-0.869408	1.95458	#N/A
PFL0195w	5.18223	6.27668	5.8342	7.36901	0.452484	3272	0.709289	-0.872147	1.95329	Cluster 210
PFE1415w	10.0981	10.9752	11.346	11.7603	0.17107	1353	0.648499	-1.01653	1.95299	Cluster 275
PFF1377w	5.03299	5.49023	6.15292	6.33113	0.0573045	512	0.574052	-0.980413	1.95223	Cluster 200
PF13_0079	5.4776	6.66154	6.50405	7.5975	0.347519	2683	0.66434	-0.981203	1.95101	Cluster 253
PFL2385c	2.59429	4.57118	5.19394	4.42932	0.365958	2811	0.667733	-1.22889	1.95063	Cluster 2
PFD1130w	6.82948	7.79529	8.39387	8.31615	0.164287	1297	0.649674	-1.04263	1.95044	Cluster 277
MAL13P1.254	3.66066	5.14738	5.21656	5.82174	0.299175	2360	0.650199	-1.11513	1.94941	#N/A
PFE0825w	5.23141	4.45589	6.13512	5.5147	0.186802	1479	0.647807	-0.981259	1.94917	Cluster 240
PFL0475w	5.40231	6.74909	7.03955	7.32457	0.249223	1973	0.64788	-1.10636	1.9475	Cluster 252
PF10_0212	6.00164	6.79108	6.49109	7.9643	0.424662	3129	0.696099	-0.831338	1.94316	Cluster 214
PF10_0216	3.77827	3.17501	4.88761	3.85672	0.272506	2156	0.648277	-0.895529	1.93778	Cluster 202
PFE0785c	9.91794	10.9921	11.3069	11.681	0.209255	1655	0.648502	-1.03891	1.93625	Cluster 261
MAL13P1.114	8.83149	9.79492	10.0703	10.5746	0.204562	1619	0.648055	-1.00924	1.93481	Cluster 253
PF08_0037	6.41258	5.66559	7.44385	6.47147	0.272787	2160	0.647743	-0.918576	1.93345	Cluster 88
PF14_0349	4.72425	5.28628	6.25848	5.64373	0.151126	1194	0.649185	-0.945843	1.93341	Cluster 145
PF11_0135	6.93594	7.56086	7.45991	8.7213	0.354084	2726	0.666214	-0.842201	1.9216	Cluster 2
MAL13P1.260	5.89325	7.34307	7.56651	7.88431	0.274224	2169	0.648454	-1.10725	1.91992	Cluster 275
MAL8P1.82	7.88147	9.28615	9.47746	9.87122	0.273518	2164	0.648278	-1.09053	1.91763	Cluster 218
PFL0910c	7.17767	6.68136	8.00584	7.76187	0.0746717	654	0.585613	-0.954341	1.91621	Cluster 240
PF11_0387	6.3829	6.08745	7.25563	7.10112	0.0298471	249	0.614802	-0.9432	1.91549	Cluster 21
PFL1105c	7.01562	8.21179	8.42537	8.87809	0.246022	1946	0.648431	-1.03802	1.91207	Cluster 261
PF14_0732	8.6101	8.83938	9.13129	10.0508	0.209019	1652	0.648945	-0.866325	1.91034	Cluster 253
PF11_0193	8.60968	9.29528	9.21775	10.3986	0.336737	2599	0.664535	-0.855677	1.90912	Cluster 261
PFF0683c_s	6.44438	7.04904	7.33743	8.00614	0.176582	1386	0.653455	-0.925073	1.90796	#N/A
PF14_0712	6.44742	6.14238	7.46494	6.95905	0.0899549	770	0.599193	-0.917092	1.90674	Cluster 240
PFF0870w	9.55416	10.5307	10.7331	11.3135	0.22633	1792	0.647794	-0.980855	1.90364	Cluster 143
PF10_0037	7.20275	7.85572	7.98621	8.86928	0.243425	1925	0.648585	-0.898513	1.90319	Cluster 261
MAL8P1.106	9.33524	10.0776	10.3767	10.9328	0.177516	1397	0.651738	-0.948372	1.90234	Cluster 270
PF14_0586	7.99739	8.7692	9.23911	9.47445	0.137261	1095	0.642934	-0.973485	1.90167	Cluster 276
PF07_0109a	3.34355	3.89363	4.81471	4.27251	0.138889	1107	0.643505	-0.925024	1.89775	#N/A
PFD0200c	4.11996	4.76548	4.82499	5.81416	0.275905	2184	0.647948	-0.876855	1.89765	Cluster 226
PF10_0297	5.46195	5.06866	6.18931	6.21601	0.0414819	359	0.592649	-0.937353	1.89744	Cluster 63
PF10_0255	5.17276	5.53202	5.61618	6.73925	0.2965	2334	0.651564	-0.825328	1.89317	Cluster 243
MAL7P1.119	9.26705	9.95568	10.4057	10.7221	0.128447	1034	0.637144	-0.952542	1.89276	Cluster 270
PF11_0470	4.34097	3.70143	4.97914	4.97389	0.0961593	813	0.606643	-0.95532	1.89234	Cluster 258
PF10_0341	7.20079	7.79828	8.44419	8.45215	0.0865138	747	0.594015	-0.948633	1.8894	Cluster 77
MAL13P1.62	4.95621	4.93889	5.7585	5.96425	0.0125239	108	0.594768	-0.91382	1.88879	#N/A
PF14_0385	3.46288	3.317	4.21173	4.39934	0.0164295	143	0.589279	-0.915598	1.88793	Cluster 185
PF14_0751	3.50467	3.76242	4.56026	4.54872	0.0190621	162	0.603515	-0.920942	1.88584	Cluster 44
PF10_0295	9.03575	9.98385	10.1925	10.7535	0.222456	1752	0.651243	-0.963194	1.88396	Cluster 275
PFD0487c	5.44858	5.84348	6.2717	6.82237	0.117085	958	0.62686	-0.901007	1.88381	Cluster 178
PF14_0271	3.6453	4.25758	4.89067	4.89819	0.0912169	783	0.597511	-0.942993	1.88003	Cluster 254
PF14_0293	7.34175	8.52714	8.94488	8.97816	0.225377	1779	0.64978	-1.02708	1.87736	Cluster 253
PF11_0091	10.2558	10.804	11.2831	11.6256	0.103597	865	0.614277	-0.924407	1.87731	Cluster 274
PF10_0375	5.9052	6.34459	7.17313	6.91422	0.0691367	602	0.58904	-0.918774	1.87633	#N/A
PF10_0337	6.89552	8.17436	8.47019	8.68073	0.249568	1978	0.647136	-1.04052	1.87524	Cluster 218
PFD0380c	7.0314	8.27382	8.24117	9.0289	0.313379	2452	0.655515	-0.982429	1.8735	Cluster 265
PF11_0136	5.20893	5.13222	5.76789	6.32735	0.0898826	768	0.60027	-0.877048	1.87058	Cluster 148
PFI1805w	4.88415	5.39257	6.16363	5.95525	0.0786162	686	0.587788	-0.921086	1.86938	#N/A
PF14_0374	4.44742	5.97287	6.08318	6.49678	0.305149	2403	0.651315	-1.07983	1.86831	Cluster 45
PFA0535c	5.31349	6.52584	6.30484	7.38385	0.372583	2839	0.673116	-0.924685	1.86545	Cluster 3
PFA0185w	6.5443	6.09935	7.48638	6.93783	0.127864	1030	0.636711	-0.890284	1.86492	Cluster 129
PF14_0337	8.28254	8.84481	9.22583	9.71159	0.135171	1085	0.638977	-0.905037	1.86369	Cluster 275
PF08_0082	9.8911	10.9885	11.0275	11.7584	0.285142	2256	0.648269	-0.953157	1.86223	Cluster 261
PFD1245c_s	10.2003	11.1901	11.4963	11.8336	0.2048	1621	0.648006	-0.969724	1.86127	#N/A
PF08_0141	3.12595	3.73858	4.07225	4.5993	0.154852	1221	0.650478	-0.903508	1.85982	#N/A
PF10_0275	4.62888	4.51825	5.59543	5.3299	0.0251832	199	0.649069	-0.889102	1.8585	Cluster 87
PFE0400w	8.389	9.6433	9.57994	10.3909	0.323851	2517	0.659925	-0.969263	1.8574	Cluster 242
MAL13P1.245	3.97998	3.83114	4.94785	4.63579	0.0360044	304	0.607456	-0.886257	1.85672	Cluster 36
PF14_0420	6.7501	7.2537	7.61443	8.16611	0.140451	1123	0.64147	-0.88837	1.85667	Cluster 251
PFC0235w	8.8429	9.54652	9.88074	10.3413	0.161156	1276	0.647781	-0.916332	1.85595	Cluster 219
PFD0005w	7.80492	8.82044	8.95228	9.56621	0.251693	1999	0.64579	-0.946567	1.85499	#N/A
PF10_0185	5.78646	6.35417	6.47542	7.36683	0.248665	1966	0.648729	-0.85081	1.85426	Cluster 143
PFD1105w	8.15615	9.73955	9.71819	10.3074	0.334579	2581	0.66488	-1.06492	1.85018	Cluster 270
PF14_0452a	3.18268	3.02025	4.2749	3.63778	0.12151	987	0.631434	-0.854883	1.84995	#N/A
PFI1830c_s	7.5594	8.93538	8.88648	9.60884	0.326856	2540	0.660017	-1.00027	1.84912	#N/A
PF14_0151	6.49624	7.53609	7.96492	8.02068	0.20152	1600	0.645998	-0.976637	1.84699	Cluster 238
PF08_0024	1.84729	2.02936	2.685	2.95417	0.032352	277	0.599037	-0.881259	1.84633	Cluster 49
PF14_0583	4.97429	5.47333	5.73551	6.43685	0.182996	1454	0.645519	-0.862375	1.84435	Cluster 244
PFE0575c	8.27756	8.8702	9.15801	9.75345	0.170624	1351	0.647765	-0.881853	1.8431	#N/A
PFL1970w	5.68058	6.63405	6.66963	7.4563	0.280453	2223	0.647074	-0.905653	1.84197	#N/A
PFF0480w	8.74958	9.37971	9.29891	10.4404	0.342287	2642	0.664493	-0.804998	1.84156	Cluster 16
PFA0445w	7.79471	8.90748	8.9078	9.66412	0.299116	2357	0.650897	-0.934863	1.83928	Cluster 261
PF10_0184	7.645	7.87841	8.00337	9.08828	0.293154	2316	0.649218	-0.784119	1.83919	Cluster 243
PF13_0269	7.87577	7.80852	8.88971	8.52982	0.0417484	362	0.591512	-0.867622	1.83837	Cluster 5
PFC0345w	9.66322	10.7329	10.7303	11.5108	0.298157	2351	0.650468	-0.922534	1.83749	Cluster 253
PF11_0442	5.86822	7.4904	7.52697	7.98057	0.330171	2551	0.663836	-1.07446	1.83439	Cluster 276
MAL8P1.13	8.77041	9.1192	9.64732	9.99109	0.0702563	612	0.588798	-0.874399	1.83286	Cluster 261
PFE1205c	5.97394	7.25311	7.52834	7.71522	0.259152	2062	0.644612	-1.00826	1.83264	Cluster 252
PFD0080c	5.12792	6.73888	6.71263	7.27333	0.340012	2631	0.662836	-1.05958	1.83095	Cluster 92
MAL7P1.124	4.69886	5.05012	5.51154	5.96481	0.0947957	802	0.606243	-0.863684	1.82861	Cluster 2
PFL1695c	7.81014	8.56716	9.03799	9.16894	0.140175	1121	0.641353	-0.914816	1.82413	Cluster 202
PF13_0186	7.81098	8.71608	8.89639	9.44961	0.228533	1807	0.648671	-0.909469	1.82258	Cluster 150
PF11_0092	5.2825	5.98167	6.50198	6.57452	0.123231	1003	0.63016	-0.906167	1.82093	Cluster 263
PFE0355c	7.92798	8.85244	8.94285	9.63008	0.259958	2069	0.644429	-0.896254	1.82005	Cluster 242
PFI0955w	4.9496	5.17708	5.94859	5.9132	0.0171529	149	0.590451	-0.867559	1.81905	Cluster 36
PF11_0304	8.30514	9.03339	9.25831	9.83647	0.199524	1583	0.646469	-0.878119	1.81682	Cluster 244
PFE1120w	8.65357	9.52119	9.92289	10.0956	0.172517	1364	0.648709	-0.921879	1.81529	Cluster 253
MAL13P1.102	6.93273	7.33616	7.57844	8.33963	0.195678	1555	0.645422	-0.82459	1.81524	Cluster 276
MAL13P1.297	7.23249	7.48063	7.88985	8.49014	0.124191	1010	0.630671	-0.83343	1.81391	Cluster 246
PFI0275w	3.0818	3.98774	3.86217	4.88573	0.344398	2656	0.665066	-0.839176	1.81269	Cluster 8
MAL13P1.119	8.17835	8.09328	8.97014	9.01842	0.00322994	34	0.487246	-0.858464	1.81257	Cluster 239
PF14_0275	4.43314	4.28241	5.2569	5.17703	0.00971117	81	0.614921	-0.859188	1.81224	Cluster 251
MAL13P1.240	4.96859	5.785	6.03278	6.50372	0.199081	1580	0.646257	-0.891455	1.80699	Cluster 239
PFF1495w	4.06891	4.45025	4.94634	5.28508	0.0784384	682	0.589899	-0.85613	1.80686	Cluster 258
PF14_0353	7.94325	8.37006	8.70444	9.28842	0.145936	1158	0.646378	-0.839779	1.80676	Cluster 261
PFD0910w	3.72907	3.42215	4.63403	4.20798	0.0844146	728	0.594729	-0.845393	1.80615	Cluster 35
PF11_0231	6.3613	6.74257	6.80604	7.84516	0.296993	2337	0.65181	-0.773663	1.80588	Cluster 25
MAL8P1.210	4.05535	4.29039	5.42103	4.4917	0.243737	1928	0.648406	-0.783496	1.80536	#N/A
PF10_0248	7.69375	8.08951	8.21073	9.15262	0.262018	2081	0.64579	-0.790039	1.80506	Cluster 239
PF14_0299	7.60764	7.56314	8.42153	8.44358	0.000857956	10	0.440045	-0.847169	1.79881	Cluster 239
PF11_0417	3.75178	4.32144	4.42081	5.27663	0.254911	2027	0.645012	-0.812105	1.79841	Cluster 243
PF14_0226	8.34329	8.8744	9.03687	9.81829	0.225219	1777	0.650055	-0.818734	1.79839	0
PFB0805c	7.16178	8.33344	8.27214	9.04355	0.323887	2518	0.659737	-0.910231	1.79674	Cluster 260
PF14_0623	4.38979	4.40669	5.36896	5.10496	0.0239794	188	0.654205	-0.838726	1.79593	Cluster 36
PFC1120c	4.13987	5.21904	5.28483	5.89483	0.27964	2214	0.647819	-0.910381	1.7947	#N/A
PFL1510c	3.88752	5.54102	5.82172	5.74293	0.325967	2531	0.660563	-1.06806	1.79457	Cluster 278
PF14_0284	3.57211	4.38305	4.78729	4.96124	0.163103	1291	0.647992	-0.896687	1.79385	Cluster 202
PF14_0392	6.64551	6.81855	7.12616	7.9207	0.190989	1519	0.644886	-0.791397	1.79356	Cluster 257
MAL13P1.347	4.65854	6.20164	6.59052	6.33581	0.317364	2474	0.657947	-1.03308	1.79194	Cluster 120
PFE1540w	6.80708	6.32325	7.69008	7.10401	0.16002	1266	0.648297	-0.831883	1.79161	Cluster 240
PFB0235w	6.55027	5.91205	7.2189	6.98611	0.124265	1011	0.630422	-0.871343	1.79132	Cluster 263
PFE0780w	4.98611	5.53817	6.03182	6.22022	0.0975846	824	0.607417	-0.863879	1.79093	Cluster 202
PF13_0114	7.13466	7.30203	8.00822	8.11274	0.0134493	114	0.605102	-0.842135	1.79086	Cluster 239
PFF0200c	7.00201	8.07917	7.98962	8.84278	0.330553	2555	0.663565	-0.875612	1.78943	Cluster 213
PFD0872w	4.51453	4.89784	5.6186	5.49512	0.0517175	451	0.588157	-0.850675	1.78919	Cluster 148
MAL13P1.247	6.88761	6.40598	7.56653	7.43916	0.0752374	655	0.589149	-0.856047	1.78688	Cluster 30
MAL13P1.277	4.67719	5.44205	6.03168	5.85445	0.153301	1212	0.648747	-0.883445	1.78517	Cluster 119
PFC0945w	6.5896	7.86962	7.73875	8.55388	0.350457	2700	0.665739	-0.916706	1.78508	Cluster 275
MAL8P1.67	7.88147	8.78019	9.39076	9.06115	0.202372	1607	0.645904	-0.895132	1.78466	Cluster 54
PF10_0229	4.69227	4.27013	5.31908	5.3441	0.0566227	505	0.575085	-0.850386	1.78392	Cluster 36
PFI1220w	4.89886	4.58668	5.76876	5.37562	0.0806588	704	0.58764	-0.82942	1.78304	Cluster 3
PFL1690w	4.3478	4.73612	5.2725	5.49659	0.0640584	571	0.575404	-0.842586	1.78251	Cluster 254
PF13_0078	6.57177	6.73629	7.06995	7.81333	0.17444	1373	0.65164	-0.787605	1.78092	Cluster 265
PFB0300c	11.6297	12.7408	13.0869	13.1552	0.234706	1865	0.645472	-0.935851	1.77995	#N/A
MAL13P1.356	6.46386	7.6163	7.77619	8.16492	0.265634	2100	0.648779	-0.930474	1.7794	#N/A
PFI0470w	4.78663	6.27982	6.74534	6.32339	0.325968	2532	0.660305	-1.00114	1.77939	Cluster 28
PFC0485w	6.47221	6.16873	7.07286	7.24122	0.0404335	344	0.602859	-0.836568	1.77899	Cluster 240
MAL13P1.197	2.36132	2.45548	3.26792	3.21172	0.0043207	45	0.492464	-0.831423	1.77883	Cluster 207
PF11_0527	4.97813	5.39333	6.08496	5.97527	0.0590014	528	0.573141	-0.844383	1.77835	Cluster 186
PFD0715c	5.96874	7.31531	7.5783	7.6686	0.283057	2240	0.648125	-0.981422	1.7782	Cluster 277
PFB0505c	7.03268	6.11567	7.64295	7.28131	0.213401	1684	0.64996	-0.887953	1.77472	Cluster 36
PFD0235c	6.67701	7.12097	7.09186	8.18844	0.336851	2601	0.664247	-0.741163	1.77267	Cluster 278
PF08_0047	2.90103	3.51819	3.7338	4.33846	0.195841	1556	0.645546	-0.826519	1.7718	Cluster 28
PFF1475c	6.7434	7.18307	7.71709	7.88661	0.0706693	618	0.586509	-0.838614	1.77082	Cluster 213
MAL7P1.208	11.7237	12.5837	12.8383	13.2191	0.203863	1615	0.647437	-0.87496	1.77071	Cluster 270
MAL13P1.313	10.4784	10.2687	11.2529	11.1476	0.0195506	166	0.604067	-0.826655	1.77008	Cluster 110
PF14_0039	2.4157	2.4881	3.18603	3.36076	0.012995	113	0.589837	-0.821493	1.76992	Cluster 49
PFL1600c	4.14723	4.09432	4.755	5.11199	0.0459246	401	0.5874	-0.812725	1.76969	Cluster 262
MAL8P1.148	3.16446	3.15782	3.868	4.0883	0.0177108	153	0.593716	-0.817012	1.76689	Cluster 136
PFL0905c	3.75995	3.20449	4.52833	4.09773	0.141817	1133	0.641994	-0.830811	1.76571	Cluster 20
PFE0225w	7.90327	9.18749	9.46593	9.53733	0.275396	2179	0.648236	-0.956248	1.7633	Cluster 239
PFB0320c	6.88029	7.08808	7.67015	7.92987	0.0391306	336	0.597323	-0.815823	1.76286	Cluster 10
PF13_0152	8.531	8.66552	9.24253	9.57194	0.0451169	388	0.596404	-0.80897	1.76148	Cluster 275
PF11_0357	5.83743	5.62621	6.7031	6.38011	0.052361	456	0.588946	-0.809786	1.75923	Cluster 110
PFC0645w	2.73082	2.64697	3.63365	3.36141	0.0296523	246	0.618238	-0.808632	1.75861	Cluster 145
PFF0350w	5.89762	5.04647	6.49278	6.18603	0.195228	1551	0.6456	-0.867359	1.75761	Cluster 232
PFD0100c	3.46026	4.04728	3.87595	5.07466	0.392651	2963	0.679685	-0.721534	1.75681	Cluster 279
PFD1045c	4.82712	5.17143	5.93572	5.69865	0.0595339	530	0.576131	-0.81791	1.75629	Cluster 89
PFI0420c	6.15137	7.11556	7.32071	7.7028	0.232404	1843	0.646772	-0.878292	1.75541	#N/A
PFI1350c	6.92602	6.86241	7.32191	8.0088	0.154881	1222	0.65007	-0.771139	1.75478	Cluster 262
PF08_0103	2.8118	3.7993	3.76465	4.52537	0.310345	2434	0.653969	-0.839458	1.74852	#N/A
PF14_0019	3.09583	3.7387	4.22567	4.28976	0.121404	986	0.631522	-0.840451	1.7475	Cluster 185
PF08_0057	10.2441	10.758	11.2018	11.445	0.10162	850	0.613185	-0.822356	1.74679	Cluster 200
PF11_0157	7.08076	7.35882	7.76022	8.25718	0.109314	917	0.611418	-0.788915	1.74535	Cluster 210
PFL1095c	3.70554	3.07054	4.36845	4.06767	0.14197	1138	0.639865	-0.830021	1.74495	Cluster 49
PFI1730w	8.5239	9.96784	10.1126	10.3224	0.314413	2455	0.656874	-0.971645	1.74337	Cluster 244
MAL7P1.100	3.87796	3.26776	4.83616	3.78018	0.351184	2703	0.666379	-0.735312	1.73847	Cluster 67
MAL13P1.191	6.70255	6.64289	7.39402	7.54262	0.00997609	86	0.594969	-0.795601	1.73773	Cluster 240
PFD0495c	6.78397	8.09142	8.51043	8.22468	0.299129	2358	0.650649	-0.929854	1.73341	Cluster 274
MAL13P1.135	8.84325	9.62461	9.75313	10.345	0.238182	1886	0.647738	-0.815127	1.73268	Cluster 211
PF14_0512	4.36335	5.48116	5.88664	5.75205	0.252059	2002	0.645759	-0.897087	1.73267	Cluster 28
PFF1180w	9.68801	10.2939	10.8179	10.812	0.112789	936	0.618049	-0.823961	1.73194	Cluster 237
PFE1555c	8.12143	8.48625	8.96103	9.23447	0.0734728	638	0.590662	-0.793912	1.72773	Cluster 253
PF14_0690	8.95364	9.12129	9.74256	9.91007	0.0218286	177	0.632536	-0.788853	1.7277	Cluster 31
PFE1550w	3.61523	4.82515	5.10651	5.15638	0.271248	2144	0.648895	-0.911252	1.7269	Cluster 55
MAL13P1.287	8.60019	9.3215	9.73751	9.84751	0.150235	1184	0.650806	-0.831666	1.7268	Cluster 261
PF11_0253	7.26762	8.73872	8.60962	9.25997	0.366327	2813	0.667931	-0.931625	1.72675	Cluster 239
PFF1595c	3.13023	3.68688	3.9954	4.41797	0.149781	1179	0.651593	-0.798134	1.72533	#N/A
PF10_0073	7.3908	7.35806	7.80449	8.44708	0.144603	1151	0.644369	-0.751352	1.72518	Cluster 104
PFC0120w	8.97946	9.43647	10.0705	9.95089	0.0767485	666	0.591056	-0.802733	1.72423	#N/A
PFF0455w	5.94786	6.53515	6.84257	7.23882	0.152701	1206	0.649422	-0.79919	1.72079	Cluster 186
PF14_0243_s	4.19782	4.5539	5.01132	5.31258	0.0778727	678	0.589099	-0.78609	1.72068	#N/A
PF08_0008	5.40594	7.04827	7.05647	7.38843	0.356761	2749	0.665633	-0.995344	1.72047	Cluster 279
PF10_0301	7.23307	7.27568	7.71345	8.30028	0.124856	1014	0.631542	-0.75249	1.71947	#N/A
PF14_0136	2.58531	2.78816	3.63593	3.28399	0.0625909	560	0.573266	-0.773228	1.71757	Cluster 70
PFD0855c	5.57316	5.34857	6.058	6.41148	0.066046	582	0.582044	-0.773869	1.71749	Cluster 215
PF10_0137	4.72952	4.68679	5.51583	5.45997	0.00202766	21	0.495232	-0.779745	1.71696	Cluster 202
PF07_0096	3.17244	3.58987	4.10353	4.24474	0.0692779	605	0.587316	-0.792979	1.71673	Cluster 30
PFI0705w	9.35323	10.618	10.5097	11.2059	0.350441	2699	0.665955	-0.872156	1.71636	Cluster 257
PFC0405c	4.8614	4.92236	5.64797	5.69313	0.002365	25	0.485204	-0.778667	1.71537	Cluster 236
PFL2350c	7.96924	7.13928	8.82964	7.75572	0.3902	2947	0.67911	-0.738422	1.71385	Cluster 142
PFD0780w	7.60306	8.5826	8.65598	9.19675	0.274705	2172	0.648694	-0.833535	1.71373	Cluster 176
PF14_0443	9.37186	10.114	10.3771	10.7336	0.187134	1487	0.645466	-0.812431	1.71263	Cluster 237
PFL1795c	8.07901	8.21139	8.73712	9.08692	0.0546435	480	0.583889	-0.766822	1.71223	Cluster 142
PF13_0077	8.09438	8.62775	9.06658	9.24984	0.105668	887	0.611017	-0.797148	1.71184	Cluster 160
PF14_0518	7.55595	8.55656	8.9751	8.85369	0.230725	1831	0.646308	-0.858145	1.71043	Cluster 28
PFI0355c	7.43466	9.64602	9.25546	10.0429	0.444515	3240	0.703679	-1.10882	1.71017	Cluster 227
PF14_0099	7.61197	6.69766	8.27926	7.65389	0.280381	2221	0.64749	-0.811763	1.71017	Cluster 36
PF14_0160	8.55204	9.14207	9.41228	9.85376	0.166533	1320	0.647083	-0.785966	1.70862	Cluster 237
PFC0260w	4.51484	4.13216	5.28756	4.90496	0.103847	870	0.612217	-0.772757	1.70853	Cluster 3
PF10_0256	11.1389	11.744	11.794	12.5883	0.272014	2150	0.648911	-0.749715	1.70789	0
MAL13P1.248	7.75325	8.64329	8.9486	9.12212	0.206135	1632	0.647833	-0.837088	1.70778	Cluster 252
PFL2405c	2.75889	3.12614	3.31542	4.04472	0.212584	1679	0.6494	-0.737555	1.70705	Cluster 49
PF10_0084	10.8543	11.1462	11.934	11.6044	0.073108	633	0.592371	-0.768921	1.70639	Cluster 212
PF14_0021	3.39001	3.48342	4.09759	4.3111	0.0222764	179	0.6383	-0.767634	1.70625	Cluster 278
MAL7P1.105	5.52388	5.87179	6.08869	6.78539	0.198051	1574	0.645363	-0.739205	1.70574	Cluster 32
PFL0840c	6.86303	7.43916	7.72008	8.14705	0.160804	1272	0.648399	-0.782468	1.70484	Cluster 265
PFI0390c	6.13048	5.83436	6.70906	6.80846	0.0381685	326	0.60051	-0.776346	1.70482	Cluster 203
PFE0395c	9.51803	10.7778	10.9817	11.1169	0.290763	2294	0.650097	-0.901343	1.70477	Cluster 261
PF14_0532	5.74975	4.26333	6.30484	5.49371	0.402269	3018	0.683643	-0.892736	1.69994	Cluster 49
PFB0585w	8.71787	9.78723	9.88363	10.3135	0.279798	2217	0.647308	-0.846004	1.69945	Cluster 242
PFL0760w	2.69467	2.32489	3.33243	3.23929	0.0553901	487	0.58336	-0.776077	1.69939	Cluster 87
PFB0150c	7.60877	8.0556	8.23844	8.9113	0.207295	1643	0.64712	-0.742683	1.69858	Cluster 67
PF11_0095	5.20807	5.25961	5.73964	6.21678	0.0900929	771	0.599334	-0.744371	1.69793	Cluster 64
PF10_0244	7.06758	8.07146	8.07394	8.6966	0.301316	2374	0.65099	-0.815753	1.69758	Cluster 45
PF14_0645	6.88029	7.70725	8.1952	8.02772	0.192172	1533	0.642955	-0.81769	1.69544	Cluster 122
PFF0975c	3.39064	4.30414	5.06614	4.15125	0.360076	2770	0.666725	-0.761304	1.69527	Cluster 278
PF14_0604	5.91197	7.00082	7.37479	7.25466	0.257615	2049	0.644855	-0.85833	1.69256	Cluster 25
PF14_0616	5.67264	7.01325	6.88236	7.54633	0.364193	2797	0.667839	-0.871401	1.69214	Cluster 70
PFL0215c	5.56858	4.27159	5.9438	5.68069	0.30997	2432	0.653716	-0.892157	1.69004	Cluster 5
PFI1720w	5.32996	7.48482	7.2573	7.76589	0.423633	3122	0.695968	-1.10421	1.68976	Cluster 18
PFD1006w	2.82851	3.78569	4.14249	4.13744	0.223946	1762	0.651885	-0.832864	1.68751	Cluster 283
PF10_0283	7.28261	7.88548	7.76595	8.79219	0.363233	2788	0.66823	-0.69503	1.68547	Cluster 275
PF11_0381	4.08737	7.15504	7.00672	7.13067	0.445248	3241	0.704621	-1.44749	1.68462	Cluster 279
MAL7P1.17	8.98819	8.96335	9.49922	9.92421	0.0744338	651	0.586438	-0.735942	1.68352	Cluster 253
PF14_0537	3.88842	3.53126	4.52916	4.41264	0.0558645	496	0.577679	-0.761057	1.6832	Cluster 209
PFL1955w	5.49011	6.51902	6.70053	6.97688	0.257862	2053	0.644215	-0.83414	1.68284	#N/A
PFA0585w	3.13914	3.37796	4.26901	3.70398	0.140941	1128	0.640859	-0.727951	1.68238	Cluster 215
PFB0650w	2.94135	2.29388	3.60479	3.17078	0.186789	1477	0.648639	-0.77017	1.68227	Cluster 249
PFB0190c	8.89844	9.38064	9.8916	9.92763	0.086039	741	0.595539	-0.770076	1.68195	Cluster 244
PF11_0429	6.43176	7.46418	7.11575	8.23966	0.43983	3213	0.702112	-0.729738	1.67723	Cluster 231
MAL13P1.413	4.35516	4.62375	5.22871	5.25186	0.0307502	263	0.599688	-0.750827	1.67555	Cluster 38
PFF1195c	3.74572	3.64168	4.40675	4.47004	0.00661946	57	0.595635	-0.744695	1.67493	Cluster 226
PFE0480c	7.10387	6.38384	7.54389	7.5204	0.160111	1267	0.648154	-0.788289	1.67467	Cluster 5
PF14_0343	8.03208	8.34783	8.50273	9.2783	0.236257	1877	0.645585	-0.700558	1.67416	Cluster 265
PF14_0363	8.38173	9.06259	9.26369	9.70851	0.201066	1595	0.646562	-0.763945	1.67159	Cluster 214
PFA0640c	3.09874	3.56952	4.36323	3.76168	0.196781	1565	0.644913	-0.728321	1.67056	Cluster 81
PFF0470w	3.19445	3.52776	4.11848	4.10253	0.046164	403	0.587531	-0.749405	1.66997	Cluster 74
PF08_0088	4.98409	5.35175	5.63189	6.15864	0.151807	1200	0.648848	-0.727343	1.66968	Cluster 210
PFL0590c	6.41461	7.27603	7.8918	7.35205	0.266112	2105	0.648402	-0.776607	1.66826	Cluster 113
PFD0520c	4.85342	5.12554	5.83436	5.62632	0.0495044	434	0.585042	-0.740863	1.6681	Cluster 20
PFI1370c	9.45145	10.4568	10.5818	10.9474	0.268949	2123	0.649758	-0.810473	1.66574	Cluster 227
PFC0530w	6.11003	6.93889	7.49318	7.11695	0.228456	1804	0.649529	-0.780605	1.66337	Cluster 135
PFI0695c	6.20806	6.76601	6.7047	7.64081	0.335225	2588	0.664363	-0.685722	1.66272	Cluster 22
PFL2100w	7.68433	8.67367	8.61668	9.29418	0.324653	2522	0.660249	-0.776424	1.66168	Cluster 234
MAL8P1.4	3.48337	2.93445	4.27272	3.57928	0.246341	1951	0.647607	-0.717087	1.6614	Cluster 23
PFF1200w	5.23841	5.14883	5.96712	5.88406	0.00689175	61	0.579472	-0.731974	1.6608	Cluster 262
PFA0260c	9.4727	10.1891	10.4684	10.7323	0.1814	1438	0.647012	-0.76942	1.66028	Cluster 261
PF11_0209	9.8815	10.6974	10.9061	11.231	0.218029	1726	0.647896	-0.779058	1.66009	#N/A
PFC0281w	8.5503	9.35034	9.63348	9.83183	0.198082	1575	0.645055	-0.782334	1.65976	Cluster 183
MAL7P1.13	10.4153	10.9385	11.0534	11.7288	0.236461	1878	0.645797	-0.714248	1.65843	Cluster 261
PFL2575c_s	7.98065	8.54485	8.63071	9.3249	0.251002	1988	0.64758	-0.715055	1.6575	#N/A
PFF0260w	8.03983	8.63573	9.12271	9.0708	0.126483	1023	0.634146	-0.758971	1.65709	Cluster 234
PFA0460c	8.52673	8.36665	9.32654	9.01136	0.0549956	482	0.585212	-0.722263	1.65707	Cluster 166
PFD1015c	3.68784	4.00793	4.60867	4.55943	0.045133	389	0.595083	-0.736164	1.65578	#N/A
PFI0655c	4.18392	4.32096	5.11695	4.83201	0.0447462	384	0.597664	-0.722038	1.65569	Cluster 153
MAL13P1.175	4.00113	4.08443	4.42933	5.04136	0.154155	1216	0.650213	-0.692562	1.65196	Cluster 200
MAL13P1.51	9.57216	10.3446	10.6852	10.7748	0.185603	1471	0.64715	-0.771645	1.64861	Cluster 235
MAL13P1.342	2.22271	2.15093	3.11077	2.67285	0.0864089	746	0.59409	-0.704989	1.64843	0
PFF1310c	7.15784	6.25848	7.72127	7.23213	0.272078	2152	0.648462	-0.768537	1.6474	Cluster 65
PFL1260w	5.84977	7.17173	7.54763	7.18339	0.338714	2618	0.663584	-0.854761	1.64698	Cluster 6
PF14_0469	6.93709	7.82768	7.70776	8.51888	0.348779	2686	0.666003	-0.730935	1.64667	Cluster 25
PF10_0210	8.52829	8.46012	9.49074	8.86945	0.159395	1258	0.649872	-0.685887	1.64567	Cluster 120
MAL7P1.125	6.77262	7.67845	7.6661	8.29292	0.304493	2394	0.652358	-0.753974	1.64467	Cluster 261
PFI1795c	2.7705	2.7705	3.90679	2.89639	0.337974	2608	0.664673	-0.631091	1.64467	Cluster 129
PFC0180c	5.23323	6.12329	6.1931	6.69089	0.272897	2161	0.647704	-0.763737	1.64436	Cluster 8
PF11_0087	5.27775	6.7577	6.78866	7.03406	0.355717	2743	0.665138	-0.893632	1.64359	Cluster 177
PF08_0106	3.17894	4.19567	4.36691	4.60527	0.2657	2101	0.648633	-0.798781	1.64254	#N/A
PFI1050c	3.10387	3.16094	4.19013	3.39884	0.237046	1881	0.646362	-0.662082	1.64192	Cluster 180
PF14_0150	6.41591	6.57735	7.22766	7.1987	0.0128478	112	0.588362	-0.716551	1.64076	Cluster 57
MAL13P1.305	6.13048	6.0443	6.80246	6.80085	0.00362046	40	0.464234	-0.714267	1.63992	Cluster 5
PFF0195c	2.80038	3.92068	4.18444	4.17399	0.281368	2227	0.648018	-0.818686	1.63873	Cluster 153
PF14_0143	6.83916	7.64109	7.61361	8.31419	0.307005	2419	0.650941	-0.723777	1.63679	Cluster 259
PFB0210c	5.66943	7.02138	7.35627	7.04248	0.343565	2649	0.66521	-0.853968	1.63534	Cluster 76
PF11_0412	8.66017	9.55535	9.89136	9.87772	0.224825	1771	0.651118	-0.776784	1.63405	Cluster 198
PFI1485c	8.47836	8.6262	9.11443	9.39651	0.0476435	412	0.593115	-0.703191	1.63374	Cluster 246
PFE0425w	10.2102	10.8341	10.8776	11.5664	0.271006	2138	0.650134	-0.699877	1.63256	Cluster 211
PF11_0300	7.66994	8.69949	8.51169	9.33243	0.379145	2890	0.672884	-0.737347	1.63013	Cluster 231
PF11_0266a	7.51924	8.18466	8.47425	8.70439	0.171228	1354	0.648618	-0.737369	1.62893	#N/A
PFL0065w	4.71485	4.63943	5.5074	5.24313	0.0366266	313	0.600185	-0.69813	1.62865	Cluster 14
PFI1245c	5.01417	6.27703	6.68019	6.25468	0.342711	2646	0.664309	-0.821837	1.62843	Cluster 170
PFE0320w	6.80043	6.55119	7.31022	7.45439	0.0391044	335	0.598706	-0.706494	1.62779	Cluster 249
PFC0110w_s	10.5329	11.5492	11.9604	11.6888	0.274728	2173	0.64845	-0.78357	1.62706	#N/A
PFE0170c	5.07989	6.04036	6.20424	6.46417	0.260003	2071	0.643918	-0.774083	1.62612	Cluster 43
PF14_0106	8.05437	8.56773	8.55241	9.39352	0.311263	2443	0.653488	-0.661913	1.62411	Cluster 239
PF10_0212a_s	9.357	10.1391	10.0837	10.822	0.320254	2493	0.658879	-0.704836	1.62361	#N/A
PF11_0347	7.4371	7.55624	8.08525	8.29603	0.0291091	242	0.616944	-0.693973	1.62067	Cluster 219
PF11_0451	3.38329	3.40889	4.02211	4.15881	0.00988063	85	0.596209	-0.694372	1.61993	Cluster 178
PFA0325w	4.04559	4.78225	4.5133	5.59867	0.430837	3169	0.697306	-0.64207	1.61922	Cluster 234
PFL1180w	8.36955	9.85636	9.86105	10.1105	0.366502	2814	0.668012	-0.872801	1.6184	Cluster 196
PF11_0450	2.65789	2.10307	3.16861	3.02788	0.128944	1040	0.635918	-0.717765	1.61661	0
PF08_0042	5.4055	5.55087	5.88427	6.41339	0.13443	1080	0.638418	-0.670642	1.61657	Cluster 60
PF10_0359	7.1562	7.51396	8.14246	7.92705	0.07869	689	0.585778	-0.699673	1.61623	Cluster 107
PF14_0409	6.25101	7.40165	7.16899	7.97931	0.399243	3002	0.682118	-0.747823	1.61573	Cluster 228
PFL0005w	4.86827	5.70936	5.97568	6.1017	0.219883	1737	0.64927	-0.749873	1.61418	#N/A
PF14_0629	5.1205	4.66639	5.60194	5.5955	0.0899046	769	0.599637	-0.705272	1.61047	Cluster 263
PF11_0237	5.52538	5.6483	6.24568	6.30484	0.00967515	80	0.620298	-0.688418	1.61039	Cluster 244
PF10_0195	5.61385	5.74141	5.80471	6.76854	0.336907	2602	0.664103	-0.608998	1.60951	Cluster 49
PF14_0707	6.38599	6.13459	6.83978	7.0547	0.0533567	468	0.584757	-0.686949	1.60823	Cluster 60
PF13_0169	5.79815	6.12079	6.31424	6.92686	0.196384	1563	0.644437	-0.661082	1.60699	Cluster 279
PFE0950c	4.64059	5.39899	5.82899	5.66906	0.200603	1589	0.64751	-0.729232	1.60456	Cluster 202
PF13_0326	8.61915	8.97135	9.24283	9.69533	0.143161	1143	0.642406	-0.673831	1.603	Cluster 270
MAL7P1.142	6.32094	7.01048	6.58576	7.89918	0.518181	3601	0.738058	-0.57676	1.60272	0
PF10_0261	3.2998	4.90488	4.77635	5.18487	0.40004	3006	0.68257	-0.87827	1.60226	Cluster 36
PFI0175w	6.91527	8.02587	7.56026	8.72194	0.491826	3460	0.729068	-0.670536	1.60225	Cluster 277
PFD0940w	8.85168	9.17234	9.67698	9.72449	0.0511673	446	0.588424	-0.688725	1.60217	Cluster 244
PF13_0265	8.07367	9.12781	9.12601	9.58518	0.319602	2488	0.658858	-0.754854	1.60085	Cluster 169
PFD0205c	4.99158	5.03363	6.00046	5.29209	0.216025	1705	0.649849	-0.633668	1.59833	Cluster 258
PFL0365c	6.30268	4.19453	6.55274	5.94161	0.458929	3298	0.713719	-0.998572	1.59735	Cluster 240
PFL1460c	6.59584	7.33188	7.38326	7.93551	0.269736	2128	0.65013	-0.695524	1.59698	0
PF13_0283	4.77541	5.28497	5.49232	5.92961	0.179786	1420	0.649382	-0.680774	1.59648	Cluster 254
PFE1525w	5.65147	4.60509	6.1132	5.64008	0.322309	2505	0.659929	-0.748356	1.59638	Cluster 36
PFI0365w	7.7116	7.92762	8.34441	8.63754	0.066311	586	0.580391	-0.671366	1.59633	Cluster 66
PFD0720w	7.34086	9.49254	9.23332	9.65428	0.447699	3253	0.705887	-1.0271	1.59518	Cluster 275
PFB0480w	3.88133	3.88133	4.52915	4.57842	0.0013391	17	0.404013	-0.672459	1.59402	Cluster 279
PFE0435c	6.18034	6.83672	6.82423	7.52536	0.299682	2363	0.650473	-0.666267	1.59266	Cluster 238
PF10_0343	10.5657	11.4901	11.6524	11.8823	0.260729	2075	0.644473	-0.739448	1.59242	Cluster 267
PFI0730w	4.47804	5.48856	5.54082	5.91649	0.300896	2370	0.65118	-0.745356	1.59198	Cluster 227
PFL0130c	8.07024	9.13074	9.15518	9.54875	0.315282	2464	0.656283	-0.751471	1.59055	Cluster 219
PFE0570w	5.95872	7.45991	7.2461	7.82638	0.412173	3064	0.689959	-0.826928	1.58983	Cluster 66
PFL2090c	6.15122	7.58503	7.32826	8.00715	0.419567	3107	0.692616	-0.799581	1.58877	Cluster 258
PFB0730w	5.91406	5.0703	5.87357	6.49998	0.317122	2472	0.657976	-0.6946	1.58833	Cluster 49
PFB0625w	2.92393	3.12719	3.6552	3.73444	0.0255496	203	0.645536	-0.66926	1.58692	Cluster 283
PF11_0062	11.959	13.8092	13.806	13.8507	0.41489	3079	0.691124	-0.944237	1.58682	0
PFE1545c	7.19737	7.68942	7.52158	8.55385	0.407767	3043	0.687294	-0.594321	1.58432	Cluster 243
PF14_0197	6.16079	6.30624	6.84845	6.94576	0.0169442	147	0.591203	-0.663592	1.58291	Cluster 59
MAL8P1.68	2.67843	2.79158	3.25561	3.52881	0.0470684	410	0.588814	-0.657208	1.58289	#N/A
PFL0690c	4.45056	4.92585	5.59086	5.10918	0.189622	1508	0.64494	-0.661816	1.58265	Cluster 142
PF14_0617	8.81926	9.52429	9.91148	9.83916	0.185507	1469	0.647698	-0.703548	1.58157	Cluster 224
PFL1840w	8.78831	9.08914	9.39539	9.79292	0.1193	974	0.628221	-0.655426	1.58145	Cluster 261
MAL13P1.176	6.73159	8.52501	8.07768	8.90782	0.473915	3363	0.72278	-0.864446	1.58113	Cluster 1
PFA0245w	4.97105	5.90967	6.29494	6.0471	0.271187	2141	0.649659	-0.730659	1.58113	Cluster 2
PF13_0096	4.32625	6.96357	6.6011	7.04411	0.471349	3352	0.721225	-1.1777	1.58112	Cluster 112
PFL1255c	5.16563	5.54227	6.28237	5.71407	0.199337	1582	0.64627	-0.644267	1.57988	Cluster 165
PFE1565w	7.78118	7.73369	8.2955	8.52793	0.0313291	266	0.604086	-0.654277	1.57872	Cluster 258
PFI0245c	6.12906	6.41883	6.97509	6.90157	0.0470719	411	0.587425	-0.664381	1.57744	Cluster 206
PFL0725w	8.20982	8.8303	9.32795	9.08232	0.176456	1385	0.653459	-0.685074	1.57701	Cluster 218
PF13_0280	9.29798	10.5198	10.5848	10.7912	0.335485	2593	0.663596	-0.77913	1.57699	Cluster 198
PF14_0766	3.16557	3.76091	3.51266	4.59111	0.440083	3215	0.702079	-0.588648	1.57643	#N/A
PF14_0018	11.0156	11.495	11.7656	12.0775	0.14514	1154	0.645081	-0.666214	1.57441	Cluster 259
PFI1560c	10.1865	10.3042	10.3813	11.281	0.325747	2527	0.661162	-0.585774	1.57308	Cluster 253
PF08_0056	10.4837	10.5687	11.0553	11.2955	0.0364374	311	0.600924	-0.649185	1.57304	Cluster 16
PFE0440w	9.41508	9.74882	9.90197	10.5217	0.215381	1699	0.650201	-0.629875	1.57273	Cluster 253
PF14_0024	10.6708	11.308	11.5388	11.8034	0.186799	1478	0.648236	-0.681672	1.57225	Cluster 237
PFL1505c	5.91314	6.94944	6.89626	7.40753	0.338566	2614	0.664309	-0.720605	1.57137	Cluster 277
PF07_0098	5.18223	4.51102	5.83558	5.15632	0.306866	2418	0.650916	-0.649327	1.56944	Cluster 120
PFB0290c	7.39176	7.88452	7.66923	8.75081	0.437426	3198	0.70155	-0.571882	1.56918	0
PF07_0017	7.31647	8.71565	8.58229	9.03998	0.393008	2964	0.680073	-0.795077	1.56894	Cluster 220
PF14_0755	2.73014	2.86306	3.74614	3.06994	0.217972	1723	0.648856	-0.611442	1.56827	Cluster 135
PF11_0522	7.33591	8.24263	8.36843	8.63399	0.270788	2135	0.650525	-0.711942	1.56694	#N/A
PFD0580c	4.30485	3.29803	4.77427	4.24666	0.338472	2612	0.664634	-0.709022	1.56581	Cluster 49
PF10_0211	7.93022	8.32332	8.62775	8.92904	0.119158	972	0.628767	-0.651628	1.56497	0
PFD0311w	7.45877	7.85991	7.76305	8.71959	0.378422	2883	0.673231	-0.581981	1.56477	Cluster 62
PFF0845c	2.07464	2.53326	2.65213	3.22492	0.225839	1784	0.649287	-0.634576	1.56338	#N/A
PF10_0001	5.41778	6.28107	6.31661	6.76398	0.291185	2296	0.650474	-0.690865	1.5632	#N/A
MAL13P1.81	7.76766	8.5596	8.76726	8.94781	0.229655	1822	0.646488	-0.693904	1.56163	Cluster 113
PFL0315c	5.56043	5.92645	5.89205	6.77195	0.342177	2640	0.664783	-0.58856	1.56163	Cluster 265
PF11_0056	3.82208	2.76674	4.25952	3.75853	0.345749	2667	0.664922	-0.714615	1.56031	Cluster 240
PFD0255w	7.24682	7.00962	7.38318	8.08188	0.243084	1924	0.648013	-0.604308	1.55977	Cluster 265
PF11_0379	9.88847	10.2474	10.4338	10.959	0.186812	1480	0.647405	-0.628461	1.55951	Cluster 265
PFI0690c	10.3783	10.5623	10.6389	11.4711	0.303656	2391	0.65138	-0.584718	1.55938	Cluster 270
PFB0375w	6.6559	6.28847	7.26548	6.96861	0.112046	934	0.615295	-0.64486	1.55921	Cluster 89
PFC0675c	6.62841	7.05946	7.57316	7.4242	0.102907	858	0.615163	-0.654744	1.55901	Cluster 6
PFL0860c	7.06656	8.27267	8.54787	8.30484	0.343709	2653	0.664487	-0.756737	1.55759	Cluster 71
PF14_0244	4.89982	5.11742	5.80487	5.48102	0.0829789	718	0.592756	-0.634325	1.55757	Cluster 252
PF07_0104	4.79346	4.83092	5.08276	5.74499	0.211307	1671	0.648589	-0.60169	1.5575	Cluster 67
PFC0615w	7.23657	8.11768	7.96016	8.70816	0.373435	2848	0.672525	-0.657036	1.55696	Cluster 243
PFC0371w	9.36352	10.0698	10.2498	10.5326	0.218205	1728	0.647669	-0.674538	1.55688	Cluster 235
PFC0280c	7.92978	8.85209	8.99143	9.2036	0.273953	2166	0.64871	-0.706581	1.55617	Cluster 239
PFB0815w	10.8031	11.5176	11.6893	11.9799	0.222515	1753	0.651045	-0.674206	1.55588	Cluster 270
PF10_0224	2.20773	2.46294	3.0624	2.88761	0.0537899	472	0.58451	-0.639668	1.55474	Cluster 254
PF13_0303	4.74232	6.29357	6.19984	6.49051	0.404507	3026	0.68563	-0.827228	1.55334	Cluster 228
PF14_0017	3.94375	4.86402	5.30788	4.88167	0.306191	2413	0.65083	-0.690894	1.5523	Cluster 95
PFE0900w	7.18464	7.6149	7.6475	8.36364	0.284058	2246	0.64868	-0.6058	1.55165	Cluster 55
PF10_0034_s	8.72556	9.2451	9.76762	9.50403	0.155157	1225	0.649634	-0.650497	1.55105	#N/A
PFB0690w	5.11173	4.88116	5.70865	5.55579	0.0442155	383	0.592118	-0.635775	1.551	Cluster 32
PFF0305c	9.86472	10.6513	10.7928	11.0811	0.246499	1953	0.64736	-0.678937	1.55097	#N/A
MAL13P1.309	5.77978	5.13141	6.18753	6.0583	0.180973	1432	0.648193	-0.667323	1.55041	Cluster 262
PF14_0624	2.07464	2.17317	2.61751	2.88434	0.0477923	414	0.592093	-0.627019	1.55008	Cluster 215
PFF0875w	7.69296	8.33315	8.47681	8.85668	0.221127	1744	0.650321	-0.653687	1.54856	Cluster 224
PF08_0142	4.01571	5.33713	5.07934	5.74975	0.424083	3125	0.696039	-0.738122	1.54803	#N/A
PF10_0118	6.39571	7.03005	6.9442	7.70584	0.342188	2641	0.664552	-0.612139	1.54461	Cluster 160
PFD0825c	2.29227	2.60687	3.17749	2.98411	0.0759451	662	0.588402	-0.631224	1.54318	Cluster 6
PF14_0118	2.66653	2.47572	3.5158	2.79369	0.258525	2059	0.643991	-0.583621	1.54241	#N/A
PFL1100w	5.63288	5.39401	6.38827	5.84625	0.178324	1405	0.650977	-0.603812	1.54134	Cluster 153
PF11_0134	4.22239	3.77605	4.68839	4.59062	0.107224	899	0.611735	-0.64029	1.54106	Cluster 125
MAL8P1.62	10.8277	11.0389	11.2646	11.8047	0.173811	1370	0.650711	-0.601349	1.53966	Cluster 248
PF10_0089	6.40801	6.86215	7.53008	6.96319	0.234243	1858	0.646626	-0.611554	1.53839	Cluster 79
PF10_0161	5.91157	6.08377	6.4606	6.76577	0.07234	629	0.589876	-0.61552	1.53795	Cluster 125
PFI0770c	6.58152	7.00627	7.59022	7.24932	0.148322	1173	0.648546	-0.62587	1.53724	Cluster 218
PFI1535w	5.64722	4.48948	5.92189	5.66998	0.3443	2654	0.665379	-0.727585	1.5368	Cluster 36
PF13_0229	2.4834	3.0807	3.24825	3.596	0.205196	1626	0.647264	-0.640072	1.5367	Cluster 249
PF14_0389	6.2466	6.61422	6.61422	7.40269	0.315215	2462	0.656677	-0.578046	1.53642	Cluster 254
PFL0855c	5.93254	5.71185	6.36205	6.52493	0.0454295	393	0.592896	-0.621294	1.53621	Cluster 37
PF10_0177_s	9.36846	10.053	9.94257	10.6983	0.354302	2728	0.666134	-0.609695	1.53517	#N/A
PFL0550w	5.24187	5.48522	6.10261	5.85992	0.0694245	606	0.587588	-0.617722	1.53442	Cluster 3
PFF0250w	6.43861	6.93426	7.50007	7.12548	0.181304	1436	0.64757	-0.626336	1.53398	Cluster 58
MAL13P1.220	7.09562	6.58784	7.65186	7.28745	0.182239	1447	0.64596	-0.627923	1.53387	Cluster 240
PF10_0054a	2.86945	2.69079	3.54852	3.23244	0.0782265	680	0.590035	-0.610361	1.53287	#N/A
PFE1515w	6.99713	7.74971	7.70804	8.30575	0.318135	2478	0.65848	-0.633475	1.53228	Cluster 242
PFB0687c	6.40864	6.96432	7.24312	7.40791	0.158237	1244	0.652409	-0.639042	1.53135	Cluster 188
PF14_0314	7.98618	9.44984	9.02818	9.87065	0.477698	3391	0.722534	-0.731408	1.53038	Cluster 252
PFD1030c	2.17476	2.39913	3.05857	2.73264	0.0914064	785	0.597227	-0.608658	1.52995	Cluster 2
PFL1870c	7.76234	8.79054	8.86823	9.08267	0.31463	2457	0.656792	-0.699012	1.52972	Cluster 244
PFI0850w	8.36494	8.41889	8.80722	9.17811	0.085071	732	0.596078	-0.60075	1.52878	Cluster 239
MAL8P1.25a	4.67038	5.2254	5.74097	5.41387	0.189862	1510	0.644902	-0.62953	1.52864	#N/A
PFE0890c	5.69545	5.53271	6.00808	6.41789	0.113005	939	0.617256	-0.598902	1.52744	Cluster 35
PFL2220w	8.20144	9.46701	9.15676	9.90423	0.443425	3235	0.703037	-0.696269	1.52584	Cluster 173
PF14_0634	5.67146	4.7965	6.22023	5.50904	0.379619	2893	0.673027	-0.630657	1.52489	Cluster 254
PF14_0131	2.3511	2.12376	2.80371	2.89541	0.0378339	324	0.59892	-0.612129	1.52455	Cluster 21
MAL13P1.321	3.7712	4.89465	4.68977	5.3339	0.404428	3025	0.685722	-0.678911	1.524	Cluster 173
PFD0905w	5.31425	5.83965	6.26607	6.14863	0.143974	1148	0.643241	-0.630397	1.52394	Cluster 22
PFE0650c	6.95785	8.08737	8.0952	8.3681	0.346691	2678	0.663995	-0.70904	1.52378	Cluster 252
MAL13P1.310	4.85003	6.01896	5.94958	6.33887	0.368395	2824	0.669086	-0.709734	1.52366	Cluster 55
PF11_0489_s	10.3041	11.981	12.3372	11.5073	0.492278	3464	0.728895	-0.779692	1.52363	#N/A
MAL8P1.143	8.91208	9.71432	9.7088	10.2005	0.305932	2409	0.651359	-0.641458	1.52335	Cluster 222
PF14_0695	7.65198	7.2496	7.63841	8.40414	0.317938	2475	0.65887	-0.570482	1.52279	Cluster 201
PFI1300c	6.10324	6.87373	7.10506	7.18533	0.232069	1839	0.647245	-0.656709	1.52249	Cluster 241
MAL8P1.153	9.66848	10.4836	10.1361	11.163	0.473913	3362	0.722992	-0.573496	1.52222	Cluster 253
MAL8P1.79	8.68669	8.87909	9.38221	9.40154	0.0242925	191	0.652337	-0.608983	1.52183	Cluster 218
PFI1250w	5.82546	5.7505	6.65177	6.0793	0.183412	1457	0.645656	-0.577551	1.52127	Cluster 143
PFD1100c	9.41511	9.78945	10.0414	10.3769	0.137104	1094	0.642785	-0.606852	1.52042	Cluster 275
PFC0262c	6.39217	7.25789	7.37376	7.60336	0.276619	2189	0.64814	-0.663529	1.52004	Cluster 225
MAL7P1.108	6.67806	6.86437	6.81825	7.77993	0.393857	2972	0.679708	-0.527875	1.51946	Cluster 211
PF14_0280	7.92745	7.00583	8.5575	7.55378	0.478444	3397	0.722385	-0.588996	1.51804	Cluster 107
PF11_0307	6.65066	6.02495	6.79608	7.13115	0.219886	1738	0.648905	-0.625812	1.51767	Cluster 49
PFB0775w	6.44108	5.90766	6.59108	6.9832	0.205357	1628	0.646976	-0.612773	1.51734	Cluster 263
PFL1545c	6.83931	7.07072	7.28335	7.79253	0.172475	1363	0.649029	-0.582921	1.51638	Cluster 141
PFC0815c	3.86281	3.30905	4.01685	4.38546	0.20559	1629	0.647311	-0.615228	1.51631	Cluster 251
PF14_0749	4.83129	6.53727	6.592	6.45126	0.431077	3170	0.697475	-0.837348	1.51609	0
PF14_0369	8.07545	8.82993	9.12379	9.07913	0.228158	1802	0.649403	-0.648768	1.5159	Cluster 213
PF08_0001	7.80865	7.65783	8.40283	8.26389	0.0279727	230	0.623791	-0.600119	1.51553	Cluster 92
MAL13P1.149	5.68709	5.09439	6.27048	5.71742	0.275109	2177	0.648154	-0.603209	1.51501	Cluster 20
PF11_0452	4.63043	5.73237	5.80428	5.95799	0.335417	2592	0.663718	-0.699732	1.5147	Cluster 47
PF11_0179	9.37475	10.3265	10.312	10.7135	0.328362	2547	0.661236	-0.662155	1.51465	Cluster 17
PFL0765w	2.64625	3.14208	3.59125	3.43281	0.140885	1127	0.64117	-0.617868	1.5145	Cluster 202
PFF0895w	7.78924	8.51856	8.6682	8.91769	0.239152	1896	0.646948	-0.639047	1.51449	Cluster 231
PF07_0099	5.92807	5.94387	6.65255	6.40613	0.0406711	352	0.59262	-0.593363	1.51424	Cluster 85
PF14_0357	5.60733	6.17789	6.54006	6.49719	0.160137	1268	0.647747	-0.626014	1.51377	Cluster 218
PF11_0243	5.85855	7.97748	7.64429	8.07278	0.475973	3376	0.723124	-0.940525	1.51361	Cluster 239
PFD0665c	7.86902	9.46469	9.28344	9.64276	0.432934	3179	0.698496	-0.796243	1.51278	Cluster 188
PF11_0477	10.0605	10.3236	10.5053	11.0365	0.190071	1515	0.643482	-0.578853	1.51275	Cluster 265
PF14_0527	7.51349	8.69319	8.58521	9.01745	0.382203	2908	0.674112	-0.697989	1.51231	Cluster 275
PFE1465w	8.26594	9.00425	9.01506	9.49955	0.294155	2322	0.64975	-0.622209	1.51124	Cluster 231
PF08_0007	8.19462	8.53246	8.99047	8.94721	0.0708458	620	0.586077	-0.605301	1.5111	Cluster 234
PF10_0039	8.42709	9.974	10.0756	9.90804	0.416135	3085	0.691849	-0.791261	1.51109	Cluster 275
MAL7P1.159	3.67807	4.08849	4.62494	4.34848	0.134919	1083	0.638967	-0.603432	1.51099	Cluster 153
PFB0700c	5.07934	6.62506	6.27313	6.94026	0.46467	3318	0.718292	-0.754497	1.51038	Cluster 76
PFL1055c	5.30265	6.23611	6.06229	6.7365	0.388036	2935	0.678105	-0.630014	1.5103	Cluster 42
PF07_0101	8.76101	9.31167	9.31804	9.93167	0.289566	2281	0.651112	-0.588516	1.51025	Cluster 237
MAL7P1.109	9.95246	10.22	10.5042	10.8487	0.113725	944	0.617899	-0.590233	1.50974	Cluster 211
MAL8P1.28	2.71208	2.67069	3.42542	3.12834	0.0597902	535	0.573203	-0.58549	1.50835	Cluster 36
PF11_0113	8.53559	9.15346	9.36645	9.56664	0.195521	1554	0.645319	-0.62202	1.50803	Cluster 131
PFL2225w	9.90689	10.7233	10.8534	11.0674	0.265815	2103	0.648295	-0.645334	1.50766	Cluster 275
PF14_0144	7.64427	7.68586	8.19161	8.31798	0.012485	106	0.604109	-0.589724	1.50625	Cluster 219
MAL8P1.47	3.87909	3.62722	4.55372	4.11158	0.150441	1186	0.650602	-0.579495	1.50616	Cluster 55
MAL7P1.163	6.14188	6.28711	7.05354	6.50945	0.181646	1441	0.64654	-0.567003	1.50595	Cluster 149
PFL1950w	2.76889	3.50112	3.38578	4.07564	0.35797	2758	0.665711	-0.595705	1.50586	#N/A
PFC0940c	4.86607	4.73565	5.18223	5.57606	0.108185	912	0.60842	-0.578283	1.50546	Cluster 278
PF14_0468	8.23724	8.79252	8.58671	9.52602	0.42555	3137	0.695774	-0.54149	1.50532	Cluster 253
PFL1425w	6.89552	7.13002	7.85055	7.31424	0.191007	1520	0.644523	-0.569626	1.50488	Cluster 105
PFI0315c	4.80097	4.54289	5.44486	5.06481	0.126481	1022	0.634754	-0.582907	1.50485	Cluster 240
PF11_0302	9.52947	10.1782	10.6406	10.2974	0.23565	1874	0.644956	-0.61518	1.50441	Cluster 42
PF10_0167	5.41805	6.00194	6.17579	6.46566	0.201827	1602	0.646172	-0.610725	1.50384	Cluster 143
MAL7P1.18	8.56961	9.34034	9.21009	9.89759	0.365908	2810	0.667879	-0.598864	1.50375	Cluster 270
PF13_0012	2.44508	2.63028	3.1893	3.06632	0.0336963	284	0.60855	-0.590128	1.50365	Cluster 275
PF07_0123	5.79881	6.34443	7.01194	6.26327	0.346213	2671	0.664818	-0.565984	1.50355	Cluster 77
PFD0530c	9.51605	10.3239	10.4313	10.6841	0.270845	2137	0.650052	-0.637737	1.50259	Cluster 231
MAL13P1.85	3.96139	4.1511	4.61427	4.67697	0.0275487	224	0.630791	-0.589376	1.5017	Cluster 36
PFB0660w	6.24619	5.36018	6.78288	6.03148	0.407626	3042	0.687283	-0.603995	1.50045	Cluster 89
PFE0725c	8.00406	6.14383	8.3015	7.45402	0.513993	3575	0.737418	-0.803817	1.49907	Cluster 240
PF10_0036	8.39567	8.83049	9.15483	9.26502	0.116952	957	0.626798	-0.596845	1.49648	Cluster 12
PFL0100c	6.13436	5.87512	6.60662	6.57239	0.0465317	406	0.587835	-0.584766	1.49387	Cluster 89
PFL2470c	5.25186	4.86927	5.98838	5.21212	0.338565	2613	0.664562	-0.539685	1.49343	Cluster 94
PFF1085a	6.31052	7.73854	7.34543	8.10167	0.478139	3395	0.722349	-0.699023	1.49289	#N/A
PF11_0406	3.32368	2.89943	3.81986	3.58013	0.13706	1093	0.643167	-0.588437	1.49265	Cluster 170
PF13_0198	6.87692	8.02123	7.66041	8.49511	0.468346	3337	0.719852	-0.628687	1.4924	Cluster 1
PFD0485w	9.24561	8.87694	9.43655	9.8359	0.16863	1334	0.648354	-0.574952	1.49172	0
MAL7P1.78	8.15603	8.54481	8.97231	8.90755	0.0959397	811	0.60675	-0.589505	1.49155	Cluster 204
PFE0530w	2.66986	2.67685	3.22995	3.26766	0.00110862	13	0.437393	-0.57545	1.49027	Cluster 49
PFD1185w	2.5075	3.04494	3.33565	3.41435	0.158282	1245	0.652071	-0.598776	1.48909	#N/A
PFC0595c	6.31517	6.8322	7.44814	6.82665	0.29785	2348	0.650628	-0.563712	1.48853	Cluster 96
PF14_0171	7.41367	8.03909	8.06658	8.5589	0.27856	2201	0.649129	-0.586358	1.48826	Cluster 253
PFD1065c	5.50959	5.1995	6.10711	5.73822	0.142434	1140	0.640829	-0.568117	1.48613	Cluster 94
PFI0735c	7.41238	8.10337	8.20797	8.51316	0.251613	1998	0.645906	-0.602687	1.48428	Cluster 203
PFL0020w	2.01112	2.57288	2.7872	2.98386	0.184262	1464	0.645546	-0.593531	1.48422	#N/A
PF10_0254	8.88943	9.64213	9.47708	10.2002	0.386852	2931	0.676959	-0.572862	1.48366	Cluster 261
PFF0095c	5.61285	4.88657	6.1481	5.50996	0.353498	2721	0.666333	-0.579321	1.48359	Cluster 6
PF14_0431	5.19841	5.68831	6.23505	5.79794	0.222946	1756	0.65119	-0.573138	1.48343	Cluster 92
MAL7P1.43	2.42919	2.08872	2.91276	2.75838	0.0909697	779	0.598952	-0.576616	1.48315	#N/A
PF11_0475	4.5728	4.39938	5.03161	5.0821	0.0241345	189	0.654952	-0.570761	1.48286	#N/A
PFA0175w	3.97527	3.77058	4.60346	4.26307	0.106011	891	0.610246	-0.560342	1.48116	Cluster 195
PF13_0031	5.73808	6.93011	7.17746	6.84452	0.388191	2936	0.678145	-0.676892	1.48114	Cluster 134
PF10_0314	4.83923	5.21656	5.55366	5.65795	0.0981229	828	0.607817	-0.577911	1.48098	Cluster 66
PFI0485c	5.51996	5.80553	6.11641	6.34693	0.0901817	774	0.5976	-0.568924	1.48089	Cluster 183
PFE0415w	6.15471	6.56746	6.77286	7.09279	0.159975	1263	0.649653	-0.57174	1.48029	Cluster 213
PF13_0300	8.39934	8.48893	8.99721	9.02404	0.00674406	60	0.576504	-0.566492	1.48027	Cluster 108
MAL13P1.126	6.72353	7.21251	7.48148	7.62399	0.14855	1174	0.648991	-0.584718	1.48027	Cluster 218
PF11_0241	5.51177	5.93042	5.96084	6.57545	0.279053	2206	0.648805	-0.547053	1.47878	Cluster 66
PF10_0409	3.67238	3.62485	4.34542	4.06761	0.058281	521	0.573749	-0.5579	1.47875	Cluster 178
PFB0495w	4.03274	3.82746	4.78493	4.13874	0.257309	2044	0.645663	-0.531729	1.47832	Cluster 132
MAL13P1.115	6.43907	7.18676	7.07727	7.70431	0.357937	2756	0.666132	-0.577873	1.47813	Cluster 46
MAL13P1.264	7.68058	7.9966	8.36929	8.44783	0.0727996	631	0.591742	-0.569975	1.47619	Cluster 60
PFC0390w	6.59244	7.43789	7.62379	7.65141	0.278961	2205	0.648884	-0.622438	1.47574	Cluster 125
PF11_0167	9.16549	8.98872	9.62284	9.65818	0.0246501	195	0.648362	-0.563403	1.47509	Cluster 247
MAL13P1.125	7.46614	7.28009	8.03981	7.82585	0.0585739	523	0.574427	-0.55972	1.47497	Cluster 221
PF13_0058	10.8636	11.8066	11.8197	12.1082	0.330291	2553	0.663557	-0.628866	1.47462	Cluster 275
PFL1890c	9.36492	9.74181	10.0203	10.2236	0.117371	960	0.62708	-0.568558	1.47413	Cluster 248
PF10_0353	3.04414	3.77879	3.3832	4.45611	0.516267	3589	0.737792	-0.50819	1.4737	#N/A
PFL0920c	4.99961	5.24416	5.76044	5.60817	0.0597706	533	0.575166	-0.562418	1.4735	Cluster 75
PFD0775c	8.09988	8.56754	8.67411	9.11546	0.223087	1758	0.65086	-0.561079	1.47327	Cluster 245
PF13_0154	8.27613	9.35375	9.48439	9.45857	0.347367	2682	0.664297	-0.65654	1.47247	Cluster 244
PF14_0281	10.3478	11.0265	11.1233	11.4299	0.254256	2020	0.645584	-0.589416	1.47223	Cluster 261
PF14_0683	2.10799	2.36884	2.91443	2.67902	0.0863854	745	0.594726	-0.558308	1.47143	Cluster 49
PFA0765c	4.91008	6.05542	5.99428	6.29175	0.380542	2896	0.673964	-0.660268	1.47134	#N/A
PFD0900w	4.23675	5.50682	4.84665	6.04145	0.579011	3903	0.760889	-0.572264	1.47131	Cluster 277
PF10_0352	7.55687	8.71593	8.393	9.1272	0.459229	3300	0.713753	-0.623702	1.47071	Cluster 275
PFI0445c	3.16515	3.29803	3.63347	3.92943	0.0770975	671	0.589319	-0.549855	1.47009	Cluster 254
PFD0115c	7.11473	8.13227	8.1751	8.35227	0.340831	2636	0.663173	-0.640184	1.46916	Cluster 37
MAL7P1.87	7.77359	7.75948	8.11709	8.50028	0.105619	886	0.61142	-0.542148	1.46898	Cluster 257
PF14_0165	1.99655	2.42716	2.40546	3.0807	0.315832	2465	0.657162	-0.53123	1.46853	Cluster 202
MAL8P1.46	6.19685	6.27152	6.81452	6.76232	0.00668857	59	0.581452	-0.554236	1.46814	Cluster 232
PFD1235w	1.90015	1.84729	2.38265	2.47125	0.00858373	71	0.620084	-0.553227	1.46781	#N/A
PF11_0435	6.35425	6.51494	6.65991	7.25927	0.232703	1846	0.646553	-0.52499	1.4678	Cluster 231
PF14_0036	7.54348	7.65654	8.55049	7.60741	0.419399	3106	0.692562	-0.478944	1.46771	Cluster 95
PFA0735w_s	4.06449	4.26676	4.51647	4.90152	0.129729	1051	0.633094	-0.54337	1.46676	#N/A
PF14_0635	4.0481	4.48818	5.09333	4.52289	0.272633	2159	0.647676	-0.539975	1.46538	Cluster 70
MAL8P1.146	10.5662	11.184	11.1791	11.6929	0.297452	2344	0.650866	-0.560913	1.46495	Cluster 253
PF14_0089	5.26377	5.4606	5.88936	5.94192	0.0322445	273	0.605796	-0.55346	1.46444	Cluster 212
PF14_0338	7.96426	8.18565	8.77546	8.4664	0.102854	856	0.616281	-0.545974	1.46408	Cluster 141
PF11_0192	7.78218	7.91981	8.40404	8.39789	0.0153283	133	0.59112	-0.549969	1.46239	Cluster 79
PFL1265c	8.03676	7.51859	8.38052	8.31701	0.160169	1269	0.647364	-0.571096	1.46237	Cluster 209
PF14_0166	5.82243	5.74897	6.64335	5.94072	0.288131	2276	0.649307	-0.506336	1.46229	Cluster 171
PF13_0063	10.3028	11.0844	11.0979	11.4667	0.306188	2412	0.651095	-0.588722	1.46224	Cluster 217
PF14_0586a	2.81815	2.68361	3.22809	3.36845	0.0301213	253	0.610641	-0.54739	1.46158	#N/A
PF11_0461	8.12774	9.28331	9.28425	9.44267	0.376385	2868	0.67311	-0.657936	1.46143	Cluster 227
PF14_0259	4.75926	5.91549	5.83153	6.14566	0.39057	2951	0.678833	-0.651226	1.46094	Cluster 40
PF10_0303	4.15427	3.60172	4.438	4.4641	0.174058	1371	0.651163	-0.573054	1.46086	Cluster 49
PFI0405w	6.65435	6.55291	7.11862	7.1833	0.0118636	104	0.585079	-0.547331	1.46084	Cluster 239
PF13_0266	4.83616	5.14645	5.6005	5.48975	0.0782336	681	0.589222	-0.553816	1.46059	Cluster 257
PFE0565w	4.036	4.96812	4.91606	5.30311	0.351793	2706	0.666795	-0.607524	1.4605	Cluster 210
PFD0185c	5.76477	6.49285	6.27782	7.05906	0.418585	3101	0.692332	-0.539627	1.46046	Cluster 276
PF11_0545	2.98277	2.7821	3.47056	3.39279	0.0363054	310	0.600679	-0.549246	1.46032	0
PFD1080w	3.80878	3.93717	4.52616	4.30688	0.050529	444	0.583701	-0.543547	1.46032	Cluster 193
PFF1370w	7.54759	9.28549	9.11257	9.30002	0.461569	3308	0.715655	-0.789759	1.45958	0
PFB0905c	5.77144	5.77931	6.06699	6.53671	0.154274	1217	0.650182	-0.526476	1.45953	Cluster 16
PFL1185c	6.74772	7.00011	7.45464	7.39395	0.0513637	447	0.589362	-0.550381	1.45921	Cluster 116
PFI1685w	9.72537	11.0723	10.7789	11.3553	0.457927	3294	0.713026	-0.668249	1.45908	Cluster 261
MAL8P1.145	6.96307	6.70574	7.23218	7.52249	0.107454	900	0.612366	-0.542927	1.4585	Cluster 216
PF14_0124	7.22561	7.75266	8.36404	7.66502	0.352914	2716	0.666456	-0.525395	1.45739	Cluster 96
PFB0475c	9.50161	10.3145	10.302	10.6866	0.322169	2504	0.659907	-0.586236	1.45649	Cluster 275
MAL13P1.298	5.70884	6.76896	6.4154	7.22324	0.475612	3375	0.722789	-0.580419	1.45496	Cluster 173
PF08_0120	7.80578	8.78593	8.7091	9.1006	0.367774	2820	0.668904	-0.608995	1.45453	Cluster 22
MAL8P1.97	2.91139	3.20588	3.41672	3.77444	0.146365	1164	0.644935	-0.536947	1.45448	Cluster 254
PF08_0094	8.81516	9.49654	9.58424	9.872	0.261837	2079	0.645965	-0.572273	1.45355	Cluster 224
PFD0300w	7.93926	8.54736	8.55282	9.03548	0.291693	2303	0.649627	-0.550843	1.4531	Cluster 227
PFB0275w	9.03993	9.94589	10.0419	10.1596	0.314715	2458	0.656702	-0.607859	1.45305	Cluster 275
PF11_0392	4.74748	6.26355	5.79904	6.56913	0.508515	3545	0.735732	-0.67857	1.45271	Cluster 244
PFF0680c	8.76506	9.49959	9.46633	9.93075	0.322375	2507	0.659538	-0.566215	1.45253	Cluster 224
PFI0255c	3.35484	3.50376	4.27395	3.58375	0.292704	2313	0.649061	-0.499547	1.45248	Cluster 65
PF14_0140	9.49784	9.7829	10.0169	10.3369	0.129287	1042	0.636386	-0.536528	1.45231	Cluster 16
PFI0345w	9.43603	9.7673	9.91755	10.349	0.189824	1509	0.6452	-0.531589	1.45213	Cluster 211
PFL1450c	2.22904	2.68799	3.08747	2.93709	0.148839	1175	0.649699	-0.553767	1.45151	Cluster 263
PFC0160w	7.21187	7.43615	7.83853	7.89215	0.0424959	367	0.593901	-0.54133	1.45118	Cluster 213
MAL13P1.177	3.85458	4.74579	4.51277	5.21301	0.425374	3136	0.695708	-0.562704	1.45098	Cluster 2
PF08_0072	3.89418	4.4432	4.58952	4.86099	0.210779	1667	0.648521	-0.556569	1.45094	0
PFB0615c	6.94811	5.66531	7.16456	6.77247	0.427782	3149	0.696758	-0.661805	1.45092	Cluster 240
PF14_0311	5.76721	6.58958	6.40063	7.06776	0.403984	3023	0.685423	-0.555795	1.45015	Cluster 244
PFL1685w	10.86	10.834	11.2859	11.4745	0.030435	259	0.602707	-0.53316	1.45013	Cluster 212
PFI0385c	5.80621	6.02671	6.18731	6.68294	0.195987	1559	0.644782	-0.51867	1.44959	Cluster 227
MAL13P1.234	6.8049	7.8892	7.863	8.09138	0.373304	2847	0.672524	-0.630134	1.44903	Cluster 133
PFD0400w	4.74129	5.20215	5.16424	5.81207	0.323486	2513	0.66023	-0.516432	1.44811	Cluster 229
PFC0150w	9.4387	10.24	10.0409	10.7315	0.40977	3048	0.689537	-0.546904	1.44684	Cluster 244
PF11_0474	2.20317	2.31628	2.69987	2.88113	0.0382031	327	0.599217	-0.53077	1.44644	Cluster 278
PFE0340c	11.2064	12.0603	12.0253	12.4056	0.339065	2623	0.663006	-0.582119	1.44627	Cluster 261
MAL13P1.296	3.81137	5.43686	5.00331	5.66859	0.502724	3517	0.733144	-0.711839	1.44603	0
PF13_0327	7.46769	8.06727	8.30026	8.36001	0.202782	1610	0.646005	-0.562654	1.44597	Cluster 239
PF10_0296	6.17583	5.44235	6.40267	6.36929	0.256696	2040	0.645389	-0.576892	1.4448	Cluster 18
PF14_0501	6.75899	7.51067	7.52856	7.87723	0.303914	2393	0.651389	-0.568064	1.44409	Cluster 169
MAL13P1.12	5.49019	4.32477	5.95619	4.9883	0.533625	3688	0.742126	-0.564768	1.44378	Cluster 36
PF13_0323	6.01134	6.13048	6.34801	6.81772	0.168963	1338	0.647691	-0.511959	1.44369	Cluster 112
MAL7P1.187	3.21328	3.84953	3.84937	4.30625	0.297706	2347	0.65059	-0.546411	1.44356	#N/A
PF14_0339	4.53852	5.01014	5.46397	5.16667	0.191808	1529	0.643416	-0.54099	1.44338	Cluster 207
MAL13P1.48	2.46438	2.61855	3.35522	2.72141	0.267113	2113	0.648379	-0.496853	1.44325	Cluster 145
PFE1285w	10.6838	11.8721	11.9684	11.8825	0.390594	2952	0.678643	-0.647527	1.44306	Cluster 275
PF11_0487	7.5473	8.11575	8.45322	8.31925	0.197878	1573	0.64521	-0.554712	1.44238	Cluster 133
PF14_0196	7.95346	8.71486	8.86715	8.95536	0.271068	2140	0.649676	-0.577095	1.44204	Cluster 253
PF07_0024	4.98935	6.60357	6.26241	6.77092	0.484361	3427	0.724916	-0.720205	1.44153	Cluster 229
PF11_0473	4.22053	4.95847	4.90321	5.3837	0.335322	2590	0.664041	-0.553954	1.44112	Cluster 12
PFD0525w	8.20118	8.50901	8.89204	8.88833	0.0737192	640	0.59079	-0.535085	1.44082	Cluster 75
PFE0895c	9.8838	10.2329	10.2832	10.8519	0.266498	2110	0.647804	-0.509209	1.44045	Cluster 213
PF14_0225	7.79358	7.48012	7.73153	8.50815	0.36797	2821	0.669024	-0.482987	1.44006	0
PFE0580w	6.75196	7.3997	7.27936	7.92423	0.368801	2826	0.669349	-0.525962	1.43958	Cluster 75
PF13_0090a	3.86189	3.66626	4.32752	4.25662	0.0367041	314	0.599538	-0.528001	1.43906	#N/A
PFB0360c	6.55164	8.23649	7.71125	8.48847	0.526251	3642	0.741115	-0.705798	1.43832	Cluster 244
PFD1145c	4.93857	5.64238	5.50927	6.13684	0.375904	2866	0.672718	-0.532586	1.43788	Cluster 277
MAL8P1.220	3.00423	4.08993	3.69641	4.52679	0.495642	3476	0.731343	-0.564525	1.43759	#N/A
PFC0355c	8.75842	9.37064	9.29999	9.88047	0.338859	2620	0.663361	-0.525699	1.43641	Cluster 275
PF13_0284	2.71203	2.82452	3.23635	3.34505	0.021687	176	0.632004	-0.522423	1.43629	Cluster 115
PF07_0016	9.96994	10.616	10.4191	11.1821	0.416742	3088	0.692186	-0.507643	1.43559	Cluster 224
PFL2280w	7.52001	7.81864	7.90211	8.4432	0.244894	1937	0.648456	-0.503332	1.43479	Cluster 237
MAL13P1.238	3.85251	3.9392	4.32837	4.50103	0.0329612	281	0.601629	-0.51885	1.43473	Cluster 36
PFC0745c	9.57245	10.5857	10.7198	10.6521	0.354508	2732	0.665547	-0.606895	1.43406	Cluster 198
PF11_0448	8.53213	8.294	8.97211	8.90272	0.0516418	449	0.589913	-0.524354	1.43382	Cluster 216
PFE0685w	6.32931	5.38571	7.01954	5.50626	0.69395	4376	0.813361	-0.405391	1.43347	Cluster 84
MAL8P1.35	4.27043	5.16224	5.52776	5.03643	0.38213	2907	0.674216	-0.565764	1.4327	Cluster 155
PF14_0408	7.84381	8.19027	8.34588	8.72084	0.18045	1423	0.650406	-0.51632	1.43206	Cluster 243
PFL0825c	7.65751	6.40118	7.96224	7.32844	0.473622	3361	0.722763	-0.615991	1.43185	Cluster 84
PF08_0035	8.25824	9.07983	8.87064	9.53976	0.41805	3099	0.691893	-0.536167	1.43088	Cluster 261
PF14_0101	7.38759	7.80798	7.84289	8.36891	0.270312	2130	0.650906	-0.508111	1.43067	Cluster 158
PFF1185w	9.19653	9.76208	9.79485	10.2205	0.274013	2167	0.648552	-0.528375	1.43046	Cluster 100
PF08_0051	3.17319	3.09447	3.72566	3.57179	0.0270315	219	0.633081	-0.514891	1.43039	Cluster 134
PFL1850c	5.82213	4.83616	6.19686	5.59758	0.428585	3157	0.696297	-0.568076	1.43032	Cluster 240
MAL13P1.330	8.10051	8.51888	8.52415	9.10082	0.293588	2319	0.649337	-0.502785	1.43028	Cluster 173
PF10_0365	6.53134	6.38015	7.16643	6.75181	0.150077	1183	0.650672	-0.503376	1.43022	Cluster 240
PFA0190c	7.12988	7.77196	7.8602	8.13215	0.258286	2056	0.644332	-0.545258	1.43021	Cluster 240
PF14_0787	10.3751	10.48	10.9627	10.9261	0.0113589	100	0.5826	-0.516873	1.43002	Cluster 178
PF11_0286	9.66395	9.56648	10.2068	10.0489	0.031215	265	0.604158	-0.512643	1.42798	Cluster 216
PFD0060w	2.60528	2.67733	3.27454	3.02439	0.0597796	534	0.574175	-0.508161	1.42714	#N/A
PF11_0175a	5.88526	6.18834	6.37142	6.72228	0.158788	1248	0.652582	-0.510049	1.42676	#N/A
PFI0270w	10.7927	11.5303	11.6214	11.8114	0.282441	2236	0.647871	-0.554868	1.4254	Cluster 261
PFI0140w	2.25781	2.25781	2.90498	2.61657	0.0732803	634	0.592831	-0.502965	1.42421	Cluster 202
PF11_0101	5.3813	5.20401	5.92103	5.67994	0.0769319	668	0.590694	-0.507829	1.42419	Cluster 89
PF13_0172	7.2944	6.52014	7.87914	6.89248	0.525118	3636	0.74074	-0.478546	1.42402	Cluster 87
PF13_0107	4.68624	4.37471	4.86221	5.2129	0.163133	1292	0.647609	-0.507082	1.42338	#N/A
PF11_0172	10.1089	9.994	10.4797	10.6381	0.0352005	301	0.599812	-0.507449	1.42255	Cluster 212
PF07_0049	2.46434	2.61348	3.09983	2.99573	0.0304827	260	0.60133	-0.508869	1.42196	#N/A
PF14_0054	7.25465	7.05044	7.28695	7.96095	0.312535	2450	0.654282	-0.471407	1.4209	Cluster 279
PFD0290w	2.90509	2.52544	3.31342	3.14997	0.129712	1049	0.634218	-0.51643	1.42039	Cluster 145
PF13_0176	9.45224	9.99714	10.2056	10.3057	0.19533	1552	0.64552	-0.530954	1.42035	Cluster 196
PFC0895w	5.04939	5.02086	5.77009	5.2688	0.193495	1543	0.643187	-0.484315	1.42002	Cluster 49
PF14_0387	7.38811	8.08538	8.25267	8.31375	0.25881	2061	0.644075	-0.546467	1.41919	Cluster 141
PF11_0046	4.20283	3.24456	4.43434	4.16291	0.367606	2818	0.669075	-0.57493	1.41732	Cluster 49
PF07_0107	2.51133	2.72004	3.31417	2.8998	0.168375	1330	0.649319	-0.491295	1.41652	Cluster 45
MAL13P1.32	3.21151	3.54996	4.05177	3.71374	0.170671	1352	0.647466	-0.502023	1.41617	0
PF10_0129	8.81419	8.96996	9.08402	9.65247	0.247517	1960	0.647711	-0.476173	1.41607	Cluster 214
PFL0345w	4.74541	4.44794	5.26378	4.9276	0.156231	1233	0.649883	-0.49902	1.41533	Cluster 215
MAL8P1.1	3.20146	3.61759	3.99426	3.85244	0.144405	1149	0.644605	-0.513821	1.41481	Cluster 55
PF14_0638	4.08782	4.18889	4.72498	4.54889	0.0390463	333	0.601407	-0.498584	1.41459	Cluster 2
MAL7P1.203a	8.1152	8.48744	8.38774	9.14173	0.385268	2924	0.6758	-0.46341	1.41435	#N/A
MAL13P1.276	3.92633	3.14411	4.13943	4.0339	0.297161	2340	0.651342	-0.551443	1.41424	Cluster 251
PFI1755c	7.42331	7.3318	8.19238	7.47616	0.333294	2572	0.664645	-0.456711	1.4142	Cluster 23
MAL13P1.241	8.62335	9.20535	9.10081	9.71991	0.363372	2792	0.667528	-0.496012	1.41404	Cluster 239
PFC0410w	4.6628	4.98863	5.55184	5.0785	0.230583	1828	0.646969	-0.489457	1.41383	Cluster 27
PFL0875w	7.40714	8.33165	7.37708	9.04691	0.753959	4607	0.839387	-0.342599	1.41321	Cluster 183
PFE1505w	4.58986	3.77379	4.72687	4.74717	0.306779	2417	0.651001	-0.555197	1.41253	Cluster 279
PF14_0020	11.0983	11.4801	11.8067	11.791	0.116536	954	0.626534	-0.50965	1.41135	Cluster 245
PFB0950w	2.16545	2.25781	2.77987	2.6353	0.0286351	235	0.624976	-0.495955	1.4113	Cluster 143
PF14_0492	9.01371	9.14307	9.43935	9.70104	0.077923	679	0.588611	-0.491807	1.41057	Cluster 216
PFA0085c_s	2.88761	3.10968	3.60713	3.38125	0.0887561	762	0.597415	-0.49555	1.41	#N/A
PFL0515w	7.0929	6.81596	7.77266	7.05109	0.35815	2760	0.665562	-0.457442	1.40977	Cluster 108
MAL13P1.272	3.0807	3.58171	3.84789	3.84797	0.175226	1378	0.652203	-0.516725	1.4094	Cluster 53
PF08_0002	5.28207	4.96279	5.63957	5.61077	0.0883876	757	0.598864	-0.502739	1.40834	Cluster 110
PF14_0193	4.39871	4.32711	4.68944	5.0073	0.0965738	816	0.607018	-0.48546	1.4081	Cluster 70
PF13_0329	7.31648	8.03262	8.41229	7.97983	0.338706	2617	0.663821	-0.521505	1.40802	Cluster 239
PF11_0393	3.83373	4.17387	4.45126	4.5609	0.106687	895	0.611395	-0.502282	1.40768	Cluster 71
PFL1165w	6.49988	7.23218	7.18116	7.59923	0.339758	2630	0.662593	-0.524163	1.40764	Cluster 276
PF10_0042	3.77658	3.1339	4.21972	3.69963	0.346721	2679	0.663805	-0.504431	1.40663	Cluster 63
PF10_0357	5.95507	7.33815	7.14014	7.44022	0.459097	3299	0.713765	-0.643575	1.40601	Cluster 234
PFB0920w	3.46861	4.04657	4.49522	4.02172	0.311993	2448	0.653681	-0.500875	1.40587	Cluster 28
PF14_0361	8.01481	9.20678	9.18878	9.25105	0.414785	3078	0.691174	-0.609122	1.40416	Cluster 222
PF13_0072	2.80752	2.8045	2.83014	3.64678	0.400567	3008	0.683014	-0.432454	1.40394	Cluster 265
PF13_0249	7.71659	8.76266	8.80278	8.8397	0.38213	2906	0.674448	-0.581614	1.4034	Cluster 239
PFA0075w_s	2.94986	3.30509	3.68999	3.56078	0.118925	971	0.628183	-0.497907	1.40293	#N/A
PFI1445w	12.6262	13.2445	13.4378	13.4705	0.235764	1876	0.64458	-0.518776	1.40056	Cluster 261
PFE0935c	2.52211	3.12594	3.27068	3.40663	0.238229	1887	0.647523	-0.514623	1.39945	Cluster 110
PF11_0273	6.56653	7.27452	7.15183	7.6878	0.377612	2879	0.672723	-0.49929	1.39575	Cluster 186
PFF0295c	9.66756	10.3393	10.2129	10.7773	0.378854	2886	0.673299	-0.491699	1.39511	Cluster 16
PFF0675c	9.60881	10.4703	10.2299	10.8669	0.442485	3231	0.702416	-0.508812	1.39505	Cluster 277
PFF1340w	2.97309	2.64562	3.55538	2.98649	0.294856	2324	0.650739	-0.461582	1.39491	Cluster 65
PF11_0195	7.01736	6.3976	7.46745	6.92253	0.358864	2764	0.665924	-0.487514	1.3948	Cluster 240
PF14_0595	2.52414	2.5614	2.96271	3.0807	0.0162799	141	0.592197	-0.478938	1.39477	Cluster 11
PF11_0423	8.79876	9.29523	9.63723	9.45288	0.200717	1591	0.647063	-0.498059	1.3945	Cluster 183
PFB0695c	4.02153	4.75854	4.07248	5.44486	0.682632	4330	0.808596	-0.368638	1.39422	Cluster 16
PFB0770c	8.80468	8.75435	9.20572	9.30994	0.0143233	124	0.592454	-0.478316	1.39381	Cluster 242
PFL1115w	5.44829	7.014	6.85888	6.96488	0.477093	3386	0.722685	-0.680734	1.39375	Cluster 188
PFL0190w	5.97541	6.69547	6.60364	7.07452	0.362309	2783	0.667726	-0.503639	1.3931	Cluster 9
PF07_0120	4.60136	4.86086	5.11674	5.30713	0.0961354	812	0.60724	-0.480824	1.39294	Cluster 180
PF11_0290	5.19667	4.88938	5.51591	5.54167	0.0876932	753	0.597315	-0.485771	1.39249	Cluster 276
PFI0105c	3.62135	4.72885	4.87736	4.62428	0.417471	3094	0.692051	-0.575717	1.39233	Cluster 76
PFF0635w	8.03931	8.91987	8.68934	9.29371	0.43889	3208	0.701703	-0.511938	1.39203	Cluster 47
PFL0730w	7.71198	7.46728	8.14792	7.99066	0.0809363	708	0.586331	-0.47966	1.39148	Cluster 95
PF07_0093	9.43369	10.1143	10.2241	10.3537	0.275521	2180	0.648232	-0.514893	1.39144	Cluster 238
MAL13P1.315	6.67677	7.04644	7.12988	7.54066	0.228618	1808	0.648551	-0.473665	1.39129	Cluster 253
PF10_0144	7.11745	6.67531	7.8046	6.80488	0.532874	3684	0.741887	-0.40836	1.39127	Cluster 96
PFE0625w	9.81889	10.4186	10.5014	10.7408	0.259969	2070	0.644147	-0.502363	1.39126	Cluster 197
PF14_0303	7.85131	7.85797	8.20956	8.44254	0.0560231	498	0.576992	-0.47141	1.39098	Cluster 242
PFL2580w	2.07464	2.34312	2.45235	2.89521	0.214441	1692	0.65004	-0.464899	1.39049	#N/A
PF14_0785	1.73192	2.31968	2.60053	2.45682	0.238363	1891	0.646516	-0.502875	1.38986	Cluster 6
PF14_0723	2.25594	2.75788	2.75788	3.21344	0.293308	2318	0.648997	-0.478747	1.38985	Cluster 10
MAL8P1.49	6.03523	4.7792	6.48721	5.3067	0.627168	4113	0.782092	-0.489739	1.38961	Cluster 108
PF10_0371	3.47789	3.27631	3.68749	4.00535	0.13014	1053	0.633891	-0.469319	1.38947	Cluster 32
PF11_0107	8.57074	8.83193	8.94079	9.38727	0.215512	1702	0.649449	-0.462695	1.38895	Cluster 246
PF11_0465	10.2896	11.3049	11.1105	11.5705	0.432497	3176	0.69845	-0.543267	1.38894	Cluster 246
PFD0250c	8.87384	9.8412	9.59221	10.1703	0.450756	3265	0.708095	-0.523748	1.38791	Cluster 191
PF13_0160	8.67176	8.93901	9.1813	9.37864	0.103784	869	0.612552	-0.474579	1.38681	Cluster 53
PF14_0778	6.94148	7.42769	7.70612	7.64158	0.184177	1463	0.64569	-0.48926	1.38438	Cluster 188
MAL7P1.26	4.45195	5.12741	5.51116	5.0474	0.354544	2733	0.665369	-0.489598	1.38413	Cluster 77
PF14_0344	9.88327	10.2038	10.4872	10.5543	0.100298	842	0.610957	-0.477259	1.38393	Cluster 42
PFI0885w	10.2676	10.5446	10.6058	11.1125	0.257233	2042	0.646107	-0.453014	1.38368	Cluster 211
PF10_0181	5.78526	5.73483	6.16581	6.28794	0.0194451	165	0.604447	-0.466825	1.38309	Cluster 232
PF08_0124	5.73949	6.72924	6.49575	7.0265	0.447239	3248	0.706246	-0.526759	1.38297	Cluster 66
PF13_0070	8.9974	9.76	9.84279	9.94784	0.311608	2445	0.653676	-0.516609	1.38295	Cluster 218
PF13_0260	6.78599	7.32104	7.2166	7.81374	0.36857	2825	0.669166	-0.461659	1.38288	Cluster 225
PF14_0345a_s	4.2579	4.87376	5.28732	4.80243	0.346093	2670	0.664836	-0.479041	1.38195	#N/A
PFC0455w	4.39932	5.77867	5.29698	6.03692	0.537131	3706	0.743374	-0.577954	1.38123	Cluster 222
PF07_0027	8.1049	8.2822	8.98478	8.24464	0.383704	2915	0.675135	-0.421158	1.38069	Cluster 54
PFC0760c	6.72862	8.85066	8.2038	8.93323	0.559348	3812	0.752596	-0.778873	1.38045	Cluster 219
PFL0465c	7.37055	8.37273	8.19296	8.61904	0.429882	3166	0.696419	-0.534358	1.38004	Cluster 238
MAL8P1.69	10.3043	11.6139	11.5498	11.5848	0.451142	3266	0.708483	-0.608233	1.37992	#N/A
PFE0030c	6.51494	7.44998	6.96736	7.92079	0.560821	3821	0.7528	-0.461608	1.37985	#N/A
PFI0160w	7.42514	7.93581	8.17402	8.16057	0.196923	1566	0.644967	-0.486828	1.37971	Cluster 204
PFE0965c	11.2927	12.1834	12.2818	12.2575	0.355146	2736	0.66577	-0.531633	1.37936	#N/A
PF07_0109	7.25526	7.9398	8.04683	8.15414	0.283695	2244	0.648427	-0.50296	1.3791	Cluster 193
PFB0510w	5.7219	6.22759	6.26502	6.63251	0.268636	2121	0.649616	-0.47402	1.37902	Cluster 216
PFF0650w	9.64677	10.1519	10.1161	10.6105	0.319639	2489	0.65867	-0.463988	1.37847	Cluster 237
MAL13P1.78	5.25648	6.54987	6.37274	6.62852	0.460436	3306	0.71433	-0.597456	1.3782	Cluster 6
PF14_0033	10.3975	11.1805	11.2333	11.3715	0.325697	2526	0.661323	-0.513389	1.37799	Cluster 237
PF11_0155	5.36225	5.29579	5.74739	5.83259	0.0134596	115	0.600298	-0.460967	1.3767	Cluster 7
PF13_0086	7.35883	8.12983	7.95017	8.50885	0.415354	3081	0.691447	-0.485182	1.37664	Cluster 257
MAL8P1.204	7.95198	8.34398	8.84301	8.36111	0.281262	2225	0.648357	-0.454077	1.37634	Cluster 25
PF11_0234	7.92274	7.47357	7.97737	8.35032	0.251697	2000	0.645477	-0.465688	1.37582	Cluster 244
PFF1275c	5.91594	5.60904	6.5509	5.81865	0.398884	2999	0.682187	-0.422285	1.37564	Cluster 144
PF11_0463	7.76295	8.78422	8.65987	8.96781	0.41769	3096	0.691967	-0.540259	1.37546	Cluster 271
MAL7P1.185	3.21449	4.63311	4.30401	4.76204	0.499608	3502	0.731721	-0.609224	1.37512	#N/A
PFI1355w	8.10034	8.27001	8.32344	8.91121	0.293245	2317	0.649138	-0.43215	1.37495	Cluster 199
PFF1010c	10.7672	10.8888	11.107	11.4491	0.131387	1059	0.636338	-0.450085	1.37451	Cluster 49
PF10_0345	9.63989	10.055	10.081	10.5251	0.272622	2158	0.64795	-0.455623	1.37341	0
PFB1020w	2.04288	2.14689	2.77668	2.28865	0.221407	1745	0.65077	-0.437783	1.37305	#N/A
PF13_0347	7.52766	6.99785	7.96242	7.48635	0.32432	2520	0.660095	-0.46163	1.37268	Cluster 58
PFI1180w	6.8629	8.16107	7.98469	8.22542	0.463789	3315	0.717578	-0.593071	1.37244	Cluster 229
PF10_0405	2.5088	2.27764	2.97072	2.72707	0.113212	940	0.617727	-0.455679	1.37192	#N/A
PFL1930w	5.30159	6.67478	6.24023	6.88997	0.526857	3650	0.740343	-0.576913	1.37137	Cluster 222
PF14_0035	5.64769	5.63174	5.83162	6.31715	0.215418	1701	0.649547	-0.434673	1.37076	Cluster 254
PF08_0050	3.76611	3.78407	4.3338	4.11823	0.0529999	462	0.588391	-0.450927	1.37071	Cluster 207
PFE1350c	9.57766	10.5226	10.5015	10.6559	0.38464	2922	0.675161	-0.528548	1.37039	Cluster 167
PF14_0458	4.31034	4.14937	4.66837	4.70451	0.0311255	264	0.604707	-0.456586	1.37027	Cluster 3
PFD0435c	2.30582	3.13476	3.43455	2.99966	0.399711	3004	0.682463	-0.496812	1.37021	Cluster 14
MAL7P1.29a	9.3045	9.28204	9.78163	9.71241	0.00637026	55	0.594056	-0.453752	1.36995	#N/A
PF14_0432	7.14345	7.21469	7.50896	7.74425	0.0678466	597	0.58289	-0.447538	1.36783	Cluster 40
PF13_0230	6.37721	5.4795	6.76938	6.03594	0.499166	3500	0.731492	-0.474306	1.36765	Cluster 116
PFC0261c	7.86983	7.58164	8.11119	8.25428	0.104806	878	0.612243	-0.457001	1.36755	#N/A
MAL13P1.288	8.91741	9.64026	9.53792	9.97546	0.375404	2863	0.672527	-0.477857	1.36564	Cluster 4
PF11_0395	6.80449	7.43432	7.32684	7.83471	0.372254	2837	0.672997	-0.461373	1.36557	Cluster 242
PFE1145w	3.72326	3.56225	4.24139	3.93042	0.127032	1026	0.635035	-0.443153	1.36535	Cluster 209
PFI1210w	7.20514	7.29787	7.20524	8.07002	0.468266	3336	0.719944	-0.386129	1.36531	Cluster 257
PF14_0656	5.54576	5.99373	6.34363	6.11892	0.206849	1640	0.646909	-0.461529	1.3647	Cluster 129
PF11_0035	3.25888	3.34436	3.59634	3.88868	0.101474	849	0.613026	-0.44089	1.36382	Cluster 267
PFA0650w	2.19448	2.0354	2.72897	2.37882	0.149918	1180	0.651635	-0.438953	1.36354	0
MAL13P1.237a	8.08617	7.24981	8.34269	7.9853	0.389291	2941	0.67891	-0.496003	1.36345	#N/A
PF11_0204	5.6402	6.35309	6.65895	6.28827	0.357039	2753	0.665184	-0.476962	1.36154	#N/A
PFC0515c	3.40509	3.75166	3.74577	4.273	0.305196	2405	0.650874	-0.431007	1.36091	Cluster 218
MAL13P1.137	7.02093	7.37522	7.54435	7.75495	0.159786	1261	0.649914	-0.451577	1.36091	Cluster 242
MAL13P1.141	8.91255	9.67032	9.77889	9.79126	0.322483	2508	0.659496	-0.493639	1.36081	Cluster 237
PFI1565w	11.0367	11.6291	11.7343	11.8762	0.261101	2077	0.644769	-0.472353	1.36028	Cluster 237
PF14_0567	8.43371	9.39041	9.5684	9.28438	0.410998	3056	0.689793	-0.514328	1.35982	Cluster 271
PFF0735w	5.66987	5.37421	5.84529	6.09011	0.14594	1159	0.645837	-0.445661	1.3597	Cluster 262
PF10_0169	7.6834	8.32991	8.3657	8.59558	0.301205	2372	0.651299	-0.473983	1.35909	Cluster 50
PF10_0305	7.86905	8.29094	8.36653	8.69124	0.23377	1855	0.646364	-0.44889	1.35909	Cluster 122
PF10_0346	9.93218	10.7055	10.5238	11.0514	0.422052	3116	0.694707	-0.468792	1.35809	Cluster 275
MAL13P1.68	7.30073	7.07458	7.8195	7.41977	0.200685	1590	0.647365	-0.431976	1.35787	Cluster 240
MAL8P1.149	5.04624	5.04485	5.23192	5.70306	0.215142	1698	0.64986	-0.421946	1.35763	Cluster 210
PFL2085w	2.72435	3.04772	3.00208	3.60717	0.346726	2680	0.663566	-0.418592	1.35759	Cluster 279
MAL8P1.7	6.14622	6.20594	6.43789	6.77602	0.128797	1038	0.636416	-0.430874	1.35703	Cluster 221
PFF0865w	13.1312	13.8935	13.961	14.0414	0.330298	2554	0.663313	-0.488801	1.35621	0
MAL13P1.163	10.7542	11.1828	11.4809	11.3637	0.177823	1400	0.651469	-0.453794	1.35579	Cluster 271
PF14_0055	6.01507	6.84638	7.06661	6.77545	0.381453	2902	0.674181	-0.4903	1.35526	Cluster 60
PF10_0048	6.70132	7.06368	6.66151	7.78642	0.621754	4087	0.780273	-0.341462	1.35387	Cluster 231
PFE1260c	4.79039	4.95702	5.40603	5.21385	0.0754984	657	0.589393	-0.436236	1.35381	#N/A
PFL1895w	7.82602	8.20348	8.63728	8.26597	0.240685	1906	0.647677	-0.436878	1.3533	Cluster 171
MAL8P1.300	7.16969	7.16045	7.36277	7.80619	0.199129	1581	0.646003	-0.419412	1.3532	Cluster 231
PFE0550w	3.44742	3.34984	4.01688	3.62722	0.169546	1341	0.648471	-0.423419	1.35258	0
PFL2080c	3.41451	3.34103	3.7904	3.83686	0.00980131	82	0.61306	-0.435856	1.35245	Cluster 32
PFD0535w	9.40898	9.77125	9.65344	10.3396	0.404785	3029	0.685421	-0.406419	1.35238	Cluster 238
PF14_0251	8.08883	8.58236	8.35781	9.12464	0.467538	3332	0.719689	-0.405629	1.3519	Cluster 236
PFC0271c	9.69402	10.1424	10.4552	10.2793	0.203224	1611	0.647013	-0.449039	1.35132	Cluster 152
PF14_0207	5.29657	5.28412	6.05342	5.29803	0.41495	3080	0.690999	-0.385377	1.35121	Cluster 61
PFE1325w	2.77179	3.04409	3.10882	3.55367	0.246029	1947	0.648116	-0.423303	1.35094	Cluster 74
PF14_0292	6.91063	6.83882	7.1022	7.4895	0.165928	1316	0.64669	-0.421119	1.35063	Cluster 60
PF14_0211	10.0001	10.3243	10.6894	10.5149	0.139406	1114	0.641845	-0.439939	1.35049	Cluster 242
PFL0035c	4.10111	4.69064	4.68566	5.0139	0.310739	2438	0.653724	-0.453905	1.35033	Cluster 23
MAL8P1.158	3.53477	3.48977	3.71774	4.14261	0.189589	1507	0.645255	-0.417901	1.35033	#N/A
PFB0310c	11.0188	11.3097	11.5435	11.663	0.107902	909	0.608835	-0.439008	1.34997	Cluster 237
PFI0790w	5.68111	6.41883	6.5774	6.47931	0.327335	2543	0.660205	-0.478387	1.34964	Cluster 131
PF10_0156	7.97037	8.37855	8.57038	8.6682	0.168158	1328	0.649461	-0.444835	1.34843	Cluster 275
PF14_0760	4.82997	5.93968	5.86784	5.97024	0.438862	3207	0.701879	-0.534217	1.34813	Cluster 23
MAL7P1.55	3.76947	4.32626	4.28998	4.69236	0.325907	2528	0.661226	-0.443309	1.34779	#N/A
PF13_0313	3.46218	3.45808	3.94236	3.83673	0.0148157	128	0.593671	-0.429418	1.34759	Cluster 77
PF07_0056	4.70762	5.00018	5.27393	5.30919	0.0971101	817	0.609642	-0.43766	1.34757	Cluster 229
PFL0660w	8.91738	8.65358	9.56947	8.76265	0.464514	3317	0.718267	-0.380579	1.34746	Cluster 177
PFF0660w	3.52514	3.42731	3.90408	3.90946	0.0127021	110	0.592263	-0.430545	1.34697	Cluster 243
PF14_0715	6.81018	5.98106	7.23248	6.4231	0.533444	3687	0.742077	-0.432173	1.34671	Cluster 125
PF11_0256	7.05187	6.34861	7.43106	6.85595	0.432061	3174	0.698185	-0.443265	1.34658	Cluster 20
PF11_0158	7.09763	7.48509	7.33573	8.04422	0.427578	3147	0.696869	-0.398621	1.34603	Cluster 239
MAL8P1.151	8.03962	8.39772	8.42003	8.86229	0.275873	2183	0.648169	-0.42249	1.34564	Cluster 246
PF14_0596	2.47637	2.68992	3.09391	2.93098	0.0855045	736	0.595859	-0.429299	1.34504	Cluster 2
PFI1155w	5.5946	6.59035	6.31949	6.84196	0.47673	3381	0.723202	-0.48825	1.34492	Cluster 178
PFF1130c	5.14561	5.30452	5.75729	5.54274	0.0861279	743	0.594549	-0.424951	1.3442	Cluster 32
PF08_0108	6.55613	8.37303	8.24541	8.06864	0.527282	3652	0.740533	-0.692444	1.34373	Cluster 275
MAL13P1.230	4.36676	4.0453	4.50654	4.76373	0.172456	1362	0.649431	-0.429103	1.3434	Cluster 210
PF10_0189	10.1586	10.1902	10.3846	10.7871	0.178405	1406	0.650812	-0.411415	1.34287	Cluster 253
PF13_0127	6.36254	7.09879	7.05742	7.33408	0.35849	2761	0.665953	-0.465091	1.3428	Cluster 244
PFL1820w	6.50915	6.38765	7.01511	6.71926	0.120101	980	0.628568	-0.418782	1.34264	Cluster 70
PFI0425w	7.88697	7.8569	8.58284	7.93945	0.350338	2698	0.666006	-0.389208	1.3423	Cluster 94
MAL7P1.21	5.43986	6.29251	6.12011	6.55342	0.428852	3159	0.69629	-0.470574	1.34228	Cluster 230
PF11_0055	8.43416	9.72608	9.7922	9.47948	0.491054	3455	0.728976	-0.555719	1.34178	Cluster 111
PF14_0415	6.90643	8.12054	7.91817	8.19161	0.475999	3377	0.722949	-0.541405	1.34142	Cluster 195
PF10_0057	8.09253	8.98342	9.04899	9.00843	0.385857	2927	0.67614	-0.490731	1.34087	Cluster 159
PFL1440c	6.41786	5.45089	6.26158	6.59338	0.436486	3192	0.701358	-0.493102	1.34079	Cluster 231
PFC0845c	7.7063	7.7918	8.27891	8.05797	0.0713438	623	0.587355	-0.419392	1.3407	Cluster 166
PF14_0660	8.41835	8.58272	8.81612	9.02751	0.0878961	755	0.597111	-0.421281	1.34054	Cluster 270
PF14_0130	4.36372	3.86789	4.4697	4.64457	0.235196	1869	0.645437	-0.441328	1.34051	Cluster 240
MAL8P1.9	10.1634	10.0758	10.6347	10.4449	0.0566943	506	0.574674	-0.420184	1.34038	Cluster 108
PFL1470c	4.21434	3.72477	4.56811	4.23851	0.279375	2209	0.648671	-0.433756	1.34023	Cluster 70
MAL13P1.86	7.90744	7.83557	7.87542	8.61806	0.420416	3111	0.693125	-0.375228	1.33983	Cluster 245
PFI1835c	8.19154	7.65751	8.41822	8.32077	0.242809	1921	0.648292	-0.444966	1.33906	Cluster 175
PF11_0390	1.95073	2.29547	2.64205	2.46072	0.158919	1249	0.652597	-0.428278	1.33872	Cluster 8
PF13_0216	5.79127	5.90499	6.35049	6.18463	0.0529498	461	0.58911	-0.419432	1.33857	Cluster 231
PF11_0171	9.04305	9.28702	9.36641	9.78471	0.232072	1840	0.6469	-0.410523	1.33837	0
MAL13P1.580	7.36639	7.56986	8.22253	7.46254	0.441661	3227	0.701976	-0.37441	1.33821	Cluster 159
PFB0926c	6.6765	7.52525	7.35782	7.77538	0.428577	3156	0.696505	-0.465727	1.33723	Cluster 274
PF14_0246	9.48033	10.1059	9.84355	10.5596	0.480809	3407	0.723824	-0.408453	1.3368	Cluster 246
PF10_0116	9.27502	9.8311	9.72333	10.2284	0.377238	2875	0.672993	-0.422779	1.3362	Cluster 239
PF10_0022	6.2401	6.38265	6.34237	7.03651	0.397692	2992	0.681739	-0.378068	1.33576	Cluster 23
PFL1585c	6.59057	6.5892	7.16614	6.82808	0.137601	1096	0.643937	-0.40723	1.33525	Cluster 140
PFE0485w	8.6166	9.48495	9.26726	9.75582	0.452658	3274	0.709128	-0.460764	1.33513	Cluster 22
PFC0005w_s	5.51781	7.0168	6.31081	7.272	0.615722	4057	0.778417	-0.5241	1.33441	#N/A
PF10_0291	9.53019	10.1998	10.2087	10.4225	0.328361	2546	0.661494	-0.450591	1.33426	Cluster 180
MAL7P1.339	6.29082	5.79496	6.55343	6.40227	0.235321	1871	0.645089	-0.43496	1.33398	Cluster 49
MAL8P1.136	3.00933	2.95214	3.68825	3.0307	0.36987	2829	0.670577	-0.378743	1.33385	Cluster 67
PFI0350c	5.95129	6.13278	6.53618	6.37951	0.0740091	644	0.58943	-0.415812	1.33338	Cluster 104
PFL0140w	5.57161	5.6463	6.11495	5.92785	0.0547886	481	0.584222	-0.412441	1.33329	Cluster 39
PF13_0299	8.55504	8.57566	8.53625	9.31833	0.452514	3273	0.709118	-0.361938	1.33262	Cluster 257
PF14_0030	6.27549	5.42626	6.4453	6.19554	0.399917	3005	0.682588	-0.469545	1.33176	Cluster 210
PF10_0253	8.82589	8.76265	9.47187	8.88468	0.323127	2512	0.659761	-0.384005	1.33175	Cluster 171
PFI0370c	8.20828	8.71257	8.81905	8.96655	0.24154	1910	0.648617	-0.432376	1.33084	Cluster 79
PF13_0064	7.81106	8.34883	8.35979	8.65868	0.297619	2345	0.650953	-0.429289	1.33062	Cluster 219
PFD0430c	3.64331	3.64331	4.19318	3.90305	0.108014	911	0.608125	-0.404796	1.3306	Cluster 241
PF14_0085	2.20523	2.25005	2.70706	2.56915	0.029814	248	0.616597	-0.410466	1.33047	Cluster 8
PFC0990c	6.28633	6.62592	6.64424	7.07895	0.279335	2208	0.648873	-0.405465	1.33035	Cluster 7
PFF0670w	8.44475	9.11728	8.83994	9.53911	0.488344	3442	0.727692	-0.408509	1.33018	0
PFL0115w	7.31092	6.22008	7.43376	7.10269	0.470822	3349	0.721064	-0.502721	1.33003	Cluster 30
PFI0975c	10.6521	10.8127	10.8739	11.3749	0.274694	2171	0.648965	-0.391995	1.32998	Cluster 253
MAL8P1.22	7.11104	8.16275	7.83519	8.39498	0.506359	3534	0.734895	-0.478194	1.32997	Cluster 213
PF11_0483_s	10.6055	10.9686	11.1763	11.2412	0.149474	1177	0.65136	-0.421723	1.32933	#N/A
PF13_0164	9.12108	9.48373	9.6698	9.77703	0.155874	1230	0.649982	-0.421013	1.32928	Cluster 212
PFD0325w	5.18106	4.89681	5.87797	4.85618	0.599145	3981	0.77192	-0.328139	1.32848	Cluster 178
MAL8P1.203	9.78323	10.5577	10.4442	10.7968	0.401097	3010	0.683463	-0.45001	1.32813	Cluster 224
MAL8P1.26	8.09905	8.30538	8.84569	8.33854	0.2904	2292	0.649853	-0.3899	1.3272	Cluster 138
PF11_0343	8.28619	8.49177	8.62371	8.9578	0.177063	1392	0.652413	-0.401779	1.32663	Cluster 244
PFA0005w	1.94848	2.53925	2.56043	2.7923	0.30606	2411	0.651092	-0.432496	1.32603	#N/A
PFB0385w	7.90069	8.13593	8.41038	8.44955	0.0746308	653	0.586189	-0.411658	1.32593	Cluster 180
PF14_0074	3.90132	3.88139	4.46969	4.10092	0.166494	1319	0.647421	-0.393948	1.3247	Cluster 36
MAL13P1.336	8.82345	9.41622	9.46682	9.63903	0.295658	2329	0.651108	-0.433089	1.32448	Cluster 181
PF14_0384	5.22399	5.51709	5.49108	6.02633	0.331221	2559	0.663867	-0.388163	1.32447	Cluster 95
PFC0880c	5.57892	5.25812	5.69725	5.95659	0.186244	1475	0.647624	-0.408406	1.32439	Cluster 232
PFL1025c	9.67682	9.95379	9.68612	10.6192	0.559858	3815	0.75269	-0.337371	1.32399	Cluster 257
PFI0120c	2.80445	3.48617	3.36967	3.78044	0.393107	2965	0.680015	-0.429744	1.32355	Cluster 16
PF07_0106	4.7463	5.38526	5.55953	5.44865	0.309033	2430	0.652277	-0.438314	1.32344	Cluster 88
PF11_0100	2.95795	2.46179	3.50247	2.64	0.543126	3739	0.745037	-0.361366	1.32285	Cluster 139
PF10_0170	6.30495	8.38209	8.16184	8.01923	0.54751	3759	0.747055	-0.747013	1.3226	Cluster 270
PFC0175w	6.44408	5.89582	6.67185	6.52204	0.271811	2147	0.649334	-0.426993	1.3223	Cluster 141
PF11_0175	6.2057	7.4391	7.44288	7.25793	0.486314	3432	0.726778	-0.528004	1.32224	Cluster 19
PFF0130c	5.74085	4.86584	5.73888	5.80346	0.397929	2994	0.681689	-0.467824	1.32211	Cluster 78
MAL7P1.203	2.68289	3.03296	3.39628	3.13364	0.203946	1616	0.6473	-0.407035	1.32171	Cluster 213
PFE0735w	6.28245	4.66147	6.31131	5.828	0.552992	3786	0.749154	-0.597691	1.32063	Cluster 254
PFF0980w	3.79221	4.09295	4.35927	4.34303	0.113239	941	0.617219	-0.40857	1.32021	Cluster 178
PFF0380w	8.49146	8.89079	8.83856	9.32981	0.340198	2633	0.662695	-0.393061	1.3196	Cluster 49
PF14_0383	9.42817	9.96009	9.83102	10.3582	0.396805	2989	0.680901	-0.400499	1.31957	Cluster 253
PF07_0014	1.97624	2.31992	2.55002	2.56665	0.139884	1119	0.641166	-0.410251	1.31957	Cluster 209
PF14_0161	6.12879	7.02158	7.12002	6.95961	0.41336	3074	0.689695	-0.464625	1.31847	Cluster 156
PF14_0313	5.21527	4.62962	5.3967	5.3034	0.28603	2257	0.649999	-0.427601	1.31845	Cluster 209
PF14_0650	6.1219	6.04164	6.2591	6.67342	0.210019	1659	0.649299	-0.384486	1.31837	Cluster 137
PF10_0100	11.616	11.7534	11.8585	12.2806	0.225105	1776	0.650092	-0.3848	1.31818	Cluster 18
PFL0470w	6.43876	7.42148	7.35657	7.46236	0.434396	3186	0.699315	-0.479341	1.31787	Cluster 277
PFD0915w	7.94876	7.97585	8.39434	8.32507	0.00864451	74	0.599158	-0.3974	1.31745	Cluster 180
PF14_0111	7.96747	8.48703	8.58963	8.70425	0.25538	2033	0.644292	-0.419688	1.31728	Cluster 186
PF11_0321	9.918	9.86489	10.1687	10.3989	0.0798896	698	0.58704	-0.392366	1.3165	Cluster 218
PF14_0109	8.99647	9.18508	9.45143	9.52784	0.0593477	529	0.575414	-0.398858	1.31611	Cluster 97
PF14_0477	7.5852	7.77138	7.87413	8.25543	0.210094	1660	0.649139	-0.38649	1.3159	Cluster 27
PF10_0082	8.82403	9.50805	9.57679	9.62671	0.331678	2564	0.663485	-0.43571	1.31564	Cluster 222
PFD0515w	6.75677	6.57978	7.24554	6.86091	0.210636	1666	0.64847	-0.384947	1.31496	Cluster 76
MAL8P1.81	8.57906	8.89845	8.84835	9.38627	0.34981	2697	0.665249	-0.378559	1.31464	Cluster 236
PFE1520c	4.51385	3.55581	4.61414	4.39232	0.441315	3226	0.701644	-0.468405	1.31454	Cluster 141
PF07_0039	4.06734	4.48503	4.70852	4.66107	0.191338	1525	0.643523	-0.40861	1.3138	Cluster 178
PF14_0468a	10.6152	10.778	10.9638	11.2108	0.118386	965	0.629225	-0.390676	1.31372	#N/A
PF14_0328	5.84711	6.40323	6.7466	6.31077	0.371683	2835	0.672439	-0.403509	1.31337	Cluster 96
PFF1460c	2.34238	2.69717	3.08485	2.74243	0.251229	1994	0.646216	-0.393868	1.31323	0
PFF0955c	6.91743	7.93804	7.64823	8.12995	0.499502	3501	0.731776	-0.461351	1.31306	Cluster 213
PF13_0298	4.78372	5.09241	5.3075	5.36892	0.12608	1020	0.633986	-0.400148	1.31242	Cluster 10
PFF0775w	4.08272	5.36505	5.28119	5.22577	0.496011	3478	0.731466	-0.529597	1.31207	Cluster 95
PFE0105c	4.8249	4.57671	5.2758	4.89341	0.234256	1859	0.646316	-0.383802	1.3114	Cluster 147
PFF0245w	5.16819	5.3464	5.74073	5.55318	0.0947942	801	0.606991	-0.389668	1.31036	Cluster 165
PFD0625c_s	2.21342	2.66197	3.1014	2.53139	0.406005	3036	0.685903	-0.3787	1.30976	#N/A
PF11_0142	5.43075	6.54221	6.56906	6.38389	0.476143	3379	0.72274	-0.489999	1.30901	Cluster 9
PFF0615c	10.5519	10.7984	10.9329	11.1924	0.162827	1290	0.647394	-0.387481	1.30862	Cluster 243
PF14_0446	8.26131	8.3178	8.83906	8.49306	0.164786	1305	0.647652	-0.376507	1.30729	Cluster 193
PF14_0693	8.17242	7.82668	8.18845	8.57685	0.278529	2200	0.649353	-0.383101	1.30658	Cluster 265
PFD0800c	9.30593	9.13757	9.33628	9.83923	0.301567	2377	0.65071	-0.366001	1.30618	Cluster 250
PFA0565c	3.88019	3.99492	4.32147	4.32599	0.021395	173	0.634306	-0.386175	1.30589	Cluster 281
MAL13P1.343	9.00912	9.92919	9.78114	10.058	0.447442	3252	0.705698	-0.450416	1.30578	Cluster 159
PF11_0358	6.07955	6.41883	6.83352	6.42573	0.287916	2273	0.64968	-0.380441	1.30572	Cluster 60
MAL8P1.78	2.73989	3.21699	3.47056	3.28945	0.256189	2037	0.645063	-0.401569	1.30566	Cluster 240
PF14_0179	2.83968	2.45831	3.32192	2.70504	0.420681	3113	0.693117	-0.364484	1.30554	Cluster 32
PFL2410w	7.68827	8.34272	8.25103	8.60152	0.383738	2916	0.674963	-0.410783	1.3055	Cluster 275
PFI0260c	3.0807	3.09435	3.38531	3.55384	0.0456419	397	0.589666	-0.382046	1.3054	Cluster 135
PF14_0075	11.4087	10.9184	11.8767	11.1765	0.485062	3429	0.725542	-0.363086	1.30535	Cluster 23
PF11_0247	5.41372	5.47164	6.0206	5.60306	0.221966	1748	0.651296	-0.369153	1.30488	Cluster 120
PF11_0505	3.82445	4.85031	4.99858	4.59415	0.492716	3465	0.729333	-0.458986	1.30476	Cluster 38
MAL8P1.38	3.09293	3.6305	3.96112	3.54745	0.366625	2815	0.668	-0.392572	1.30356	Cluster 202
PF10_0162	2.69826	3.19211	3.30076	3.39389	0.250655	1986	0.647336	-0.402139	1.30302	Cluster 27
PF11_0329	8.58213	9.4822	9.41096	9.55075	0.428384	3152	0.697075	-0.448697	1.30252	Cluster 260
PF14_0659	2.94774	2.94738	3.40684	3.24424	0.0432849	374	0.593604	-0.377981	1.30159	Cluster 99
PFI0580c	10.9528	11.3706	11.7119	11.3822	0.28461	2252	0.648209	-0.385329	1.30102	Cluster 26
PF13_0253	9.25564	9.65071	9.72526	9.95681	0.232342	1842	0.646951	-0.387864	1.30046	Cluster 18
PF13_0357	6.64072	6.44085	7.11549	6.70119	0.251125	1992	0.646597	-0.367552	1.30036	Cluster 107
PF08_0013	4.09654	3.37622	4.39872	3.8731	0.464765	3319	0.718222	-0.399531	1.3003	Cluster 6
PFF0475w	5.70192	5.90098	6.00895	6.33953	0.193065	1540	0.643008	-0.372792	1.30027	Cluster 210
PF14_0147	2.65598	2.99292	3.30014	3.12024	0.180837	1429	0.649064	-0.385738	1.30019	Cluster 132
PFC0350c	8.20352	7.85974	8.58127	8.23874	0.259253	2064	0.64424	-0.37838	1.29981	Cluster 88
PF14_0298	7.02313	7.03532	7.38432	7.42927	0.00378167	41	0.473078	-0.377574	1.2993	Cluster 241
PF11_0472	2.27542	2.70997	2.54618	3.162	0.438759	3206	0.701933	-0.361395	1.29927	Cluster 53
PFI0985c	5.27406	5.6413	5.93525	5.75223	0.20059	1587	0.648284	-0.386057	1.29891	Cluster 115
PFI1595c	5.60471	4.63957	5.83105	5.27173	0.521996	3620	0.73959	-0.429251	1.29859	0
PFF0595c	8.34895	8.91403	8.61123	9.3636	0.528303	3657	0.740953	-0.355926	1.29858	Cluster 234
PF11_0164	10.8391	11.5786	11.6446	11.6206	0.370576	2831	0.671383	-0.423744	1.29858	Cluster 227
PF08_0046	6.85068	6.14824	7.05714	6.7654	0.392063	2960	0.679354	-0.411812	1.29849	Cluster 155
PFI1255w	8.02582	8.78982	8.65417	8.99425	0.424256	3128	0.695654	-0.416395	1.2981	Cluster 218
PF08_0136b	6.32742	4.67668	6.52838	5.49525	0.652829	4211	0.795146	-0.509764	1.29782	0
PF14_0334	7.98067	8.37377	8.47365	8.6535	0.215767	1704	0.649453	-0.386351	1.29756	Cluster 261
PF14_0090	11.1321	11.6007	11.6163	11.8925	0.289861	2287	0.650064	-0.387982	1.29741	Cluster 218
PF10_0106	8.20811	7.65421	8.46981	8.18197	0.333394	2573	0.664585	-0.394729	1.29727	Cluster 129
PF13_0324	8.22912	9.17257	8.7946	9.43719	0.542705	3735	0.745257	-0.41505	1.29661	Cluster 173
PFI1135c	3.96366	3.3392	4.10436	4.01353	0.325638	2525	0.661464	-0.407513	1.29657	Cluster 135
PF14_0734	4.73804	5.03002	5.48578	5.00653	0.325929	2530	0.660747	-0.362121	1.29644	#N/A
PF14_0584	4.82793	5.16329	5.60432	5.11301	0.346601	2677	0.664071	-0.363053	1.29607	Cluster 77
PF11_0180	8.44871	8.62862	8.58672	9.18283	0.381997	2905	0.674445	-0.346108	1.29583	Cluster 275
PFI1745c	8.9206	8.27799	9.31312	8.62163	0.517124	3593	0.738193	-0.368076	1.29561	Cluster 127
PFF1005w	6.27286	6.21381	6.0242	7.03586	0.628536	4119	0.782656	-0.286694	1.29532	Cluster 78
PFF0135w	2.92744	2.65339	3.06345	3.2691	0.159478	1259	0.649691	-0.375862	1.29507	Cluster 59
PFL1160c	9.80859	9.87618	9.90547	10.4707	0.348469	2684	0.665909	-0.345717	1.29489	Cluster 239
PFE1490c	11.2033	11.392	11.6478	11.6987	0.0615381	553	0.570757	-0.375575	1.29479	Cluster 26
PFE0115c	4.83616	4.89596	5.08089	5.38096	0.139852	1118	0.641593	-0.364864	1.29445	Cluster 49
PF14_0214	6.74981	6.75384	7.1272	7.11954	0.000135691	2	0.34798	-0.371546	1.29374	Cluster 60
PF11_0069	8.78856	9.25489	9.14029	9.64036	0.393724	2971	0.679707	-0.368601	1.29361	Cluster 111
PFC0910w	7.96777	8.34738	8.27723	8.76411	0.360543	2774	0.666627	-0.363094	1.29333	Cluster 214
PFD0320c	10.2483	10.4418	10.5582	10.8638	0.180416	1422	0.65074	-0.365951	1.29306	Cluster 31
PFB0501c	5.47153	5.87747	6.01687	6.09942	0.205185	1625	0.647627	-0.383641	1.29235	Cluster 178
PFE1082c	6.25508	5.25017	6.52141	5.80793	0.572555	3876	0.757645	-0.412041	1.29228	Cluster 158
PF07_0090	8.45579	7.84242	8.67464	8.41652	0.355655	2740	0.66575	-0.396477	1.29225	#N/A
PF07_0028	2.6367	2.98386	3.15474	3.22492	0.165336	1309	0.647828	-0.37955	1.29196	Cluster 36
PF14_0306	5.59939	5.61039	6.16364	5.75512	0.224907	1773	0.65062	-0.354491	1.29136	Cluster 192
PFD0993c	4.75496	4.30575	5.0139	4.81068	0.261428	2078	0.645267	-0.381933	1.29065	Cluster 221
MAL7P1.92	2.98386	2.85812	3.17773	3.39293	0.0997889	836	0.612222	-0.364343	1.28965	Cluster 226
PF14_0256	7.41852	7.34427	7.89614	7.58415	0.154723	1219	0.651003	-0.358746	1.28939	Cluster 85
PFF1315w	8.80996	8.74718	8.86669	9.37911	0.313839	2454	0.655941	-0.34433	1.28933	Cluster 17
MAL13P1.341	7.02939	7.28729	7.66007	7.38571	0.192453	1536	0.642638	-0.364551	1.28816	Cluster 70
MAL7P1.98	3.33458	2.8541	3.66865	3.26148	0.360218	2771	0.666748	-0.370719	1.28799	Cluster 127
PF10_0194	8.53013	8.8014	9.0623	9.00998	0.115498	950	0.623566	-0.370371	1.28721	Cluster 108
PFE1560c	4.38297	3.6546	4.59007	4.24651	0.425688	3139	0.695556	-0.399499	1.28718	Cluster 170
PF10_0230	4.33714	3.44719	4.45995	4.17329	0.459746	3303	0.713908	-0.424451	1.28699	Cluster 254
PF10_0317	5.85986	6.14257	6.66361	6.00591	0.449793	3260	0.707666	-0.333546	1.2868	Cluster 161
MAL7P1.7	4.05042	5.71982	5.42503	5.52885	0.552508	3784	0.748894	-0.591822	1.28669	Cluster 18
PF07_0051	2.54695	2.65263	3.05026	2.8709	0.0741027	645	0.58926	-0.360792	1.28575	#N/A
PF10_0179a	8.32669	8.2929	8.6219	8.7213	0.0204062	169	0.619309	-0.361802	1.2857	#N/A
PF11_0263	2.7747	2.47312	2.7923	3.17131	0.277515	2194	0.648758	-0.357895	1.2856	Cluster 9
PF08_0043	5.1898	5.71615	5.79003	5.88681	0.286427	2260	0.650036	-0.385447	1.28555	Cluster 172
PFL0585w_s	12.9174	13.712	13.67	13.7898	0.410063	3049	0.689805	-0.415147	1.28553	#N/A
PF13_0041	4.78948	5.90137	5.76231	5.85948	0.491989	3462	0.728888	-0.46547	1.28496	Cluster 229
PF14_0460	4.86745	5.6001	5.30201	5.91535	0.5148	3578	0.737956	-0.374904	1.28453	Cluster 11
PF11_0095a	7.4777	6.42489	7.35128	7.45907	0.481416	3411	0.723888	-0.453876	1.28423	#N/A
PFI1205c	10.2372	9.98384	10.4499	10.5035	0.105618	885	0.612108	-0.366167	1.28419	Cluster 224
MAL7P1.172	9.31778	8.79839	9.58032	9.28731	0.334742	2582	0.664946	-0.375726	1.28334	Cluster 23
PFC0570c	8.68464	7.94359	8.64989	8.7876	0.395328	2981	0.680186	-0.404624	1.28271	Cluster 199
PF14_0465	6.2225	5.65697	6.61156	5.97077	0.497303	3486	0.731688	-0.35143	1.2827	Cluster 89
PF10_0127	8.34954	8.13226	8.35499	8.81508	0.308791	2426	0.65284	-0.344133	1.28192	Cluster 214
MAL13P1.415	6.1363	6.06067	6.46549	6.44804	0.0115315	102	0.579856	-0.35828	1.28148	#N/A
PF10_0049	7.85818	7.23038	7.93542	7.93542	0.338909	2621	0.663207	-0.391135	1.28098	Cluster 230
PFL2190c	2.43962	2.04715	2.70983	2.51079	0.237318	1884	0.646075	-0.366925	1.2808	Cluster 36
PF08_0006	7.53475	7.06606	7.90851	7.39614	0.417454	3093	0.692247	-0.351923	1.27952	Cluster 95
PFE1305c	6.91625	7.29133	7.31612	7.61167	0.270526	2131	0.651117	-0.360104	1.27943	Cluster 230
PFI0725c	8.97879	8.84544	9.19182	9.34185	0.071563	624	0.588216	-0.35472	1.2791	Cluster 231
PF07_0048	2.21836	2.60794	2.83251	2.72836	0.210115	1661	0.648815	-0.367282	1.27908	#N/A
PFC0381c	6.6527	5.97548	6.58272	6.82306	0.392319	2962	0.679339	-0.388802	1.27847	Cluster 262
PF11_0476	2.05055	2.25781	2.57915	2.4422	0.102981	859	0.614887	-0.356495	1.27845	Cluster 209
PF14_0790	5.63474	5.07548	5.96672	5.46226	0.440636	3219	0.702088	-0.359379	1.27844	Cluster 133
MAL13P1.307	4.47762	4.50892	4.96841	4.71589	0.111234	928	0.614783	-0.348875	1.27837	0
PFA0240w	2.96236	2.90614	2.98386	3.53954	0.361723	2779	0.667607	-0.32745	1.27789	Cluster 143
PFI1450c	2.93986	2.8858	3.21357	3.31591	0.02599	205	0.650257	-0.351911	1.27683	0
PF11_0146	8.6651	9.26925	9.44436	9.25137	0.352852	2715	0.666585	-0.380689	1.27679	Cluster 203
PFF0890c	4.7363	4.28546	5.06193	4.67297	0.353737	2724	0.666048	-0.356569	1.27641	Cluster 2
PF10_0199	4.99919	3.88899	5.27828	4.38316	0.642003	4177	0.788325	-0.386633	1.27519	Cluster 147
PFI0395w	7.93675	8.24805	8.44222	8.46044	0.147936	1169	0.649073	-0.358928	1.27507	Cluster 239
PFF0800w	2.5771	2.87655	2.84038	3.29434	0.337029	2603	0.664088	-0.340539	1.27506	Cluster 11
PF11_0007	2.24985	3.0807	2.98386	3.15907	0.43967	3211	0.702294	-0.40619	1.27442	#N/A
PFE0955w	5.36835	5.64519	6.03602	5.66515	0.27566	2181	0.648263	-0.343815	1.27374	Cluster 141
PF11_0367	2.43637	2.48422	2.82862	2.78868	0.00790821	68	0.596489	-0.348354	1.27305	Cluster 206
PFD0885c	9.00639	9.43099	9.30017	9.81722	0.416391	3087	0.691827	-0.340006	1.27234	0
PFL1010c	9.74346	9.71424	9.74448	10.3457	0.4036	3022	0.684998	-0.316244	1.27215	Cluster 216
PF07_0071	5.78718	6.42006	6.49303	6.47562	0.352175	2709	0.66678	-0.380711	1.2713	Cluster 61
PFD0965W	8.67178	8.63629	8.9236	9.07264	0.0461642	404	0.58608	-0.344083	1.27094	Cluster 133
PFB0145c	2.72408	2.9154	2.8692	3.41635	0.380998	2898	0.674306	-0.323033	1.27072	Cluster 243
PFE0700c	7.2446	7.6279	7.40963	8.09784	0.504817	3527	0.73411	-0.317486	1.27054	Cluster 252
PFE1620c	3.43175	3.50412	3.63497	3.9728	0.191238	1523	0.64403	-0.335948	1.27047	#N/A
PF11_0143	3.06925	3.28992	3.66781	3.37576	0.202454	1608	0.645764	-0.342195	1.27047	Cluster 99
PFI0510c	2.66219	2.86231	2.89249	3.3007	0.279152	2207	0.648741	-0.334345	1.27039	0
PF14_0440	7.27447	7.39553	7.79427	7.55886	0.123043	999	0.631717	-0.341567	1.27023	Cluster 40
PF13_0236	6.40403	7.10404	6.79793	7.41822	0.528048	3654	0.741204	-0.354037	1.27022	Cluster 169
PFD0190w	7.58694	7.38136	7.40602	8.16166	0.524024	3631	0.740215	-0.299691	1.27011	Cluster 239
PF14_0522	3.56308	3.71561	4.1462	3.80635	0.212181	1678	0.648555	-0.336931	1.27006	Cluster 35
MAL7P1.207	9.94392	9.63	9.97733	10.2847	0.25779	2052	0.644349	-0.344075	1.26903	Cluster 204
PFB0395w	4.5902	4.66581	5.30312	4.54191	0.521812	3617	0.739943	-0.294508	1.26896	Cluster 63
PF10_0035	6.33804	6.06809	6.48658	6.61638	0.145497	1156	0.645551	-0.348419	1.2689	Cluster 177
PFI0520w	5.48815	5.16091	5.68719	5.6672	0.164379	1299	0.649036	-0.352663	1.26878	Cluster 202
PFC0920w	12.1213	12.2817	12.4404	12.6459	0.119876	979	0.628032	-0.341675	1.26848	0
PFI1530c	8.95191	9.12406	9.25203	9.50384	0.155617	1228	0.649966	-0.33995	1.26828	Cluster 227
PF14_0667	4.11153	4.40482	4.43866	4.76038	0.257379	2045	0.645525	-0.341341	1.26826	Cluster 213
PF10_0311	8.71694	9.61261	9.39472	9.73689	0.490885	3454	0.728937	-0.401032	1.26816	Cluster 217
PF11_0310	8.58384	8.60566	8.87878	8.99231	0.0275819	225	0.628745	-0.340796	1.2674	Cluster 90
PF11_0097	8.60498	9.4622	9.47967	9.39548	0.447247	3249	0.706042	-0.403986	1.26738	Cluster 196
PF14_0464	6.16562	6.77706	6.96106	6.71897	0.378733	2885	0.673319	-0.368677	1.26716	Cluster 39
PFL0700w	8.16587	7.04776	8.41313	7.57503	0.635086	4141	0.786611	-0.387267	1.26714	Cluster 240
PF13_0241a	9.74971	9.80931	9.94236	10.2795	0.192471	1537	0.64228	-0.331399	1.26656	#N/A
PFA0270c	4.3104	4.20254	4.53266	4.66079	0.055572	491	0.580507	-0.34025	1.26634	Cluster 153
PF14_0373	9.84807	10.8344	10.7024	10.8241	0.485174	3430	0.725498	-0.42199	1.26627	Cluster 239
PFD0375w	3.92287	4.83284	4.63571	4.92684	0.487302	3436	0.727407	-0.403424	1.2659	Cluster 221
PF14_0670	5.71086	4.91128	5.6931	5.71838	0.427807	3150	0.696579	-0.394668	1.26578	Cluster 70
PFF1465w	4.95643	4.06748	5.12899	4.67347	0.517306	3596	0.737837	-0.38928	1.26556	Cluster 5
PF07_0054	11.7078	12.0235	12.2143	12.2109	0.159047	1251	0.65208	-0.346919	1.26427	0
MAL7P1.123	4.67514	4.76372	4.95589	5.15323	0.0902652	775	0.597381	-0.33513	1.26385	Cluster 24
PF14_0574	4.70279	4.8092	5.06719	5.12137	0.029765	247	0.618075	-0.338292	1.26362	Cluster 22
PF11_0439	5.68488	6.5137	6.7125	6.23971	0.512411	3564	0.737418	-0.376811	1.26346	Cluster 85
PFE0535w	2.07	1.88547	2.34127	2.29312	0.0706471	617	0.587275	-0.339459	1.26288	Cluster 3
PF14_0025	4.7193	5.65948	5.47544	5.71545	0.490697	3452	0.729081	-0.406058	1.26205	Cluster 188
PF10_0004	2.0987	2.20469	2.62232	2.33988	0.160623	1271	0.648179	-0.329411	1.26167	#N/A
PF08_0085	9.28242	9.30994	9.80668	9.43225	0.227181	1796	0.64878	-0.323288	1.26167	Cluster 103
PF14_0110	10.0203	10.6297	10.7944	10.5818	0.377354	2876	0.672965	-0.363153	1.26148	Cluster 15
PFL0740c	8.60772	8.27535	9.07697	8.42028	0.491807	3459	0.729251	-0.307093	1.26102	Cluster 95
PFD0925w	4.81306	3.94586	4.78559	4.77084	0.454898	3284	0.710466	-0.398759	1.26101	Cluster 155
PFF0840w	8.3844	9.62708	9.19982	9.69707	0.576306	3895	0.758889	-0.442705	1.26065	Cluster 261
PF11_0226	2.2314	2.32897	2.79838	2.40363	0.255317	2032	0.644448	-0.320821	1.26003	Cluster 107
PFD0345c	3.06902	3.51135	3.9316	3.27461	0.512232	3561	0.73778	-0.312919	1.25973	Cluster 47
PFL1380w	8.99807	8.87331	9.17211	9.35996	0.0994187	834	0.611413	-0.330348	1.2588	0
MAL13P1.124	8.74602	8.59641	8.83386	9.15706	0.210222	1662	0.648754	-0.324247	1.25818	Cluster 216
PFI1540w	3.99421	3.70579	4.22872	4.14686	0.152994	1208	0.649592	-0.337788	1.25804	Cluster 202
PF11_0405	3.0885	2.93758	3.51425	3.15585	0.239543	1898	0.647322	-0.322015	1.25801	Cluster 7
PF14_0560	7.85808	8.43344	8.53806	8.4719	0.340577	2635	0.66293	-0.359214	1.25797	Cluster 239
PFE0775c	6.02434	5.4592	6.18499	6.00931	0.352697	2713	0.666783	-0.355379	1.2575	Cluster 192
PFC0170c	7.27303	8.24212	7.84697	8.42891	0.570307	3866	0.756623	-0.380362	1.25668	Cluster 162
PF10_0378	2.49271	3.49339	3.26828	3.53477	0.512841	3568	0.737209	-0.40847	1.25661	Cluster 51
MAL13P1.312	7.61043	7.20085	7.75812	7.74094	0.235391	1872	0.644937	-0.343891	1.25652	Cluster 49
PFL0250w	6.17511	7.36292	6.81972	7.5285	0.617345	4063	0.779317	-0.405097	1.25636	Cluster 190
PFD0980w	4.19527	4.36845	4.72208	4.49643	0.147943	1170	0.648547	-0.327395	1.25632	Cluster 177
PFE0175c	6.0168	7.01557	6.66209	7.15548	0.553928	3789	0.749828	-0.392602	1.256	Cluster 277
PF14_0015	4.2023	4.2176	4.78969	4.23453	0.390186	2946	0.679316	-0.302159	1.25586	Cluster 95
PFE0540w	5.03593	3.74642	5.26372	4.29543	0.677571	4312	0.805952	-0.388398	1.25583	Cluster 36
PF07_0022	6.5591	5.94674	6.74627	6.46732	0.403223	3020	0.684811	-0.353879	1.25559	Cluster 153
MAL13P1.275	9.54492	9.57469	9.95545	9.81749	0.0436338	375	0.596794	-0.326662	1.25548	Cluster 58
MAL13P1.205	7.08863	8.01991	7.90062	8.00939	0.482721	3419	0.724152	-0.400732	1.25517	Cluster 218
PFI1235w	6.29788	6.56335	6.84003	6.68483	0.163595	1295	0.647939	-0.331816	1.2551	Cluster 59
PFL0170w	8.67246	8.81769	8.84958	9.26749	0.292198	2306	0.649907	-0.313461	1.25415	Cluster 196
PF14_0548	7.04897	7.64004	7.74962	7.65126	0.35678	2751	0.665185	-0.35593	1.25415	Cluster 237
PFD0705c	9.30489	9.53505	9.50008	9.96469	0.351423	2705	0.666339	-0.31241	1.25392	Cluster 265
PF11_0298	6.56684	6.75848	7.05048	6.93142	0.10057	843	0.611888	-0.328292	1.25383	Cluster 218
PFD0870w	7.06496	6.00692	7.10311	6.79464	0.531791	3677	0.741788	-0.412931	1.25376	Cluster 244
PFL2650w	2.51553	2.77123	2.86295	3.0773	0.189262	1505	0.645	-0.326745	1.25272	Cluster 53
PFL1190c	3.39069	5.04202	4.56026	4.94546	0.591566	3944	0.769306	-0.536508	1.25261	#N/A
PF08_0110	7.15588	8.34539	7.85935	8.46682	0.599784	3984	0.772161	-0.412453	1.2526	Cluster 129
PF10_0293	8.09536	9.00404	8.72959	9.13201	0.523274	3628	0.739766	-0.381101	1.2524	Cluster 37
PF10_0329	2.40432	2.69303	2.76878	2.98386	0.210334	1663	0.648708	-0.327652	1.25218	Cluster 283
PFL0605c	4.4156	4.5175	4.90988	4.6628	0.139098	1111	0.642153	-0.319793	1.25195	Cluster 155
MAL7P1.167	6.09396	5.73524	6.0302	6.44023	0.360294	2773	0.666407	-0.320617	1.25181	Cluster 237
PF11_0371	7.81398	8.65397	8.38031	8.82196	0.520011	3610	0.738819	-0.367159	1.25154	Cluster 243
PFF0270c	5.99835	7.12988	6.88719	7.09654	0.534685	3695	0.742192	-0.427752	1.25123	Cluster 252
PFI0775w	8.90064	8.28352	9.1507	8.7112	0.46543	3322	0.7186	-0.338864	1.25074	Cluster 49
PFB0810w	8.80969	8.8846	9.1786	9.16216	0.0137839	119	0.594099	-0.323234	1.25073	Cluster 177
PFL1725w	7.48068	8.35937	8.49881	8.08897	0.521235	3615	0.739533	-0.37387	1.25048	Cluster 178
PFE0365c	6.40268	6.95638	6.5248	7.39965	0.639775	4163	0.788231	-0.282701	1.24973	Cluster 277
PF14_0662	6.9105	6.74064	7.63984	6.39981	0.785608	4732	0.851518	-0.194258	1.24927	Cluster 95
PF11_0168a_s	8.97153	9.59922	9.05949	10.0527	0.690168	4359	0.812084	-0.270738	1.24894	#N/A
PFL2315c	5.67505	5.48946	6.13406	5.63484	0.374156	2856	0.671935	-0.302194	1.24893	Cluster 196
PF13_0177	6.52117	6.18106	7.00627	6.26163	0.560988	3823	0.752631	-0.282841	1.24864	Cluster 60
PF11_0266	6.07193	6.32057	6.64722	6.3836	0.220223	1741	0.648778	-0.319156	1.24817	Cluster 61
PFF0830w	10.0437	10.0739	10.2153	10.5233	0.182595	1449	0.646327	-0.310496	1.24714	Cluster 28
MAL13P1.53	3.33559	3.53226	3.64205	3.86015	0.163371	1293	0.648051	-0.317178	1.24656	Cluster 70
PFL0805w	2.58322	2.24515	2.90134	2.5614	0.316797	2469	0.6581	-0.317176	1.24598	Cluster 36
PF14_0615	4.84547	5.75033	5.83911	5.51165	0.514897	3581	0.737477	-0.377474	1.24568	Cluster 229
MAL13P1.329	7.78395	8.36748	8.09062	8.69091	0.530185	3666	0.741767	-0.31505	1.24552	Cluster 173
PF07_0040	10.0889	10.4817	10.4617	10.7539	0.318339	2480	0.658372	-0.322503	1.24536	Cluster 204
PFI0560c	3.59378	3.11123	3.80133	3.5663	0.342383	2643	0.664427	-0.331309	1.24488	Cluster 49
PF07_0055	2.96683	2.90466	3.0519	3.42638	0.251039	1989	0.647349	-0.303398	1.24417	Cluster 7
PFE1115c	9.1931	9.22956	9.43318	9.6133	0.0769031	667	0.591359	-0.311917	1.24368	Cluster 85
PF14_0648	3.36034	3.07695	3.18124	3.82707	0.50315	3520	0.733141	-0.285511	1.2435	Cluster 7
PFD1220c	4.08213	4.72327	4.32569	5.08125	0.605558	4009	0.774733	-0.300769	1.24345	#N/A
PFD1150c	5.29426	6.65927	6.20799	6.65139	0.592451	3947	0.769872	-0.452924	1.24327	Cluster 277
MAL8P1.147	7.70006	6.95071	7.75133	7.62022	0.443401	3234	0.703217	-0.360392	1.24295	#N/A
PF11_0078	3.97517	4.20006	4.35289	4.4556	0.124576	1013	0.630752	-0.316624	1.24243	Cluster 163
PF14_0269	3.47695	3.33528	3.73517	3.70562	0.0491333	426	0.59156	-0.31428	1.24196	Cluster 119
PF14_0129	2.38426	2.35362	2.54771	2.80381	0.140397	1122	0.641798	-0.306823	1.24179	Cluster 263
PF08_0109	10.5034	10.5834	10.6873	11.0076	0.206792	1637	0.647915	-0.304051	1.24174	Cluster 197
PFL1065c	8.28868	8.08581	8.97474	7.79736	0.770929	4671	0.84652	-0.198806	1.24156	Cluster 207
PF14_0052	4.17773	4.5732	4.93505	4.4205	0.449867	3261	0.707565	-0.302308	1.2411	Cluster 112
PFL0205w	6.94894	5.76141	7.1696	6.25977	0.678219	4315	0.806162	-0.359511	1.24073	Cluster 170
PF14_0263	5.58008	4.57619	5.41964	5.52568	0.516267	3588	0.737997	-0.394524	1.23961	Cluster 36
MAL8P1.138	6.44917	6.63189	7.01003	6.67729	0.251339	1996	0.64585	-0.303127	1.23954	Cluster 205
PFL2475w	8.17322	7.32314	8.18865	8.04571	0.482125	3416	0.723893	-0.369001	1.23889	Cluster 59
PFF1580c	3.21071	3.05371	3.40454	3.48102	0.0707624	619	0.586333	-0.310571	1.2388	#N/A
PF11_0125	7.36047	7.02196	7.56344	7.45275	0.21712	1716	0.648955	-0.316877	1.23802	Cluster 195
PF14_0688	7.58387	6.75854	7.77621	7.25082	0.55652	3803	0.750563	-0.34231	1.23787	Cluster 59
PFI1216w	7.33657	7.10299	7.42104	7.63497	0.191025	1521	0.644159	-0.308222	1.23753	Cluster 257
PFL1965w	2.24918	2.35701	2.63611	2.58645	0.0351547	299	0.603038	-0.308183	1.23747	#N/A
PF10_0005	3.06303	4.24917	3.92683	4.22139	0.564568	3841	0.753884	-0.418012	1.23705	#N/A
PF14_0048	6.18625	6.11277	6.24182	6.64353	0.287569	2269	0.65004	-0.293165	1.23682	Cluster 75
PF11_0114	9.13722	9.72108	9.7589	9.77124	0.368951	2827	0.669385	-0.335922	1.23679	Cluster 218
PF14_0315	9.32246	9.63809	9.64665	9.93008	0.2835	2242	0.648559	-0.308092	1.23664	Cluster 137
PF14_0029_s	5.44595	6.03923	6.04314	6.11427	0.37745	2877	0.672902	-0.336115	1.23651	#N/A
PFL0415w	8.22442	7.75396	8.62297	7.92171	0.571541	3871	0.757281	-0.283146	1.23649	Cluster 141
MAL7P1.141	9.73819	10.2187	10.1303	10.4596	0.390676	2953	0.678557	-0.316513	1.23625	Cluster 261
PF10_0404	2.16984	2.16984	2.52919	2.41997	0.0306485	261	0.602283	-0.304743	1.23608	#N/A
MAL8P1.216	2.57628	2.83754	3.03209	3.0039	0.141489	1131	0.641642	-0.311078	1.23563	#N/A
MAL13P1.88	7.35724	8.34899	8.06979	8.39566	0.542662	3734	0.745397	-0.379615	1.23559	Cluster 70
PF14_0132a	6.24419	5.9986	6.64314	6.18245	0.380401	2895	0.673947	-0.291403	1.23499	#N/A
PF14_0249	5.34505	5.27828	5.48636	5.7341	0.145413	1155	0.645737	-0.298559	1.23412	Cluster 189
PF14_0156	4.16903	4.09325	4.75344	4.02566	0.553187	3787	0.74922	-0.258409	1.23399	Cluster 60
MAL7P1.106	8.81293	8.53022	9.21998	8.69544	0.438204	3202	0.701921	-0.286133	1.23365	Cluster 171
PF14_0504_s	8.85556	9.1558	9.59191	8.97554	0.502494	3516	0.733018	-0.278041	1.23363	#N/A
PF13_0281	4.1939	4.29604	4.74041	4.32632	0.308874	2428	0.652476	-0.288396	1.23311	Cluster 96
PF14_0107	8.55009	9.01799	9.01489	9.18971	0.330585	2556	0.66337	-0.318263	1.23287	Cluster 260
PFB0675w	4.68905	5.44883	5.33476	5.49982	0.46478	3320	0.718029	-0.348345	1.23222	Cluster 22
PFA0525w	7.51336	7.76571	8.06571	7.81138	0.237033	1880	0.646671	-0.299013	1.23038	Cluster 22
PFI0540w	7.92565	9.26065	8.77926	9.26065	0.608605	4022	0.776115	-0.426808	1.22909	Cluster 275
PF13_0341	8.5318	8.60416	9.12419	8.55042	0.44997	3262	0.70751	-0.269321	1.22876	Cluster 70
PF07_0032	9.62663	10.2959	10.249	10.3421	0.426733	3144	0.696156	-0.334278	1.22822	Cluster 212
PF14_0500	7.83492	7.68115	7.80027	8.27407	0.378906	2887	0.673159	-0.279131	1.22812	Cluster 224
MAL8P1.54	7.95034	8.25951	8.22704	8.57107	0.331319	2561	0.663544	-0.294133	1.22782	Cluster 223
PF08_0107	2.88779	3.0807	3.17773	3.38196	0.170008	1344	0.64879	-0.2956	1.22773	#N/A
MAL7P1.25	6.35449	6.67909	7.07373	6.51561	0.480075	3404	0.723356	-0.277879	1.22739	Cluster 165
PFI1010w	4.54827	5.07257	5.0139	5.23597	0.384399	2921	0.674969	-0.314511	1.22696	Cluster 213
PFI1725w	3.32482	3.47798	3.57041	3.81565	0.181186	1435	0.647599	-0.291626	1.22671	Cluster 45
PF10_0105	5.16397	5.7588	5.95267	5.59816	0.460148	3304	0.714316	-0.314029	1.22642	Cluster 178
PF14_0295	7.68115	7.96962	8.28596	7.94664	0.321452	2497	0.660283	-0.290914	1.22575	Cluster 218
PFB0305c	9.38814	10.254	9.89603	10.4142	0.575993	3892	0.759062	-0.334053	1.22535	Cluster 277
PF14_0157	6.59786	6.07542	6.81258	6.47262	0.429753	3165	0.69643	-0.305956	1.2247	Cluster 77
PF14_0691	5.69815	6.30633	6.45519	6.1845	0.440695	3222	0.701528	-0.317598	1.22444	Cluster 229
MAL8P1.72	7.95317	8.06987	8.02384	8.53904	0.41429	3077	0.690573	-0.269922	1.22401	0
PFE0635c	2.67913	2.3708	2.91782	2.72509	0.244506	1932	0.649104	-0.296493	1.2239	Cluster 132
PFL1305c	8.94036	8.99259	9.08397	9.41296	0.23252	1844	0.646742	-0.281986	1.22358	Cluster 213
PF10_0223	7.08536	7.49753	7.71034	7.46973	0.337366	2606	0.663986	-0.298584	1.22173	Cluster 275
PFL1195w	7.35957	7.63704	7.68494	7.89517	0.235702	1875	0.644755	-0.291748	1.22172	Cluster 280
MAL13P1.395	7.36968	7.54291	7.74897	7.74515	0.0784751	683	0.58931	-0.29076	1.22108	Cluster 40
PF14_0728	5.60491	5.4303	6.0307	5.54492	0.405014	3031	0.685358	-0.270211	1.22088	Cluster 55
PF11_0520	2.36471	2.20092	2.63149	2.5111	0.10495	880	0.611692	-0.288478	1.22045	#N/A
PFE1355c	8.17168	8.48708	8.34039	8.86311	0.466396	3327	0.71901	-0.272366	1.22036	Cluster 228
PFL0505c	9.08994	9.16874	9.20688	9.5994	0.30478	2399	0.651612	-0.273807	1.21974	Cluster 218
PF14_0236	2.7923	3.54234	3.47793	3.52567	0.467324	3330	0.719792	-0.334484	1.21966	Cluster 3
PFI1035w	3.84404	4.06796	4.46306	3.99089	0.408642	3045	0.688317	-0.270973	1.21914	0
PFL2275c	10.0025	9.83792	10.1739	10.2413	0.0838625	725	0.593284	-0.287386	1.21878	Cluster 93
PFI0945w	6.89337	8.3969	8.02581	8.20477	0.597932	3979	0.770745	-0.470152	1.21869	Cluster 275
PF11_0083	8.2087	9.27571	8.88922	9.3255	0.591172	3942	0.769183	-0.365155	1.2185	Cluster 239
PFC0015c_s	3.30208	3.25414	3.79884	3.28152	0.419257	3105	0.692551	-0.26207	1.21836	#N/A
PFI0215c	8.77629	9.23661	9.35141	9.26577	0.32591	2529	0.660969	-0.302144	1.21799	Cluster 212
PFI1420w	3.58609	3.67435	4.19631	3.56468	0.514749	3577	0.73809	-0.250274	1.21748	Cluster 94
PFL0375w	7.54652	7.82443	7.82687	8.11029	0.289845	2286	0.650313	-0.283111	1.21704	Cluster 218
PFL2140c	9.14985	9.51912	9.61322	9.64582	0.252426	2006	0.645411	-0.295041	1.21702	Cluster 227
PF14_0417	6.87432	7.73065	7.8216	7.4513	0.548341	3763	0.747393	-0.333968	1.21688	Cluster 159
PFF0570c	10.1509	10.4382	10.2648	10.8456	0.505596	3532	0.734202	-0.260622	1.21631	0
PFF0360w	8.09387	7.5837	8.34373	7.91126	0.478944	3398	0.722927	-0.288706	1.21623	Cluster 195
PF14_0456	4.89786	4.97797	5.3658	5.05971	0.22447	1769	0.650824	-0.274841	1.21621	Cluster 77
PF14_0743	2.58444	2.48612	2.86172	2.77379	0.0504253	441	0.586466	-0.282468	1.21613	Cluster 123
PFL1455w	5.38836	5.58929	6.03321	5.45692	0.489457	3448	0.728081	-0.256241	1.21532	Cluster 165
PF11_0045	5.82624	4.77136	6.00497	5.24503	0.665598	4260	0.801373	-0.326201	1.21532	Cluster 67
PF08_0022	4.2129	5.53071	5.35413	5.24063	0.585841	3929	0.764769	-0.425571	1.21519	Cluster 218
PFC0126c	8.03225	8.61705	8.42094	8.81957	0.491415	3457	0.729091	-0.295606	1.21411	Cluster 195
PF14_0628	7.55338	7.08808	7.58634	7.65053	0.332533	2568	0.66416	-0.297711	1.21368	Cluster 67
MAL13P1.127	5.44094	5.51643	5.92498	5.56978	0.277046	2192	0.648253	-0.26869	1.21344	Cluster 49
PF07_0018	9.73283	9.53689	9.60907	10.1696	0.481703	3413	0.723896	-0.254447	1.21266	Cluster 181
PFI0265c	13.1355	13.5324	13.5933	13.6569	0.284418	2251	0.648059	-0.291168	1.21244	Cluster 261
PFL0485w	9.02675	8.93617	9.16055	9.35308	0.122451	994	0.63184	-0.275354	1.21239	Cluster 159
MAL13P1.169	5.0247	5.20373	5.05128	5.67187	0.523762	3630	0.740048	-0.247358	1.21226	Cluster 229
PFD0480w	7.06402	6.6626	6.82545	7.42293	0.543868	3744	0.745058	-0.260881	1.21224	Cluster 245
PF11_0384	8.0814	8.00378	8.5118	8.10027	0.335333	2591	0.663807	-0.263439	1.21213	Cluster 79
MAL8P1.52	8.47998	9.0165	8.92521	9.16568	0.418443	3100	0.692321	-0.297203	1.21202	Cluster 17
PFF0605c	3.90986	2.57633	3.46739	3.84478	0.611648	4036	0.77729	-0.412991	1.21118	Cluster 49
PFF0235c	2.15456	2.43531	2.68819	2.45861	0.264412	2094	0.647646	-0.278458	1.211	Cluster 153
MAL13P1.167	9.72853	10.2032	10.1195	10.3892	0.401366	3012	0.683468	-0.288494	1.21029	Cluster 212
PFA0205w	8.05288	7.53388	8.00735	8.17147	0.390354	2949	0.678916	-0.296026	1.21012	Cluster 244
PF10_0288	4.54178	4.24366	4.86105	4.46214	0.393127	2966	0.679821	-0.268876	1.20994	Cluster 143
MAL7P1.19	9.43732	9.8005	9.73066	10.0607	0.376452	2871	0.672526	-0.276787	1.20983	Cluster 133
PF10_0370	4.80602	5.18223	5.36835	5.1867	0.307707	2424	0.651085	-0.283399	1.20918	Cluster 61
PF14_0004	2.42375	3.0807	2.63386	3.39306	0.654663	4214	0.796812	-0.261234	1.20876	#N/A
PFD0360w	2.94168	2.79242	3.35162	2.89756	0.3939	2973	0.679554	-0.257542	1.20866	Cluster 70
PF10_0287	7.16869	8.27242	7.90665	8.26515	0.593266	3951	0.770149	-0.365349	1.20864	Cluster 55
PF14_0329	8.73542	9.14981	9.567	8.79156	0.644237	4192	0.788237	-0.236663	1.20859	Cluster 140
PF11_0513	4.88063	5.51123	5.32754	5.66009	0.491263	3456	0.729077	-0.297887	1.20854	Cluster 23
PF14_0421	9.38056	9.73971	9.89468	9.79261	0.268184	2118	0.64944	-0.283505	1.20854	Cluster 252
MAL7P1.50	2.0162	2.22037	2.30322	2.4815	0.180505	1425	0.649691	-0.274075	1.2085	#N/A
PFF0110w	2.43157	2.38186	2.81733	2.52825	0.211314	1672	0.648223	-0.266076	1.20839	#N/A
PFE0180w	4.61781	4.39884	4.61781	4.93552	0.298802	2355	0.650766	-0.26834	1.20825	#N/A
PF14_0350	7.51617	8.41093	8.19699	8.40459	0.539184	3717	0.744007	-0.337238	1.20806	Cluster 181
PFI0375w	9.8314	10.1976	10.1825	10.4057	0.322078	2503	0.659984	-0.27962	1.20777	Cluster 227
MAL13P1.79	8.25627	8.99254	8.9081	8.97702	0.480207	3405	0.723342	-0.318156	1.20756	Cluster 29
PFE0543c	2.32475	2.34312	2.78769	2.39824	0.315264	2463	0.656511	-0.259023	1.20756	#N/A
PFB0970c	4.45003	5.45337	5.20867	5.40339	0.559783	3814	0.752787	-0.354329	1.20756	0
PFL0865w	8.86405	8.72538	8.9953	9.13803	0.111848	932	0.615523	-0.271951	1.20752	Cluster 245
PFE1175w	4.43547	5.10538	5.00132	5.15619	0.464437	3316	0.718365	-0.308332	1.20737	Cluster 178
PFI1680w	11.015	10.811	11.0747	11.2936	0.211632	1675	0.648036	-0.271153	1.20723	Cluster 220
PFC0500w	5.95916	6.61025	6.66653	6.5146	0.456799	3290	0.712134	-0.305863	1.20701	Cluster 216
PF10_0111	9.04343	9.65585	9.62685	9.67914	0.42765	3148	0.696765	-0.303356	1.20693	Cluster 188
PFD0395c	2.86013	3.47222	3.24246	3.66465	0.520396	3611	0.739161	-0.287377	1.20626	Cluster 11
PFD1240w	4.44662	5.71251	4.92005	5.88942	0.722873	4482	0.827224	-0.325175	1.20622	#N/A
PFB0515w	9.57998	9.22241	9.81274	9.53941	0.346341	2675	0.664068	-0.27488	1.20605	Cluster 252
PF14_0494	8.60311	8.71589	8.71038	9.12197	0.352087	2708	0.666859	-0.256679	1.20598	Cluster 60
PFI0450c	4.18387	4.55649	4.63454	4.66911	0.271215	2142	0.649421	-0.281641	1.2056	Cluster 70
PFE0665c	6.02666	5.70355	6.43078	5.78536	0.570167	3865	0.756633	-0.242967	1.20559	Cluster 94
PF11_0162	9.57551	10.3163	10.4023	10.1076	0.519291	3606	0.738614	-0.30904	1.2054	Cluster 4
MAL8P1.21	6.40427	6.99218	7.05434	6.93765	0.42512	3133	0.695959	-0.297769	1.20515	Cluster 153
PFF0810c	5.23266	4.83071	5.44467	5.17128	0.373506	2850	0.67218	-0.27629	1.20481	Cluster 6
PF13_0030	2.14904	2.19781	2.44322	2.44138	0.00813779	69	0.604909	-0.268874	1.2047	Cluster 8
PF11_0122	5.26505	5.71716	5.802	5.7518	0.335798	2597	0.663191	-0.285795	1.20445	Cluster 240
PF13_0010	4.47994	6.09684	5.60155	5.92419	0.623049	4095	0.780371	-0.474473	1.20406	0
PF11_0067	6.2772	6.32747	6.70761	6.4187	0.217241	1718	0.648562	-0.26082	1.20399	Cluster 19
PF10_0107	5.8118	5.2675	5.63033	6.00912	0.487208	3435	0.727479	-0.280076	1.20326	Cluster 231
PFB0645c	7.57715	8.13344	8.14623	8.1512	0.402102	3016	0.683813	-0.293419	1.20311	Cluster 178
PF10_0249	6.95541	6.83963	7.01747	7.29962	0.229083	1817	0.646652	-0.261024	1.20309	Cluster 221
PFL0125c	5.83421	5.7521	5.94785	6.16486	0.151368	1196	0.649138	-0.263201	1.20305	Cluster 72
PF11_0360	5.20933	4.84766	5.0639	5.51307	0.462386	3309	0.716705	-0.259996	1.20255	Cluster 195
PFI0675w	9.85933	11.1641	10.7371	11.0831	0.614863	4052	0.77829	-0.398347	1.20243	Cluster 275
PFI0180w	5.12369	7.24691	6.61529	6.98235	0.626474	4112	0.781416	-0.613517	1.202	Cluster 213
PFE0915c	10.4538	11.3091	11.2353	11.1829	0.524366	3632	0.740494	-0.327635	1.20197	Cluster 198
PFB0845w	10.1946	10.3586	10.4448	10.6369	0.171546	1356	0.648863	-0.264187	1.20168	Cluster 242
PF08_0071	8.82412	8.89499	9.24901	8.98887	0.194242	1547	0.643999	-0.259379	1.20147	Cluster 152
PF10_0083	2.26993	2.3869	2.78602	2.3726	0.36324	2789	0.668002	-0.250891	1.20119	Cluster 202
PFA0155c	2.64776	3.184	3.24013	3.16922	0.397422	2991	0.681504	-0.288793	1.20118	Cluster 230
PF14_0496	4.9081	4.33092	4.7513	5.05769	0.47506	3372	0.722593	-0.28498	1.20116	Cluster 72
PFI1365w	10.5631	10.8089	11.0085	10.9002	0.183712	1460	0.645382	-0.268377	1.20094	Cluster 194
PFA0295c	10.4839	10.5873	10.741	10.8576	0.0773364	673	0.589389	-0.263723	1.20078	Cluster 237
PFF0035c	2.72061	2.62281	2.88897	2.98206	0.0596834	532	0.575407	-0.263809	1.20058	#N/A
MAL13P1.301	6.00947	6.44904	6.67689	6.31875	0.443461	3236	0.702877	-0.268569	1.19995	Cluster 84
PF11_0363	6.42558	7.35326	7.41466	7.00789	0.590123	3939	0.768403	-0.321855	1.19983	Cluster 32
PFB0888w	10.4685	11.1502	11.0422	11.1786	0.47768	3390	0.722719	-0.301075	1.1998	Cluster 138
PF14_0072	8.97761	8.25445	9.08455	8.74211	0.53485	3696	0.74222	-0.297295	1.19963	Cluster 54
PF14_0278	7.47544	7.00421	7.18001	7.79694	0.587388	3931	0.766399	-0.24865	1.19933	Cluster 190
PF13_0256	6.61707	6.41347	6.82539	6.73464	0.140762	1126	0.641181	-0.264739	1.19903	Cluster 75
PFL1225c	4.78331	3.76242	4.90988	4.264	0.65491	4217	0.796546	-0.314076	1.19868	Cluster 65
PF11_0255	5.64553	5.41194	5.9971	5.55828	0.422034	3115	0.6949	-0.248955	1.19819	Cluster 77
PFC0105w	4.92309	5.14276	5.51231	5.0457	0.440641	3220	0.701879	-0.246082	1.19805	Cluster 88
PFD0640c	2.05816	2.05892	2.38507	2.2489	0.0629209	567	0.569174	-0.258446	1.19752	#N/A
MAL13P1.148	8.65792	9.34646	9.23106	9.37081	0.484659	3428	0.725151	-0.298748	1.19727	0
PFE1510c	10.0555	10.4272	10.5475	10.4775	0.287992	2274	0.649564	-0.271144	1.19718	Cluster 182
PF10_0136	5.68898	7.02135	6.5881	6.91947	0.620172	4078	0.780006	-0.398621	1.19705	Cluster 191
PF14_0206	6.64647	6.22949	6.65054	6.77136	0.335495	2594	0.66336	-0.27297	1.19683	Cluster 263
MAL13P1.470	3.00788	2.76871	3.03341	3.26223	0.2574	2046	0.645261	-0.259521	1.19673	#N/A
PF10_0145	4.18428	3.974	4.33255	4.35123	0.130527	1056	0.633971	-0.26275	1.19661	Cluster 2
PF10_0304	7.37172	6.85163	6.95692	7.72855	0.668677	4273	0.802632	-0.231059	1.19643	#N/A
MAL13P1.172	6.45613	6.05258	6.4573	6.59298	0.33126	2560	0.663685	-0.270779	1.19608	Cluster 112
PF10_0056	2.9355	2.83498	3.28504	2.98852	0.249335	1975	0.647512	-0.251544	1.19605	Cluster 251
PFL1610c	7.36515	7.03377	7.78459	7.05938	0.63287	4137	0.784625	-0.222528	1.19593	Cluster 96
PF14_0120	6.81216	7.52322	7.28463	7.63277	0.538776	3713	0.744245	-0.291006	1.19591	Cluster 247
MAL13P1.289	7.11966	8.04379	8.03361	7.78015	0.567365	3852	0.755455	-0.325155	1.19578	Cluster 105
PF13_0270	4.37209	4.20195	4.27076	4.77939	0.468348	3338	0.719639	-0.238054	1.19569	Cluster 59
PFL2165w	4.14916	4.37385	4.38746	4.64799	0.274801	2174	0.648324	-0.256224	1.19559	Cluster 208
PF11_0431	2.39116	2.67676	2.90885	2.67919	0.291658	2301	0.650115	-0.260054	1.19546	Cluster 49
PFI1545c	9.57612	10.1223	10.1574	10.1071	0.410546	3051	0.690165	-0.283023	1.19544	Cluster 198
PFL0580w	9.19916	10.2304	9.97473	10.145	0.576933	3898	0.75913	-0.345074	1.19527	Cluster 196
PFC0155c	8.06225	8.25472	8.51042	8.31993	0.198447	1577	0.645426	-0.256691	1.19468	Cluster 71
PFE0460c	7.68461	7.25366	7.84612	7.62897	0.381747	2903	0.674468	-0.268408	1.19454	Cluster 122
MAL13P1.340	6.4827	4.21954	6.57397	5.07934	0.759329	4630	0.841166	-0.475534	1.19452	Cluster 36
PF14_0375	10.0612	10.2382	10.4894	10.3233	0.168679	1335	0.648057	-0.256682	1.19446	Cluster 224
PF11_0521	2.38816	2.77591	2.84395	2.85873	0.299534	2362	0.650428	-0.269298	1.19444	#N/A
MAL13P1.225	6.11223	6.60449	6.87332	6.34975	0.554049	3791	0.749596	-0.253182	1.19409	Cluster 19
PFL2020c	5.1371	5.71098	5.74802	5.66576	0.432084	3175	0.698003	-0.28285	1.19341	Cluster 131
MAL13P1.314	5.07934	5.10721	5.0139	5.6195	0.537811	3707	0.744114	-0.223429	1.19326	Cluster 144
PFL0745c	8.95348	8.84246	8.84085	9.41019	0.514879	3580	0.737658	-0.227551	1.19283	Cluster 208
PFF1085c	3.88178	3.65298	3.91376	4.13	0.247301	1959	0.647477	-0.254499	1.19252	Cluster 139
MAL13P1.57	4.60275	4.50825	4.73218	4.8843	0.105941	889	0.611217	-0.252742	1.19249	Cluster 145
MAL13P1.206	6.99478	8.15507	7.53568	8.25947	0.683491	4336	0.808493	-0.322649	1.19246	Cluster 47
PFF1175c	9.56259	9.63902	9.879	9.83052	0.0303176	257	0.605054	-0.253954	1.19222	Cluster 189
PF14_0125	5.85554	6.13503	6.48727	5.97941	0.497787	3490	0.731562	-0.238057	1.19212	Cluster 77
MAL7P1.340	9.30839	9.12894	9.73665	9.15496	0.533298	3685	0.742276	-0.227141	1.19207	Cluster 168
PF14_0250	8.51135	8.62318	9.07296	8.51494	0.50921	3548	0.736115	-0.226684	1.1912	Cluster 28
PFL1835w	7.10085	7.97963	7.76977	7.94168	0.554028	3790	0.749766	-0.315487	1.19098	Cluster 45
PF11_0239	7.8121	8.29095	8.10529	8.51285	0.498777	3495	0.731968	-0.257549	1.19095	#N/A
PFL1060c	3.02263	3.13593	3.47662	3.17203	0.270556	2132	0.650883	-0.245048	1.19082	Cluster 177
PF11_0396	7.6904	8.89869	8.3997	8.89576	0.642821	4183	0.788197	-0.353185	1.19039	Cluster 34
PF14_0399	6.90238	5.97501	6.98189	6.50518	0.617932	4066	0.779482	-0.304831	1.19017	Cluster 132
PF10_0242	11.3548	10.9789	11.6282	11.2002	0.476752	3382	0.723022	-0.24734	1.18999	Cluster 54
PF10_0252	3.10338	3.00899	3.38773	3.22289	0.119778	978	0.628163	-0.24913	1.18979	Cluster 156
PF10_0190	7.14173	7.43505	6.9441	7.97001	0.781836	4721	0.849404	-0.168667	1.18967	Cluster 249
PF13_0211	4.58184	5.72423	5.34257	5.66675	0.613742	4046	0.778024	-0.351624	1.1896	Cluster 18
PF11_0199	8.80674	8.34123	9.01209	8.65075	0.47441	3368	0.722462	-0.257433	1.18923	Cluster 54
MAL7P1.84	11.028	11.3165	11.082	11.7085	0.584105	3923	0.76367	-0.223052	1.18888	Cluster 248
PFD1004c	3.09116	3.03746	3.39747	3.22535	0.111314	929	0.614566	-0.247096	1.18872	#N/A
MAL13P1.249	8.74073	9.04229	8.93284	9.33653	0.43629	3191	0.701264	-0.243176	1.1887	Cluster 217
PFF0555w	7.48252	7.11786	7.95494	7.01683	0.747536	4583	0.836594	-0.185695	1.1885	Cluster 206
MAL8P1.212	2.28172	2.34106	2.47626	2.64044	0.105518	884	0.612218	-0.246962	1.18838	0
PFL2135c	3.57238	3.2966	3.74428	3.63363	0.228893	1815	0.646828	-0.254466	1.18834	Cluster 143
PF14_0323	10.896	11.2441	11.3817	11.2752	0.291525	2298	0.650667	-0.258392	1.1883	Cluster 197
MAL13P1.66	3.62842	3.27205	3.51915	3.87849	0.429493	3162	0.696669	-0.248584	1.18819	Cluster 207
PFA0285c	11.1721	11.5443	11.48	11.7457	0.381349	2901	0.67423	-0.254607	1.18817	Cluster 224
PFI1475w	12.464	12.8863	12.9496	12.928	0.33868	2616	0.664025	-0.263624	1.18778	Cluster 270
PF14_0390	7.14654	7.34389	7.49847	7.49478	0.125696	1018	0.633294	-0.251406	1.18759	Cluster 34
PF10_0033	9.00038	9.11229	9.2198	9.38624	0.133065	1069	0.638438	-0.246682	1.18756	Cluster 271
MAL8P1.139	9.22733	9.02973	9.21661	9.52588	0.316928	2471	0.65784	-0.242711	1.18723	Cluster 190
MAL13P1.270	8.9272	9.38025	9.68843	9.08688	0.597798	3977	0.770959	-0.233928	1.18702	Cluster 152
PF14_0709	7.94139	7.45547	8.27919	7.56498	0.656163	4220	0.797502	-0.223661	1.18678	Cluster 153
PF11_0540_s	3.16612	2.86713	3.33683	3.20262	0.262457	2083	0.646252	-0.253102	1.18668	#N/A
MAL8P1.51	9.34276	9.55151	9.57711	9.80914	0.255666	2034	0.644696	-0.245992	1.18664	Cluster 137
PF11_0530	8.11735	7.86118	8.40942	8.05199	0.38671	2930	0.67694	-0.241438	1.18657	Cluster 201
PF11_0421	3.13035	3.20146	3.7949	2.89152	0.733313	4535	0.829363	-0.177304	1.18628	Cluster 36
PFL1520w	6.57619	6.9363	7.05615	6.96997	0.299752	2365	0.650075	-0.256819	1.18612	Cluster 22
PF11_0217	7.58936	7.73974	7.82064	7.99876	0.170143	1347	0.647857	-0.245147	1.18586	Cluster 218
PFA0555c	8.81708	8.56772	8.7188	9.13716	0.435409	3188	0.700505	-0.235576	1.18535	Cluster 231
PF14_0737	5.67947	5.2317	5.86828	5.54787	0.455886	3287	0.71136	-0.252486	1.18432	Cluster 136
PFI1670c	9.78343	10.3488	10.4395	10.2279	0.46887	3341	0.719794	-0.267579	1.18422	Cluster 111
PFD0960c	8.99978	8.6323	8.97694	9.16043	0.3437	2652	0.664719	-0.252643	1.18418	Cluster 80
PF13_0330	6.58276	6.87351	7.24928	6.64659	0.578699	3901	0.760868	-0.219803	1.18406	Cluster 85
PF07_0021	6.21293	6.50179	6.33638	6.83646	0.510779	3559	0.736102	-0.229063	1.18378	Cluster 244
MAL8P1.88	6.60438	6.94661	6.53168	7.39805	0.723693	4488	0.827055	-0.189371	1.18372	Cluster 18
PFI0800c	6.91164	7.57594	7.44337	7.60133	0.500268	3506	0.731853	-0.278562	1.1833	Cluster 213
MAL13P1.154	5.31415	4.11383	5.32164	4.78467	0.657314	4224	0.798145	-0.33917	1.18314	Cluster 263
MAL13P1.18	7.78539	7.76915	7.74686	8.24932	0.472331	3357	0.721652	-0.220822	1.18309	Cluster 210
PFC0495w	7.57294	5.99901	7.48548	6.92687	0.664773	4255	0.801321	-0.420202	1.18288	Cluster 49
PFF0010w	1.98555	2.22393	2.20863	2.48145	0.315856	2466	0.656945	-0.240301	1.18249	#N/A
PFD0470c	9.74059	10.4759	10.2423	10.5355	0.55179	3779	0.74891	-0.280666	1.18243	Cluster 171
PFE0230w	3.37731	3.20146	3.62722	3.43289	0.207682	1646	0.647144	-0.240668	1.18202	0
PFI0210c	6.75909	6.02722	7.02432	6.22664	0.709577	4432	0.821169	-0.232327	1.18169	Cluster 209
PF10_0088	2.66237	2.86197	2.88097	3.12147	0.265709	2102	0.648346	-0.239051	1.18149	Cluster 36
PFL1810w	6.01304	6.92174	6.73903	6.81582	0.56669	3849	0.755145	-0.310032	1.18112	Cluster 260
PF10_0154	6.49248	7.42189	7.32622	7.21312	0.573151	3878	0.758043	-0.312491	1.181	Cluster 180
MAL7P1.33	6.91351	7.14385	7.60043	6.84622	0.670443	4284	0.802685	-0.194642	1.18	Cluster 171
PF11_0314	9.9375	10.7611	10.5401	10.7443	0.561278	3827	0.752233	-0.292922	1.17981	Cluster 227
PF14_0669	3.76317	3.4919	3.98484	3.74953	0.313625	2453	0.65576	-0.239653	1.17942	Cluster 66
PFD0165w	6.84415	7.32493	7.18262	7.48593	0.472263	3356	0.721763	-0.24974	1.17916	Cluster 164
PF10_0191	10.8008	10.6983	10.6938	11.2322	0.517561	3598	0.73779	-0.213441	1.17895	Cluster 212
PFE1500c	7.1661	6.7749	7.41434	6.99794	0.496169	3479	0.731489	-0.23564	1.17886	Cluster 158
PFI0700c	7.23352	6.64414	6.91622	7.44726	0.602634	3997	0.773307	-0.242913	1.1788	Cluster 89
MAL13P1.128	9.81255	9.3042	10.003	9.60466	0.526567	3648	0.74034	-0.245447	1.17844	Cluster 216
PFL1885c	6.9846	7.77936	7.41204	7.89373	0.618877	4070	0.779906	-0.270898	1.17843	Cluster 274
PF14_0543	11.5771	11.7031	12.0021	11.7424	0.248891	1970	0.648002	-0.232199	1.17826	Cluster 197
PFL1500w	9.15453	9.59959	9.55857	9.69956	0.393213	2968	0.679511	-0.252006	1.17824	Cluster 259
PF07_0112	7.70484	8.47176	8.52826	8.20296	0.574072	3884	0.758089	-0.277312	1.17779	Cluster 188
PF11_0455	4.85341	4.51166	4.95707	4.89878	0.292529	2310	0.649517	-0.24539	1.17739	Cluster 139
PF14_0215	7.40356	7.37705	7.51657	7.7276	0.16112	1275	0.648143	-0.231781	1.17738	Cluster 218
MAL13P1.55	6.3592	6.70142	7.21187	6.14815	0.813845	4829	0.864405	-0.149704	1.17729	Cluster 96
PF14_0557	4.49711	4.95702	5.17612	4.75428	0.525097	3635	0.740914	-0.238135	1.17711	Cluster 99
MAL13P1.44	11.3324	11.5713	11.4638	11.8881	0.454484	3282	0.710252	-0.224132	1.17669	Cluster 259
PFD0850c	9.76081	9.72687	10.2041	9.71134	0.477767	3393	0.722212	-0.213875	1.17667	Cluster 182
MAL13P1.29	6.38215	6.11501	6.10193	6.79444	0.644529	4194	0.788219	-0.199607	1.17657	Cluster 213
PFF1000w	8.60076	8.94476	8.89248	9.1325	0.371394	2834	0.672152	-0.239731	1.17649	Cluster 77
PF11_0248	9.85079	10.2271	10.5441	9.96951	0.590727	3941	0.768799	-0.217841	1.17611	Cluster 171
PF08_0134	7.3963	7.63529	7.86679	7.63305	0.296278	2332	0.651634	-0.234126	1.17602	Cluster 225
PFL0015c	2.27709	2.18808	2.40486	2.52689	0.0907574	776	0.599864	-0.233295	1.17601	#N/A
PFI0915w	6.37011	7.7535	7.04593	7.7738	0.699653	4390	0.817431	-0.348057	1.17581	Cluster 18
PFD0692c	6.80312	6.70722	7.09454	6.87602	0.193582	1544	0.64306	-0.230117	1.17565	Cluster 195
PFB0655c	8.60179	7.79042	8.52692	8.44265	0.552451	3783	0.749014	-0.288677	1.17527	Cluster 54
PFL0430w	7.2928	7.06729	7.6537	7.13459	0.528292	3656	0.74114	-0.214098	1.17521	Cluster 96
PF10_0282	9.18439	9.40203	9.43284	9.62136	0.245738	1943	0.648682	-0.233894	1.17517	Cluster 218
PFL1070c	10.4053	10.1328	10.6452	10.3569	0.362674	2785	0.66792	-0.232018	1.1751	Cluster 137
PF11_0235	2.56257	2.64071	2.73697	2.92584	0.153546	1215	0.648177	-0.229764	1.17473	Cluster 244
PF10_0079	9.60651	10.0812	9.89019	10.2753	0.516269	3590	0.737589	-0.238906	1.17469	0
PF08_0100	6.81073	6.73179	7.04707	6.95976	0.0586676	524	0.574248	-0.232158	1.17469	Cluster 263
PF14_0158	4.43487	3.9533	4.8495	3.88433	0.779005	4708	0.848665	-0.172828	1.17453	Cluster 252
MAL8P1.58	8.9579	9.04613	9.05581	9.39385	0.330237	2552	0.663709	-0.222814	1.17448	Cluster 113
PF07_0050	2.69826	2.62114	2.67404	3.0807	0.403237	3021	0.684609	-0.217671	1.174	#N/A
PFC0040w_s	2.53223	2.99168	3.08916	2.92884	0.416788	3089	0.692039	-0.247044	1.17369	#N/A
PF13_0190	4.63793	5.26365	5.45963	4.92	0.621359	4083	0.780541	-0.239023	1.1732	Cluster 88
PFD1180w	2.55881	2.8338	3.01377	2.84778	0.28172	2231	0.647665	-0.234478	1.1731	Cluster 23
MAL13P1.47	7.00306	6.3552	7.0843	6.79062	0.54314	3740	0.744857	-0.258325	1.17261	Cluster 171
PF11_0219	4.92256	4.89952	5.24063	5.03281	0.163526	1294	0.648164	-0.225679	1.17232	Cluster 178
PFE0205w	6.76279	6.68635	7.00033	6.90701	0.062847	566	0.569509	-0.229099	1.1723	Cluster 230
PF14_0288	9.51866	10.103	9.85567	10.2548	0.561132	3825	0.75243	-0.244386	1.17182	Cluster 218
PFA0310c	10.4752	11.3098	11.1367	11.2225	0.564395	3840	0.753849	-0.287094	1.17138	Cluster 167
PF14_0038	9.43742	8.99664	9.72146	9.14481	0.611937	4037	0.777465	-0.216103	1.17117	Cluster 108
PF14_0676	9.15026	9.8493	9.86484	9.66677	0.54018	3720	0.74478	-0.266024	1.1708	Cluster 188
PFL0120c	6.70108	7.04426	7.20033	7.01393	0.352777	2714	0.66669	-0.234464	1.17064	Cluster 183
MAL13P1.215	10.2706	10.0138	10.2727	10.4699	0.292659	2312	0.649242	-0.229113	1.17022	Cluster 253
PF11_0301	6.41337	8.49154	8.01044	8.03833	0.637327	4152	0.787295	-0.571931	1.16982	Cluster 111
PFF1265w	9.80346	9.31973	10.1233	9.40226	0.688597	4350	0.811911	-0.201192	1.16926	Cluster 146
PFC0460w	3.29689	3.34472	3.54014	3.55289	0.0118086	103	0.588024	-0.225709	1.1692	Cluster 36
PF10_0073a	6.20456	5.49738	6.04415	6.1899	0.537871	3708	0.743996	-0.26606	1.16877	#N/A
PF14_0238	4.93353	5.07701	4.95092	5.46624	0.526545	3647	0.740513	-0.203315	1.16831	Cluster 258
PFF0330w	8.97315	9.7874	9.56426	9.75097	0.575003	3888	0.758537	-0.277343	1.16769	Cluster 167
MAL8P1.56	6.49594	6.92093	6.73997	7.12896	0.514836	3579	0.737802	-0.226036	1.16757	Cluster 213
PF11_0404	5.51525	6.25771	6.26385	6.0421	0.562608	3834	0.752638	-0.266497	1.16757	Cluster 94
PFD0405c	7.27746	7.29	7.39031	7.61524	0.191253	1524	0.643658	-0.219042	1.16749	Cluster 121
PF13_0277	2.93391	3.05438	3.20844	3.22845	0.0667704	589	0.581436	-0.224294	1.16722	Cluster 230
PFI0435c	2.82697	2.95772	3.376	2.80052	0.575015	3889	0.758358	-0.195917	1.16711	Cluster 36
PF14_0502	7.44185	7.41111	7.72967	7.56438	0.119735	977	0.62858	-0.220547	1.16702	Cluster 141
PF11_0218	8.52767	8.36265	8.09652	9.0797	0.801268	4789	0.858155	-0.142944	1.16697	Cluster 25
PF10_0330	11.5275	11.8329	11.788	12.0242	0.362549	2784	0.66793	-0.225885	1.16688	Cluster 223
MAL7P1.29	8.14147	8.1798	8.22532	8.52569	0.291654	2300	0.650389	-0.214867	1.16679	Cluster 278
PF13_0349	8.26589	8.72219	8.93324	8.50325	0.548711	3766	0.747302	-0.224206	1.16651	Cluster 182
PFL1390w	7.79517	8.79827	8.50655	8.69556	0.611479	4035	0.777268	-0.304336	1.16631	Cluster 102
PFB0972w	2.45143	2.00485	2.682	2.21469	0.565964	3846	0.754766	-0.220205	1.16621	0
PFI0620w	6.8299	5.52538	6.74529	6.30484	0.663912	4252	0.800848	-0.347424	1.16593	#N/A
PF14_0159	8.36007	8.92574	8.78561	8.9905	0.500724	3508	0.732103	-0.245146	1.16573	Cluster 25
PFL1830w	7.61913	7.4423	7.89061	7.60359	0.327886	2544	0.661057	-0.216384	1.16538	Cluster 103
PFI1280c	8.98309	9.65941	9.66046	9.49743	0.535963	3700	0.742961	-0.257699	1.16532	Cluster 58
MAL13P1.139	9.23287	9.18058	9.3562	9.49566	0.0986264	832	0.607999	-0.219206	1.16526	Cluster 237
PF14_0355	5.73245	6.38251	6.33149	6.29627	0.513405	3571	0.7374	-0.256401	1.1649	Cluster 32
PFE1470w	5.62066	6.63917	6.56694	6.29631	0.624721	4105	0.780558	-0.301704	1.16471	Cluster 77
PFC0050c	3.22417	3.96673	3.41907	4.20094	0.729126	4520	0.827364	-0.214554	1.16443	Cluster 73
PF13_0258	7.50627	8.43131	7.99189	8.48805	0.656843	4223	0.797762	-0.271176	1.16433	Cluster 222
PFF0580w	8.61737	8.24193	8.93944	8.31636	0.640375	4164	0.788781	-0.198248	1.16429	Cluster 44
PFE1640w	4.29303	4.4594	4.16192	4.93238	0.706787	4419	0.820347	-0.170936	1.16423	#N/A
PF14_0649	10.8185	10.6949	10.8165	11.1217	0.326017	2533	0.660142	-0.212419	1.16405	Cluster 133
PFC0581w	11.1339	11.0755	11.2377	11.4038	0.133602	1071	0.639819	-0.216004	1.1632	Cluster 212
PF10_0179_s	7.8214	8.08097	8.03808	8.30012	0.358819	2762	0.666322	-0.217916	1.16314	#N/A
PFD0403w	3.43098	3.01919	3.14181	3.71658	0.622033	4090	0.78005	-0.204111	1.16304	Cluster 232
PF13_0317	6.1375	6.46087	6.84244	6.12014	0.690548	4363	0.811785	-0.182106	1.16296	Cluster 195
PFF0375c	9.25335	9.92599	9.40898	10.1812	0.727099	4501	0.828547	-0.205414	1.16282	Cluster 243
PF13_0346	12.1796	12.017	12.3506	12.2849	0.129319	1043	0.635931	-0.219496	1.16278	Cluster 38
PF14_0733	2.91247	3.01965	3.34539	3.00363	0.364521	2801	0.667486	-0.208449	1.16276	#N/A
PF11_0210	9.24985	9.94219	9.62982	10.0491	0.608579	4020	0.776468	-0.24345	1.16271	Cluster 194
MAL7P1.150	6.96683	6.62038	7.32234	6.64073	0.671676	4287	0.803599	-0.187928	1.16267	Cluster 59
PFA0280w	8.42366	7.75744	8.14655	8.52121	0.589473	3937	0.767947	-0.243328	1.16258	Cluster 199
PF11_0276	3.45657	3.7515	4.036	3.58549	0.52288	3625	0.739821	-0.20671	1.16207	Cluster 135
PF10_0067	7.39206	7.06629	7.55308	7.34792	0.369164	2828	0.669534	-0.221325	1.16134	Cluster 54
PFL0800c	6.6021	7.69502	7.13044	7.73679	0.69303	4373	0.812841	-0.285057	1.16116	Cluster 3
PF14_0307	7.1576	7.59681	7.68186	7.53258	0.425866	3140	0.695626	-0.230014	1.16094	Cluster 89
PF10_0364	2.82438	2.8855	3.34539	2.73032	0.613934	4048	0.777882	-0.182917	1.16081	Cluster 202
PFE0090w	7.20349	8.58914	8.04891	8.46423	0.667801	4269	0.802331	-0.360254	1.16056	Cluster 196
PF13_0178	6.93093	6.35714	7.08164	6.66127	0.588004	3933	0.766812	-0.227416	1.16017	Cluster 60
MAL13P1.320	5.73779	5.99539	6.08017	6.09288	0.230223	1827	0.646313	-0.219937	1.16007	Cluster 180
PF07_0053	8.42519	8.89033	8.92965	8.85043	0.428628	3158	0.696148	-0.232283	1.16003	Cluster 117
MAL13P1.118	11.4974	11.7308	11.5943	12.0377	0.504925	3528	0.73406	-0.201873	1.16	Cluster 253
PF13_0168	6.28477	6.36272	6.56694	6.50902	0.0477239	413	0.592677	-0.214234	1.1599	Cluster 5
MAL13P1.97	2.61658	2.45235	2.61658	2.87351	0.301305	2373	0.65124	-0.210578	1.15986	Cluster 32
PFE1125w	6.58349	7.68174	7.29586	7.58572	0.641764	4176	0.788221	-0.308177	1.15939	Cluster 213
MAL13P1.133	6.91629	5.91901	6.77977	6.64829	0.615375	4055	0.778362	-0.296379	1.15939	#N/A
PFC0700c	6.76776	6.6579	6.64654	7.162	0.543059	3738	0.745144	-0.191442	1.15933	Cluster 279
PF14_0767	2.52246	2.32513	2.77845	2.48757	0.356016	2745	0.665211	-0.209216	1.15923	#N/A
PF13_0050	9.52868	9.3699	9.41152	9.87929	0.510429	3556	0.736218	-0.196116	1.15894	Cluster 199
PF10_0323	12.1041	11.7888	12.3527	11.9554	0.499129	3498	0.731855	-0.207578	1.15879	Cluster 90
PFL0055c	2.88761	3.34113	3.28838	3.39886	0.429546	3163	0.696535	-0.229251	1.15874	Cluster 55
PF14_0666	9.26774	8.94857	9.43693	9.21222	0.382954	2911	0.67474	-0.216422	1.15828	Cluster 166
PFF1480w	6.99254	6.65539	7.21007	6.85805	0.479518	3401	0.723154	-0.210095	1.15747	Cluster 88
PF10_0332	6.68313	6.62813	6.81189	6.91906	0.0734179	637	0.591146	-0.20985	1.15716	Cluster 196
PFL0545w	7.9794	8.13673	7.88842	8.57163	0.672285	4290	0.803764	-0.171961	1.1566	Cluster 263
PFF1380c	5.44813	4.38758	5.46992	4.9251	0.685166	4341	0.809541	-0.279656	1.1566	Cluster 142
PF10_0021	9.55722	9.29567	9.29859	9.91936	0.642162	4178	0.788332	-0.182532	1.15648	Cluster 27
PF14_0407	9.09114	9.31803	9.15791	9.63922	0.541769	3729	0.745168	-0.193978	1.15629	Cluster 25
MAL13P1.80	9.10737	9.10344	9.26809	9.36016	0.0454331	394	0.591437	-0.208721	1.15625	Cluster 42
PF14_0433	10.1847	9.73562	10.2718	10.0966	0.450754	3264	0.708308	-0.224016	1.15611	Cluster 64
PFF0785w	9.59152	9.66008	9.69579	9.96217	0.27763	2195	0.648732	-0.20318	1.15582	Cluster 216
PFI0710c	7.21484	7.49497	7.38059	7.73763	0.463135	3312	0.717217	-0.204202	1.15543	Cluster 222
PFA0040w	2.01253	2.08264	2.30047	2.21077	0.0673872	593	0.582848	-0.208031	1.15533	#N/A
PFI1375w	12.1218	12.2628	12.2201	12.5633	0.394988	2977	0.680515	-0.199353	1.15493	Cluster 248
PF11_0354	5.70866	6.61004	6.07248	6.72675	0.708208	4426	0.820695	-0.240265	1.15489	Cluster 253
PF11_0517	2.51852	2.20775	2.54147	2.61574	0.309848	2431	0.653728	-0.215472	1.15476	#N/A
PF10_0027	3.97866	2.96971	4.10518	3.32492	0.741972	4564	0.833824	-0.240866	1.1539	Cluster 131
PF13_0307	5.15072	5.30376	5.54996	5.31034	0.289632	2283	0.650688	-0.202911	1.15337	Cluster 154
PF11_0484	6.31741	6.78432	6.9749	6.54306	0.580017	3910	0.760846	-0.208118	1.15301	Cluster 196
PF10_0126	9.90812	10.4589	10.4121	10.4177	0.489251	3447	0.727986	-0.231375	1.15289	Cluster 29
PF13_0120	8.98559	9.1364	8.69645	9.67645	0.82386	4857	0.869998	-0.125457	1.15281	Cluster 243
PF07_0132	2.42263	3.16285	3.18761	2.88526	0.604186	4004	0.773944	-0.243694	1.1524	#N/A
PF11_0181	5.12706	5.09596	5.12532	5.48326	0.39551	2982	0.680272	-0.192783	1.15171	Cluster 170
PF11_0386	8.39403	8.96698	8.78518	9.02929	0.542242	3731	0.74542	-0.226735	1.1516	Cluster 196
PFL0070c	2.86873	2.98742	3.07047	3.1926	0.139444	1115	0.641441	-0.203463	1.15152	Cluster 55
PFB0540w	7.27556	7.75685	7.58899	7.87512	0.521337	3616	0.739473	-0.21585	1.15105	Cluster 172
PFI0535w	9.90376	9.49151	10.0776	9.73144	0.522452	3622	0.739828	-0.206895	1.15075	Cluster 225
PFL1570w	8.25227	8.0988	8.34504	8.41371	0.136179	1089	0.641377	-0.203843	1.15046	Cluster 237
PF13_0069a	5.87964	8.04976	7.65532	7.41707	0.652821	4210	0.795325	-0.571496	1.1502	#N/A
MAL8P1.112	5.16904	4.66778	4.97044	5.29508	0.547379	3757	0.747274	-0.21435	1.15013	Cluster 213
PF11_0080	2.88865	2.4945	3.14586	2.61976	0.619541	4074	0.779976	-0.191231	1.15002	Cluster 32
MAL8P1.59	4.99857	4.43736	4.81622	5.0655	0.543333	3741	0.744923	-0.222896	1.14962	Cluster 215
PFI1325w	9.98993	10.6078	10.43	10.6288	0.551144	3777	0.748429	-0.230528	1.14959	Cluster 197
PFI1610c	6.9433	7.16335	7.05805	7.4343	0.46957	3342	0.720653	-0.192853	1.14941	Cluster 157
PFI1480w	9.8285	9.88747	9.9185	10.1871	0.292235	2307	0.649707	-0.194822	1.14931	Cluster 54
MAL13P1.129	7.49462	7.35171	7.73063	7.51247	0.267566	2115	0.648864	-0.198384	1.14928	Cluster 240
MAL13P1.213	7.50627	7.82989	8.06672	7.66041	0.530179	3665	0.741961	-0.195484	1.14924	0
PFC10_API0030_s	2.24708	2.39181	2.47956	2.5614	0.136777	1092	0.642426	-0.201032	1.14854	#N/A
PF14_0466	6.65498	6.60449	6.88497	6.77225	0.0843926	727	0.595392	-0.198883	1.14851	Cluster 131
PFL2450c	6.59953	6.01953	6.71504	6.33599	0.596619	3969	0.770989	-0.215984	1.14826	Cluster 67
PFE1400c	8.84172	9.27308	9.07683	9.44522	0.547338	3756	0.747417	-0.203625	1.14813	Cluster 58
PFB0485c	4.64013	4.44478	4.88003	4.59469	0.376696	2872	0.672728	-0.194905	1.14762	Cluster 27
PF11_0490_s	12.4883	12.9345	13.0845	12.7506	0.536442	3702	0.743223	-0.206163	1.1476	#N/A
PF11_0196	6.82249	5.03638	6.43388	6.34125	0.659403	4229	0.799735	-0.458133	1.14751	Cluster 202
PF11_0377	11.7776	11.929	12.0201	12.0866	0.136754	1091	0.642908	-0.200002	1.14743	Cluster 211
PF11_0201	8.68794	8.93917	8.9363	9.09404	0.307031	2420	0.650728	-0.201616	1.14735	Cluster 72
PF10_0051	6.04011	7.58753	7.29291	7.1226	0.663061	4248	0.800574	-0.393938	1.14729	Cluster 159
PFF0760w	8.43478	9.19445	8.93531	9.17825	0.605442	4008	0.774778	-0.242164	1.14698	Cluster 169
PFL0710w	3.61528	4.12541	4.16838	4.00723	0.501616	3511	0.732779	-0.217462	1.14654	Cluster 131
PFI1360c	8.90799	9.23543	8.89386	9.58125	0.705606	4413	0.820089	-0.165847	1.14642	Cluster 196
PFB0085c	3.93414	5.16729	4.24766	5.31189	0.804948	4800	0.860121	-0.229058	1.1464	Cluster 23
PF14_0615a	3.94598	3.76731	4.01847	4.09337	0.175936	1381	0.653422	-0.199275	1.14631	#N/A
PFD0930w	8.81148	8.60572	8.65945	9.12097	0.546907	3753	0.747424	-0.181607	1.14577	Cluster 259
MAL13P1.63	10.0656	9.95492	9.90133	10.4598	0.61038	4029	0.777026	-0.17032	1.14561	Cluster 281
MAL13P1.335	8.00977	7.76376	8.37498	7.72853	0.680362	4325	0.806839	-0.164989	1.14525	Cluster 95
PF08_0067	4.09443	4.00634	4.3338	4.15273	0.195463	1553	0.645543	-0.192879	1.14476	Cluster 147
PF08_0066	7.32525	6.62223	7.39199	7.00407	0.632598	4135	0.784666	-0.224285	1.14463	Cluster 210
MAL13P1.316	5.06357	6.01245	5.59768	5.99395	0.665825	4263	0.801083	-0.257808	1.14451	Cluster 49
PFF0445w	5.99932	6.09964	6.03879	6.42535	0.457039	3291	0.712292	-0.182588	1.14443	Cluster 172
MAL13P1.293	5.38335	5.62968	5.93246	5.43713	0.585281	3928	0.764233	-0.17828	1.14408	Cluster 79
PF08_0083	5.81372	7.11373	6.6063	6.96919	0.678518	4317	0.806143	-0.324018	1.14367	Cluster 17
PFF1500c	8.34168	8.31386	8.58851	8.45025	0.112942	938	0.61757	-0.191609	1.1433	Cluster 60
PFB0415c	6.95511	7.04704	7.30258	7.07743	0.260457	2073	0.64442	-0.18893	1.14281	0
PFI0005w	3.22855	3.71776	3.53861	3.82006	0.540999	3723	0.745308	-0.206185	1.14266	#N/A
PFB0205c	4.73081	5.3463	5.35145	5.16956	0.560666	3820	0.752789	-0.221949	1.14253	Cluster 141
PFE0960w	7.39292	7.38846	7.63489	7.52858	0.0695459	607	0.587645	-0.191047	1.14237	Cluster 196
PF14_0216	7.4654	7.57915	7.74003	7.69029	0.089831	767	0.600708	-0.192883	1.14233	Cluster 213
PFB0450w	8.70133	9.46482	9.36466	9.28233	0.595151	3964	0.770063	-0.240416	1.14161	Cluster 108
PF08_0118	4.6085	5.99518	5.31508	5.92729	0.71446	4450	0.823475	-0.319348	1.14157	Cluster 276
PF10_0335	6.42812	7.26841	7.11339	7.08565	0.610699	4032	0.776854	-0.25126	1.14155	Cluster 196
PFL2485c	5.23548	4.81401	5.51269	4.88035	0.695515	4380	0.814451	-0.171773	1.1414	Cluster 153
PFE1435c	4.07271	3.92115	4.43225	3.89796	0.606336	4014	0.774762	-0.168175	1.14138	Cluster 112
PF14_0068	9.19186	8.62118	9.36198	8.842	0.662899	4246	0.800756	-0.19547	1.14135	Cluster 60
PF13_0360	2.27324	1.84799	2.39526	2.12532	0.510986	3560	0.736192	-0.199674	1.14105	0
PF14_0453	5.69233	6.08405	6.30348	5.84354	0.602039	3992	0.773511	-0.185314	1.14101	Cluster 227
PFA0125c	5.77205	7.05303	6.32921	7.0598	0.738967	4557	0.831723	-0.281968	1.14076	Cluster 277
PFL0075w	6.43232	6.56453	6.8322	6.53202	0.379156	2891	0.67267	-0.183683	1.14073	Cluster 60
PF13_0026	6.192	6.37586	6.45799	6.49417	0.17675	1388	0.653135	-0.192153	1.14024	Cluster 178
PF10_0360	7.60729	8.29713	8.32061	8.02948	0.612077	4038	0.77745	-0.222836	1.14023	Cluster 213
PF11_0061	13.1822	13.6231	13.632	13.5847	0.451527	3267	0.708871	-0.205663	1.14004	0
PF14_0578	10.4117	10.4974	10.3234	10.9064	0.640926	4171	0.788135	-0.160301	1.1399	Cluster 270
PF10_0068	6.81783	7.37771	7.55955	7.01667	0.673726	4296	0.804362	-0.190339	1.13976	Cluster 70
PF13_0090	6.85734	7.94516	7.75851	7.61828	0.652797	4209	0.795485	-0.287144	1.1397	Cluster 67
MAL13P1.251	7.4729	7.47934	7.6731	7.65607	0.00232295	24	0.496433	-0.188468	1.13957	Cluster 43
PFL1075w	6.76631	7.05481	6.9759	7.22516	0.423991	3124	0.696111	-0.189968	1.1393	Cluster 179
PF14_0545	10.1295	10.4974	10.4122	10.607	0.445562	3243	0.704684	-0.196145	1.13897	Cluster 188
PFI1635w	6.53486	5.92624	6.31832	6.57058	0.582731	3918	0.762845	-0.2139	1.13883	Cluster 30
PFE1485w	7.69534	8.13087	7.92303	8.28777	0.568207	3854	0.756184	-0.1923	1.13873	Cluster 213
PFB0105c	7.69704	9.1661	8.56157	9.00176	0.692765	4372	0.812715	-0.350103	1.13871	Cluster 18
PF14_0544	7.36102	7.68849	7.55248	7.87211	0.498537	3494	0.731826	-0.187544	1.13848	Cluster 138
PFL1205c	2.84909	2.37971	2.99309	2.62416	0.582027	3917	0.762117	-0.194228	1.13838	Cluster 142
PF11_0220	3.11544	3.53477	3.41856	3.6278	0.486941	3433	0.727503	-0.198071	1.13814	Cluster 244
PFD0020c	2.03075	2.25125	2.102	2.52971	0.542944	3736	0.745385	-0.174851	1.13795	#N/A
PF14_0445	4.80659	5.21955	5.00331	5.39776	0.578913	3902	0.760954	-0.18747	1.13775	Cluster 212
PF10_0163	4.98189	5.04233	4.88635	5.45406	0.63536	4142	0.78676	-0.158089	1.13723	Cluster 18
PF11_0086	9.75181	10.1861	9.9865	10.3335	0.562928	3835	0.75287	-0.191012	1.13692	Cluster 58
PFF1230c	2.67123	3.49748	3.27454	3.37892	0.6194	4073	0.779991	-0.242375	1.13678	Cluster 40
MAL8P1.71	8.10005	8.03957	7.8487	8.57179	0.736008	4545	0.83058	-0.140433	1.13678	Cluster 55
PFL1575w	5.42311	5.6827	5.3496	6.05286	0.73054	4523	0.828419	-0.148322	1.13676	Cluster 252
PFE0375w	6.45679	7.88796	7.30433	7.72142	0.692608	4371	0.812717	-0.340505	1.13673	Cluster 112
PFL1550w	7.03681	7.909	7.77383	7.66947	0.628236	4117	0.782662	-0.248743	1.13662	Cluster 218
PF11_0034	3.06315	4.36845	3.29365	4.53423	0.846245	4927	0.880939	-0.198141	1.1366	0
PFC1040w	3.84953	3.87936	3.98122	4.11417	0.114888	949	0.620926	-0.183252	1.13659	Cluster 251
PF10_0302	6.61368	5.70192	6.46588	6.35884	0.63492	4140	0.786595	-0.254561	1.13657	Cluster 67
PF14_0142	10.9757	10.8536	10.861	11.3058	0.54052	3721	0.74505	-0.168742	1.13645	Cluster 237
PFL2260w	7.3949	7.09029	7.43079	7.43915	0.334008	2576	0.665034	-0.192377	1.13631	Cluster 108
PF10_0314a	4.91887	4.60527	4.95912	4.94985	0.344781	2662	0.664306	-0.192416	1.13597	#N/A
PF10_0338	5.72931	6.21124	6.1515	6.19583	0.489099	3446	0.727972	-0.203388	1.13566	Cluster 143
PFE0835w	5.24362	6.8107	5.79968	6.84303	0.784212	4730	0.850365	-0.294194	1.1356	Cluster 229
MAL13P1.190	11.3359	11.7159	11.626	11.8114	0.457946	3295	0.71284	-0.192836	1.13551	Cluster 197
PFA0150c	6.98412	7.17579	7.13413	7.3876	0.372887	2843	0.672719	-0.180907	1.13547	Cluster 178
PF14_0217	3.82951	4.3668	4.32486	4.28747	0.520652	3612	0.739321	-0.208009	1.13545	Cluster 147
PF14_0716	9.67365	10.0984	10.3628	9.74026	0.703439	4405	0.819056	-0.165493	1.13543	Cluster 152
PF11_0156	9.15329	9.22094	9.2454	9.48583	0.289153	2278	0.651038	-0.178494	1.13532	Cluster 104
PFI0880c	12.6276	12.806	12.8633	12.9408	0.197112	1567	0.645175	-0.185272	1.13527	Cluster 253
PFE0390w	5.28923	6.74309	6.03049	6.65166	0.720912	4474	0.826455	-0.324913	1.13462	Cluster 77
PFC0805w	8.7946	9.67912	9.48465	9.48699	0.630177	4124	0.783748	-0.248956	1.13462	Cluster 88
PFC0715c	5.59345	5.06084	5.47995	5.58507	0.528284	3655	0.741333	-0.205366	1.13436	Cluster 156
MAL13P1.82	8.95374	9.23407	9.28764	9.27739	0.310922	2442	0.653038	-0.188612	1.13432	Cluster 131
PFI0500w	9.45498	9.01634	9.38885	9.47737	0.470598	3345	0.721584	-0.19745	1.13408	Cluster 101
MAL7P1.6	5.40474	6.45071	5.76284	6.53634	0.76553	4654	0.843662	-0.221868	1.13313	Cluster 18
PFC0625w	7.93641	8.42643	8.21028	8.53591	0.581537	3916	0.76167	-0.191681	1.133	Cluster 213
MAL13P1.34	6.87113	7.165	6.98508	7.39646	0.565007	3843	0.754078	-0.172699	1.13276	Cluster 184
PFB0850c_s	5.25579	5.20382	5.39482	5.42415	0.0264863	211	0.643832	-0.179679	1.13251	#N/A
MAL13P1.244	8.145	8.35891	8.5577	8.30062	0.400339	3007	0.682853	-0.177204	1.13207	Cluster 196
PFD0055w	2.07464	2.08218	2.35705	2.15011	0.232743	1847	0.646312	-0.175172	1.132	#N/A
PFD0985w	8.18804	8.86437	8.56623	8.90236	0.636933	4149	0.787378	-0.208093	1.13177	Cluster 274
PFC0115c	2.36131	2.60924	2.49249	2.82656	0.490344	3451	0.728767	-0.174255	1.13177	#N/A
PFE1363c	7.04267	6.87586	7.30419	6.95512	0.471307	3351	0.721377	-0.170393	1.13172	Cluster 28
PFA0305c	7.70933	8.03977	7.78868	8.29211	0.637076	4150	0.787364	-0.165843	1.13151	Cluster 213
MAL7P1.82	9.13042	8.87323	9.21158	9.15811	0.298144	2350	0.650716	-0.183019	1.13096	Cluster 196
PFL1875w	6.51208	6.90113	6.79003	6.99687	0.485679	3431	0.726041	-0.186848	1.1309	Cluster 193
MAL13P1.212	6.32541	7.39793	7.09765	7.17448	0.660541	4236	0.799791	-0.274395	1.13089	Cluster 36
PF11_0509	2.32124	3.32684	2.69355	3.39559	0.753543	4605	0.839288	-0.220532	1.13047	Cluster 18
PFE0695w	6.75357	7.20222	7.24165	7.09864	0.499983	3504	0.731853	-0.192252	1.13026	Cluster 151
[truncated: 3,130 more rows]

## Sheet: Sheet1
PFD0390C	-3.33121	Cluster 67	1
PFB0176C	-3.26381	Cluster 258	2
PFB0425C	-3.03585	Cluster 143	3
PFD0220C	-2.8185	Cluster 254	4
PF10_0192	-2.75136	Cluster 224	5
PF08_0133	-2.72984	Cluster 13	6
PFI0330C	-2.72248	Cluster 129	7
PF13_0075	-2.71721		8
PFE0235C	-2.4985	Cluster 213	9
PFA0355W	-2.40567	Cluster 195	10
PFC0620W	-2.3837	Cluster 213	11
PFA0035C	-2.37367	Cluster 226	12
PFA0675W	-2.32852	Cluster 36	13
PFB0230C	-2.31689	Cluster 55	14
PFD0490C	-2.3127	Cluster 252	15
PFL2525C	-2.16559	Cluster 13	16
MAL8P1.162	-2.14759	Cluster 143	17
PFD0475C	-2.14327	Cluster 183	18
PFB0256W	-2.11362	Cluster 20	19
PF13_0074	-2.09736		20
PFF0075C	-2.0709	Cluster 81	21
PF11_0185	-2.05199	Cluster 255	22
PF14_0631	-2.04178	Cluster 110	23
PFF0175C	-1.97739	Cluster 110	24
PF13_0115	-1.97172		25
MAL7P1.128	-1.96658	Cluster 252	26
PFD0010W	-1.92107	Cluster 149	27
PF14_0706	-1.86563	Cluster 81	28
PFA0650W	-1.83478		29
PFB0855C	-1.8315	Cluster 160	30
PF13_0267	-1.80754	Cluster 81	31
PFD1160W	-1.80605	Cluster 8	32
PFB0685C	-1.80503	Cluster 255	33
PF08_0091	-1.78167	Cluster 253	34
PFD0370W	-1.76307	Cluster 99	35
PF14_0736	-1.7469	Cluster 13	36
PFF1470C	-1.74382	Cluster 216	37
PFA0640C	-1.72955	Cluster 81	38
PF14_0644	-1.71524	Cluster 110	39
PFD0105C	-1.68563	Cluster 9	40
PFF0180W	-1.66571	Cluster 182	41
PFI1715W	-1.66532	Cluster 264	42
PF10_0376	-1.63538	Cluster 249	43
PFF1270C	-1.60084	Cluster 77	44
PF14_0294	-1.58468	Cluster 110	45
PFF1125C	-1.58324	Cluster 102	46
PFF0225W	-1.57296	Cluster 195	47
MAL8P1.1	-1.56911	Cluster 55	48
PF14_0647	-1.55126	Cluster 238	49
PF11_0256	-1.52714	Cluster 20	50
PFF0235C	-1.52648	Cluster 153	51
PFI1770W	-1.50179	Cluster 13	52
PFD1035W	-1.494	Cluster 110	53
MAL8P1.154	-1.4603	Cluster 13	54
PFE0935C	-1.45356	Cluster 110	55
PFA0625W	-1.4474	Cluster 215	56
PFF1255W	-1.44307	Cluster 6	57
PF14_0692	-1.43196	Cluster 226	58
PFD1120C	-1.43138	Cluster 255	59
PFF0875W	-1.42963	Cluster 224	60
PFF0375C	-1.41527	Cluster 243	61
PFF0975C	-1.41378	Cluster 278	62
PFA0655W	-1.395	Cluster 52	63
PFF1280W	-1.38552	Cluster 216	64
PFF0870W	-1.38001	Cluster 143	65
PFA0665W	-1.37931	Cluster 55	66
PFD0100C	-1.35937	Cluster 279	67
PF14_0295	-1.35848	Cluster 218	68
PFF0230C	-1.34864	Cluster 216	69
PFF0645C	-1.34715	Cluster 224	70
PFF0185C	-1.34295	Cluster 239	71
MAL13P1.137	-1.33403	Cluster 242	72
PF11_0037	-1.33222	Cluster 81	73
PFA0725W	-1.33093	Cluster 249	74
PF14_0700	-1.31989	Cluster 81	75
PFF0730C	-1.31567	Cluster 258	76
PFF0390W	-1.31533	Cluster 195	77
PFF0810C	-1.31489	Cluster 6	78
PFI0585C	-1.30345	Cluster 147	79
PFL1205C	-1.29977	Cluster 142	80
PFF1210W	-1.29714	Cluster 272	81
PF10_0206	-1.28569	Cluster 65	82
PFF0490W	-1.28132	Cluster 264	83
PF14_0320	-1.27789	Cluster 255	84
PFF0270C	-1.27571	Cluster 252	85
PFF1120C	-1.27265	Cluster 216	86
PFF0360W	-1.26801	Cluster 195	87
PFD0465W	-1.25065	Cluster 144	88
MAL13P1.301	-1.24976	Cluster 84	89
PFF1075W	-1.23961	Cluster 155	90
PF00_0002	-1.23373	Cluster 263	91
PFF0200C	-1.23263	Cluster 213	92
PFB0650W	-1.23246	Cluster 249	93
PF10_0190	-1.22822	Cluster 249	94
PF11_0035	-1.21968	Cluster 267	95
PFF0805C	-1.20136	Cluster 208	96
PF13_0173	-1.19644	Cluster 272	97
PFE0705C	-1.18997	Cluster 208	98
PFF0085W	-1.18186		99
PFA0395C	-1.17453	Cluster 141	100
PFF1140C	-1.1721	Cluster 174	101
PFF0280W	-1.16947	Cluster 32	102
PFI1520W	-1.16456	Cluster 20	103
PFB0279W	-1.15857	Cluster 81	104
PFF0440W	-1.15793	Cluster 239	105
PFF0380W	-1.14562	Cluster 49	106
MAL8P1.133	-1.14385	Cluster 258	107
PF11_0357	-1.14073	Cluster 110	108
PFE0320W	-1.13363	Cluster 249	109
MAL8P1.204	-1.1316	Cluster 25	110
PF14_0751	-1.12907	Cluster 44	111
MAL8P1.96	-1.12408	Cluster 218	112
PF10_0131	-1.11451	Cluster 264	113
PFF0165C	-1.11009	Cluster 164	114
PFF0275C	-1.10027	Cluster 36	115
PFF0245W	-1.0983	Cluster 165	116
PFF0680C	-1.09267	Cluster 224	117
PFC0165W	-1.09231	Cluster 102	118
PF11_0402	-1.08958	Cluster 81	119
PFF0150C	-1.08863	Cluster 178	120
PF14_0302	-1.07596	Cluster 253	121
PFB0280W	-1.07559	Cluster 81	122
PFF0660W	-1.07161	Cluster 243	123
PFF0575C	-1.07018	Cluster 120	124
PFL1075W	-1.06565	Cluster 179	125
PFF0095C	-1.06061	Cluster 6	126
PFF0685C	-1.05539	Cluster 142	127
PFF1485W	-1.05133	Cluster 190	128
PF14_0696	-1.04799	Cluster 182	129
PF14_0468	-1.04658	Cluster 253	130
PFI1345C	-1.03573	Cluster 8	131
PF14_0747	-1.03519	Cluster 249	132
PF11_0147	-1.03477	Cluster 210	133
PFL0345W	-1.02663	Cluster 215	134
PF10_0336	-1.02443	Cluster 224	135
PFF0265C	-1.02095	Cluster 216	136
PF10_0250	-1.01873	Cluster 21	137
PF10_0342	-1.0163	Cluster 253	138
PFE0500C	-1.01243	Cluster 238	139
PF13_0197	-1.00933	Cluster 272	140
PFF0255C	-1.00756	Cluster 216	141
PF14_0151	-0.999119	Cluster 238	142
PF08_0023	-0.997838	Cluster 240	143
PF14_0395	-0.992447	Cluster 228	144
PFL2160C	-0.985282	Cluster 208	145
PF14_0308	-0.980036	Cluster 132	146
PF10_0161	-0.979645	Cluster 125	147
PFF1195C	-0.979258	Cluster 226	148
PF08_0002	-0.978551	Cluster 110	149
PF10_0140	-0.977645	Cluster 216	150
PFF1180W	-0.974405	Cluster 237	151
PF13_0072	-0.971927	Cluster 265	152
PFF1475C	-0.971522	Cluster 213	153
PFA0380W	-0.960571	Cluster 210	154
PFF1365C	-0.958479	Cluster 208	155
PF14_0405	-0.956207	Cluster 218	156
PFD0520C	-0.953969	Cluster 20	157
PFF0595C	-0.953572	Cluster 234	158
PF14_0722	-0.950835	Cluster 32	159
PFI0980W	-0.944735	Cluster 110	160
PFF0215W	-0.936511	Cluster 252	161
PF07_0056	-0.934537	Cluster 229	162
PF14_0537	-0.933282	Cluster 209	163
MAL13P1.151	-0.932273	Cluster 102	164
PFC0275W	-0.931848	Cluster 212	165
PFB0470W	-0.928424	Cluster 147	166
MAL13P1.157	-0.927935	Cluster 226	167
MAL13P1.72	-0.92676	Cluster 141	168
MAL8P1.99	-0.923341	Cluster 183	169
PF14_0313	-0.922149	Cluster 209	170
PF13_0339	-0.922012	Cluster 47	171
PFL1730C	-0.913752	Cluster 21	172
PF11_0223	-0.913487	Cluster 203	173
PFC0265C	-0.911878	Cluster 135	174
MAL7P1.202	-0.909015	Cluster 31	175
PF08_0066	-0.908631	Cluster 210	176
PFL2070W	-0.907653	Cluster 192	177
PFC0175W	-0.905777	Cluster 141	178
MAL13P1.332	-0.90536	Cluster 141	179
PFI0735C	-0.902331	Cluster 203	180
PFD0590C	-0.90055	Cluster 216	181
PFL0340W	-0.898038	Cluster 164	182
PFF0460W	-0.897699	Cluster 256	183
PFL1330C	-0.895004	Cluster 203	184
PFD0620C	-0.892746	Cluster 143	185
PFF1400W	-0.891543	Cluster 165	186
PF07_0028	-0.891117	Cluster 36	187
PFE0970W	-0.885768	Cluster 183	188
PF11_0186	-0.884138		189
MAL8P1.29	-0.882354	Cluster 199	190
PFF0385C	-0.881384	Cluster 102	191
MAL13P1.188	-0.881016	Cluster 265	192
PFI1000W	-0.880248	Cluster 179	193
PF11_0383	-0.873947	Cluster 272	194
PFL1540C	-0.871119	Cluster 180	195
PFF0540C	-0.869017	Cluster 102	196
PF10_0154	-0.862247	Cluster 180	197
PF08_0058	-0.858226	Cluster 234	198
PF11_0527	-0.857797	Cluster 186	199
PF11_0367	-0.857742	Cluster 206	200
PFF0205W	-0.857007	Cluster 153	201
PFE1175W	-0.85576	Cluster 178	202
PFL0905C	-0.855652	Cluster 20	203
PFF0895W	-0.855458	Cluster 231	204
PFF1065C	-0.855017	Cluster 245	205
PFL0225C	-0.852631	Cluster 157	206
PF14_0745	-0.850883	Cluster 44	207
PFE1330C	-0.850655	Cluster 165	208
PFL2390C	-0.849198		209
PFF0195C	-0.847411	Cluster 153	210
PF14_0699	-0.846235	Cluster 164	211
MAL13P1.220	-0.845321	Cluster 240	212
PF14_0283	-0.842526	Cluster 150	213
PFC0820W	-0.841383	Cluster 278	214
PFD1085W	-0.841154	Cluster 218	215
PF14_0319	-0.83939	Cluster 213	216
PFF0720W	-0.837186	Cluster 224	217
PF10_0168	-0.83628	Cluster 238	218
MAL13P1.313	-0.83474	Cluster 110	219
PFF0995C	-0.833614	Cluster 256	220
MAL7P1.167	-0.828008	Cluster 237	221
PFI1210W	-0.827473	Cluster 257	222
PFI1165C	-0.824746	Cluster 21	223
PF11_0476	-0.824564	Cluster 209	224
PFD0330W	-0.823576	Cluster 218	225
PF14_0243B	-0.822713	Cluster 267	226
PFC0500W	-0.822089	Cluster 216	227
PFC0345W	-0.82124	Cluster 253	228
PF11_0277	-0.821063	Cluster 266	229
PF14_0695	-0.819897	Cluster 201	230
PFI0960W	-0.819448	Cluster 160	231
PFF0170W	-0.817614	Cluster 213	232
PF13_0193	-0.816495	Cluster 210	233
PF14_0131	-0.815615	Cluster 21	234
PFE0360C	-0.813397	Cluster 272	235
PF14_0116	-0.813385	Cluster 114	236
PFI0465C	-0.81305	Cluster 212	237
PFI0555C	-0.811994	Cluster 126	238
PFA0320W	-0.811048	Cluster 212	239
PFF0675C	-0.809951	Cluster 277	240
PFF1085C	-0.809178	Cluster 139	241
MAL13P1.314	-0.808647	Cluster 144	242
PFA0535C	-0.807937	Cluster 3	243
PFD0295C	-0.806868	Cluster 253	244
PF14_0466	-0.806378	Cluster 131	245
PF07_0076	-0.805368	Cluster 278	246
PFF0715C	-0.804718	Cluster 208	247
PF14_0591	-0.803888	Cluster 213	248
PF10_0249	-0.80252	Cluster 221	249
PF14_0774	-0.801704	Cluster 256	250
PF14_0129	-0.80147	Cluster 263	251
MAL8P1.113	-0.800932	Cluster 171	252
PFB0205C	-0.79964	Cluster 141	253
PF14_0376	-0.798272	Cluster 189	254
PF07_0120	-0.796369	Cluster 180	255
PF14_0085	-0.795678	Cluster 8	256
PF11_0054	-0.795027	Cluster 182	257
PF14_0062	-0.793396	Cluster 226	258
PF14_0744	-0.793377	Cluster 44	259
PFI1620C	-0.793148	Cluster 182	260
PF13_0188	-0.793091	Cluster 216	261
PF13_0060	-0.792152	Cluster 20	262
PFA0015C	-0.791532	Cluster 55	263
PF11_0373	-0.789611	Cluster 266	264
PF10_0286	-0.788786	Cluster 141	265
PFE0240C	-0.7884	Cluster 224	266
PFA0280W	-0.787383	Cluster 199	267
PF10_0146	-0.787079	Cluster 265	268
PFB0235W	-0.785829	Cluster 263	269
PF14_0409	-0.78517	Cluster 228	270
PFC0940C	-0.783905	Cluster 278	271
PF14_0194	-0.78267	Cluster 96	272
PF14_0754	-0.77974	Cluster 65	273
PFL1100W	-0.779127	Cluster 153	274
PFD0405W	-0.777667	Cluster 7	275
PFI1335W	-0.776166	Cluster 240	276
PFL0265W	-0.774863	Cluster 216	277
PF08_0017	-0.772506	Cluster 49	278
PF11_0420	-0.770984	Cluster 203	279
MAL13P1.23	-0.766519	Cluster 272	280
MAL13P1.145	-0.76553	Cluster 254	281
PFE1295C	-0.765122	Cluster 141	282
MAL7P1.30	-0.764787	Cluster 182	283
PFI1160W	-0.764609	Cluster 195	284
PFL0370W	-0.763963	Cluster 36	285
MAL13P1.330	-0.760012	Cluster 173	286
MAL13P1.285	-0.759866	Cluster 216	287
PF11_0038	-0.759796	Cluster 44	288
PF10_0290	-0.758898	Cluster 221	289
PF10_0357	-0.757137	Cluster 234	290
PF10_0186	-0.754857	Cluster 239	291
PFE1315W	-0.754473	Cluster 239	292
PFL0610W	-0.754074	Cluster 165	293
PF11_0334	-0.751589	Cluster 2	294
MAL7P1.100	-0.750417	Cluster 67	295
PF14_0463	-0.747734	Cluster 216	296
PF14_0238	-0.745279	Cluster 258	297
PF10_0252	-0.744764	Cluster 156	298
PFL0435W	-0.744123	Cluster 171	299
PF14_0654	-0.743671	Cluster 84	300
PFI1200W	-0.742905	Cluster 229	301
PF13_0355	-0.742045	Cluster 215	302
PFF0520W	-0.741993	Cluster 177	303
PF11_0060	-0.741196	Cluster 266	304
PF11_0306	-0.740496	Cluster 153	305
PF08_0030	-0.739145	Cluster 21	306
PF08_0053	-0.738224	Cluster 47	307
PF11_0240	-0.737721	Cluster 209	308
PFF0260W	-0.737433	Cluster 234	309
PFD0345C	-0.737012	Cluster 47	310
MAL13P1.105	-0.73678	Cluster 180	311
PFE1555C	-0.735937	Cluster 253	312
MAL7P1.114	-0.735842	Cluster 180	313
PF11_0474	-0.731808	Cluster 278	314
PF08_0062	-0.729934	Cluster 226	315
PF11_0079	-0.728573	Cluster 142	316
MAL8P1.144	-0.728334	Cluster 1	317
PFE0470W	-0.725674	Cluster 205	318
PF13_0292	-0.724287	Cluster 72	319
PFF1530C	-0.723851		320
MAL8P1.61	-0.723489	Cluster 203	321
PFE1300W	-0.722792	Cluster 199	322
PF13_0131	-0.720451	Cluster 166	323
PFF0210W	-0.720386	Cluster 56	324
PF11_0129	-0.719211	Cluster 160	325
PFL1670C	-0.718635	Cluster 102	326
MAL13P1.138	-0.716474	Cluster 165	327
PF10_0306	-0.716181	Cluster 265	328
PFL2005W	-0.715703	Cluster 171	329
PFL0630W	-0.715183	Cluster 212	330
MAL13P1.202	-0.714963	Cluster 238	331
MAL8P1.101	-0.714727	Cluster 218	332
PFF0670W	-0.71399		333
PF14_0701	-0.713648	Cluster 2	334
PFD0560W	-0.712445	Cluster 206	335
PF14_0557	-0.712412	Cluster 99	336
PF14_0705	-0.710612	Cluster 107	337
PF08_0084	-0.710261	Cluster 129	338
PF11_0389	-0.709744	Cluster 30	339
PF10_0221	-0.707764	Cluster 180	340
PFL0510C	-0.70644	Cluster 49	341
PFL1980C	-0.70542	Cluster 94	342
PF14_0496	-0.704423	Cluster 72	343
PF14_0026	-0.704191	Cluster 128	344
PFF1215W	-0.704185	Cluster 36	345
PF13_0299	-0.703246	Cluster 257	346
PF08_0021	-0.702525	Cluster 218	347
PFD0310W	-0.701554	Cluster 13	348
PF14_0711	-0.701259	Cluster 155	349
PF13_0030	-0.701169	Cluster 8	350
PFC0220W	-0.699971	Cluster 203	351
PFA0175W	-0.699785	Cluster 195	352
PFC0320W	-0.699775	Cluster 218	353
PFL0410W	-0.699582	Cluster 21	354
PF14_0668	-0.699021	Cluster 132	355
PF13_0189	-0.697875	Cluster 203	356
PF10_0165	-0.696806	Cluster 189	357
PFD0420C	-0.6966	Cluster 205	358
PFC0570C	-0.689328	Cluster 199	359
PF10_0189	-0.688846	Cluster 253	360
PF10_0145	-0.688839	Cluster 2	361
MAL8P1.27	-0.688576	Cluster 216	362
PFL2165W	-0.688528	Cluster 208	363
PF14_0704	-0.688303	Cluster 112	364
PFF0080C	-0.688166	Cluster 148	365
PF10_0362	-0.686781	Cluster 180	366
PF14_0165	-0.686285	Cluster 202	367
PFB0770C	-0.683359	Cluster 242	368
PF11_0525	-0.682643	Cluster 136	369
PF14_0454	-0.681393	Cluster 126	370
PF14_0742	-0.680767	Cluster 123	371
MAL8P1.85	-0.680214	Cluster 180	372
PFC0770C	-0.680211	Cluster 176	373
PFL2270W	-0.679793	Cluster 32	374
PF13_0015	-0.679175	Cluster 94	375
PFI1765C	-0.677088	Cluster 13	376
PFE0170C	-0.676046	Cluster 43	377
PF10_0032	-0.675794	Cluster 179	378
PF14_0558	-0.675536	Cluster 216	379
PFC0185W	-0.675306	Cluster 276	380
PFL1510C	-0.674802	Cluster 278	381
PFD0935C	-0.674467	Cluster 203	382
PF13_0169	-0.673319	Cluster 279	383
PFE0280C	-0.673299	Cluster 188	384
PF10_0258	-0.671807	Cluster 136	385
PFF0320C	-0.671694	Cluster 77	386
PF11_0462	-0.671206	Cluster 278	387
PFF0750W	-0.670535	Cluster 235	388
PF11_0388	-0.668937	Cluster 251	389
PF07_0118	-0.668216	Cluster 213	390
PFA0510W	-0.667233	Cluster 141	391
MAL8P1.100	-0.667158	Cluster 153	392
MAL7P1.29	-0.666432	Cluster 278	393
PF14_0236	-0.66582	Cluster 3	394
PFD0170C	-0.665691	Cluster 212	395
PF14_0133	-0.665608	Cluster 218	396
PFD1100C	-0.664546	Cluster 275	397
PFL2520W	-0.663995	Cluster 277	398
PF14_0403	-0.662252	Cluster 119	399
PFF0925W	-0.661816	Cluster 184	400
PF14_0672	-0.661526	Cluster 240	401
PFD1040W	-0.660412	Cluster 128	402
PFD0200C	-0.65937	Cluster 226	403
PF14_0645	-0.659247	Cluster 122	404
PF13_0164	-0.657832	Cluster 212	405
PFC0680W	-0.657372	Cluster 240	406
PF11_0048	-0.657352	Cluster 76	407
PF14_0693	-0.656261	Cluster 265	408
PF10_0280	-0.656075	Cluster 258	409
PFL1150C	-0.65515	Cluster 141	410
PFC0860W	-0.654979	Cluster 203	411
PFF0765C	-0.654859	Cluster 178	412
PFD0585C	-0.654598	Cluster 213	413
PF14_0172	-0.654458	Cluster 272	414
PFL0070C	-0.653673	Cluster 55	415
PF14_0712	-0.652993	Cluster 240	416
MAL8P1.25	-0.652141	Cluster 49	417
PFI0410C	-0.651828	Cluster 266	418
PFL0350C	-0.651197	Cluster 238	419
PFF0900C	-0.649676	Cluster 195	420
PFE1355C	-0.648603	Cluster 228	421
PFA0195W	-0.648522	Cluster 179	422
MAL13P1.125	-0.648143	Cluster 221	423
PF10_0124	-0.647741	Cluster 191	424
PFL2090C	-0.647366	Cluster 258	425
PF14_0153	-0.647266	Cluster 178	426
PF13_0148	-0.646008	Cluster 216	427
PFB0585W	-0.645176	Cluster 242	428
PF10_0091	-0.641452	Cluster 76	429
PFF1275C	-0.640763	Cluster 144	430
PFL1450C	-0.640118	Cluster 263	431
PFL1590C	-0.640113	Cluster 147	432
PFC10_API0038	-0.639845	Cluster 269	433
MAL13P1.205	-0.639288	Cluster 218	434
PFI0200C	-0.639062	Cluster 190	435
PF13_0067	-0.638943	Cluster 234	436
PF11_0227	-0.638662	Cluster 212	437
PF14_0021	-0.637099	Cluster 278	438
PF10_0228	-0.636657	Cluster 218	439
PFI1080W	-0.635963	Cluster 210	440
MAL13P1.228	-0.635799	Cluster 272	441
PFL2085W	-0.634874	Cluster 279	442
PFC0960C	-0.634517	Cluster 216	443
PF14_0573	-0.631813	Cluster 36	444
PFC0530W	-0.631378	Cluster 135	445
PFL1365W	-0.631292	Cluster 268	446
PFL0425C	-0.63088	Cluster 185	447
PFE1435C	-0.630237	Cluster 112	448
PFA0155C	-0.628751	Cluster 230	449
PF13_0229	-0.628447	Cluster 249	450
PF14_0732	-0.627797	Cluster 253	451
PFF0650W	-0.627148	Cluster 237	452
PF14_0500	-0.627011	Cluster 224	453
PF07_0016	-0.626762	Cluster 224	454
PFD0870W	-0.62673	Cluster 244	455
PF11_0354	-0.625567	Cluster 253	456
PFL1805C	-0.625434	Cluster 249	457
PF11_0143	-0.625363	Cluster 99	458
PFF0785W	-0.624484	Cluster 216	459
MAL8P1.102	-0.624332	Cluster 146	460
MAL8P1.15	-0.623643	Cluster 159	461
PF13_0223	-0.622577	Cluster 216	462
PF10_0231	-0.62236	Cluster 278	463
PF14_0089	-0.621337	Cluster 212	464
MAL13P1.310	-0.621248	Cluster 55	465
PF08_0122	-0.620886	Cluster 67	466
MAL13P1.311	-0.620354	Cluster 170	467
PF10_0083	-0.620312	Cluster 202	468
PF14_0029	-0.6196	Cluster 149	469
PF13_0314	-0.619227	Cluster 49	470
PF13_0295	-0.618657	Cluster 3	471
PF11_0220	-0.618464	Cluster 244	472
PFE0435C	-0.61832	Cluster 238	473
PFF0470W	-0.618317	Cluster 74	474
PF11_0304	-0.617278	Cluster 244	475
PF11_0233	-0.616169	Cluster 195	476
PF14_0235	-0.6153	Cluster 278	477
PF10_0214	-0.61526	Cluster 137	478
MAL13P1.31	-0.614757	Cluster 141	479
MAL7P1.125	-0.61428	Cluster 261	480
MAL8P1.146	-0.613784	Cluster 253	481
PFD0690C	-0.612444	Cluster 162	482
PF11_0429	-0.611406	Cluster 231	483
PFE0130C	-0.610194	Cluster 142	484
PF11_0338	-0.609909	Cluster 255	485
PF10_0352	-0.60988	Cluster 275	486
PF07_0010	-0.609104	Cluster 162	487
PF14_0623	-0.606466	Cluster 36	488
MAL7P1.115	-0.602984	Cluster 216	489
PFE0450W	-0.602752	Cluster 213	490
PFC0260W	-0.601278	Cluster 3	491
PFD0335C	-0.601094	Cluster 170	492
PFB0240W	-0.598848	Cluster 105	493
PF14_0289	-0.598634	Cluster 171	494
PF07_0024	-0.598605	Cluster 229	495
PF14_0314	-0.598582	Cluster 252	496
PFB0345C	-0.597902	Cluster 250	497
PFL0165C	-0.594546	Cluster 208	498
MAL7P1.117	-0.593496	Cluster 128	499
PFA0500W	-0.592967	Cluster 94	500
MAL13P1.215	-0.591163	Cluster 253	501
MAL8P1.66	-0.589734	Cluster 234	502
PF14_0530	-0.589347	Cluster 266	503
PF14_0577	-0.58924	Cluster 212	504
PFB0750W	-0.588621	Cluster 218	505
PFI1430W	-0.588389	Cluster 180	506
PF11_0015	-0.588375	Cluster 24	507
MAL13P1.42	-0.58769	Cluster 216	508
PFB0790C	-0.587003	Cluster 203	509
PF10_0234	-0.586878	Cluster 195	510
PFE1545C	-0.586675	Cluster 243	511
PFD1150C	-0.585704	Cluster 277	512
MAL13P1.305	-0.585344	Cluster 5	513
PF14_0123	-0.585301	Cluster 128	514
PF14_0502	-0.585178	Cluster 141	515
PF14_0318	-0.584722	Cluster 180	516
PFF1225C	-0.584051	Cluster 102	517
PF11_0464	-0.583724	Cluster 261	518
PFC0750W	-0.583193	Cluster 84	519
PF08_0022	-0.582547	Cluster 218	520
PF13_0361	-0.582063	Cluster 189	521
PFD0235C	-0.581877	Cluster 278	522
PF13_0172	-0.580665	Cluster 87	523
PF10_0343	-0.58043	Cluster 267	524
PF11_0448	-0.58034	Cluster 216	525
PFL0325W	-0.578574	Cluster 49	526
MAL13P1.126	-0.577864	Cluster 218	527
PFL1600C	-0.577108	Cluster 262	528
PF13_0024	-0.576389	Cluster 208	529
PF11_0387	-0.573821	Cluster 21	530
PF11_0154	-0.573398	Cluster 180	531
PF14_0356	-0.57266	Cluster 183	532
PFL2370C	-0.571673	Cluster 216	533
PF13_0349	-0.571608	Cluster 182	534
PFI0710C	-0.571388	Cluster 222	535
PF14_0093	-0.571031	Cluster 210	536
PFL1260W	-0.57026	Cluster 6	537
PF10_0050	-0.567818	Cluster 218	538
PFI1065C	-0.566725	Cluster 178	539
PFC0720W	-0.566521	Cluster 218	540
MAL8P1.136	-0.566283	Cluster 67	541
PFI0260C	-0.566172	Cluster 135	542
MAL7P1.87	-0.565871	Cluster 257	543
PF11_0323	-0.565507	Cluster 170	544
PF14_0456	-0.565479	Cluster 77	545
PF14_0642	-0.565263	Cluster 176	546
PF11_0124	-0.564291	Cluster 180	547
PFB0775W	-0.564048	Cluster 263	548
PFL2535W	-0.56313	Cluster 114	549
PF10_0129	-0.563034	Cluster 214	550
PF10_0170	-0.562029	Cluster 270	551
MAL13P1.320	-0.561611	Cluster 180	552
PF14_0575	-0.561329	Cluster 94	553
PF14_0702	-0.561186	Cluster 202	554
PF10_0377	-0.56112	Cluster 131	555
PFL0985C	-0.561095	Cluster 72	556
PFI0445C	-0.561032	Cluster 254	557
PF14_0303	-0.561027	Cluster 242	558
PF14_0610	-0.560736	Cluster 78	559
PF11_0401	-0.560489	Cluster 55	560
MAL7P1.156	-0.559492	Cluster 263	561
MAL13P1.380	-0.559381	Cluster 272	562
PF13_0084	-0.55877	Cluster 215	563
MAL8P1.97	-0.55823	Cluster 254	564
PF14_0249	-0.557461	Cluster 189	565
PFD0765W	-0.557239	Cluster 275	566
PFB0625W	-0.556014	Cluster 283	567
PF14_0252	-0.555893	Cluster 179	568
PF14_0298	-0.554659	Cluster 241	569
PF10_0065	-0.55433	Cluster 179	570
PFI1035W	-0.553924		571
PF07_0023	-0.552779	Cluster 212	572
MAL8P1.137	-0.552565	Cluster 210	573
PF13_0337	-0.552249	Cluster 177	574
PF11_0253	-0.552152	Cluster 239	575
PFL1555W	-0.551772	Cluster 177	576
PFF0240C	-0.55164	Cluster 268	577
PF14_0383	-0.55095	Cluster 253	578
PFB0725C	-0.550551	Cluster 192	579
PF14_0044	-0.549795	Cluster 275	580
PF10_0034	-0.548962	Cluster 234	581
PF11_0419	-0.548524	Cluster 33	582
PFD0260C	-0.548137	Cluster 215	583
PF14_0684	-0.547556	Cluster 49	584
PF11_0226	-0.547492	Cluster 107	585
PFL2485C	-0.547234	Cluster 153	586
PF13_0301	-0.546773	Cluster 266	587
PF11_0300	-0.546569	Cluster 231	588
PFF1495W	-0.545754	Cluster 258	589
PFC0505C	-0.544971	Cluster 183	590
PF11_0213	-0.544675	Cluster 199	591
PFL0390C	-0.544298	Cluster 3	592
PF10_0308	-0.544145	Cluster 256	593
PFF1045W	-0.543712	Cluster 153	594
MAL7P1.164	-0.543153	Cluster 33	595
PFC1055W	-0.542668	Cluster 147	596
PF08_0070	-0.542565	Cluster 254	597
PFC0515C	-0.541838	Cluster 218	598
PFB0530C	-0.541148	Cluster 180	599
PFI0090C	-0.541006	Cluster 123	600
PFF1130C	-0.5395	Cluster 32	601
PFL0480W	-0.53945	Cluster 278	602
PF13_0283	-0.539107	Cluster 254	603
PF14_0681	-0.538715	Cluster 237	604
PFB0150C	-0.538429	Cluster 67	605
PFL0800C	-0.53834	Cluster 3	606
MAL13P1.230	-0.538178	Cluster 210	607
PFB0605W	-0.537779	Cluster 153	608
PFB0225C	-0.537344	Cluster 263	609
PF10_0176	-0.537192	Cluster 263	610
PFL1710C	-0.536657	Cluster 94	611
PFE0210C	-0.536546	Cluster 209	612
PFE0200C	-0.536013	Cluster 272	613
PF10_0105	-0.535076	Cluster 178	614
PFF1355W	-0.534848	Cluster 72	615
MAL8P1.86	-0.534828	Cluster 141	616
PF14_0090	-0.534416	Cluster 218	617
PFF0455W	-0.533427	Cluster 186	618
MAL8P1.149	-0.533269	Cluster 210	619
PFD0515W	-0.532431	Cluster 76	620
PF14_0265	-0.530418	Cluster 240	621
PFF0775W	-0.530373	Cluster 95	622
PF13_0290	-0.529984	Cluster 128	623
PFL2285C	-0.529443	Cluster 254	624
PFA0585W	-0.529037	Cluster 215	625
PF10_0256	-0.528525		626
PFE0685W	-0.527988	Cluster 84	627
PF10_0049	-0.527373	Cluster 230	628
PF14_0217	-0.526956	Cluster 147	629
PF11_0468	-0.526913	Cluster 203	630
PFL0195W	-0.526769	Cluster 210	631
PFB0360C	-0.525892	Cluster 244	632
PFD0285C	-0.525547	Cluster 95	633
MAL13P1.176	-0.525311	Cluster 1	634
PFL2135C	-0.525119	Cluster 143	635
MAL13P1.100	-0.524317	Cluster 213	636
PFB0700C	-0.524277	Cluster 76	637
PF10_0247	-0.523993	Cluster 234	638
MAL7P1.152	-0.523926	Cluster 146	639
PFF0655C	-0.523816	Cluster 208	640
PF11_0210	-0.52363	Cluster 194	641
PFE0820C	-0.522686	Cluster 264	642
PF11_0421	-0.521299	Cluster 36	643
PF13_0114	-0.521102	Cluster 239	644
PF14_0646	-0.519705	Cluster 157	645
PFI0275W	-0.519085	Cluster 8	646
PF14_0132	-0.518679	Cluster 196	647
PFL1250C	-0.518146	Cluster 268	648
PF14_0660	-0.517996	Cluster 270	649
PFF1250W	-0.517867	Cluster 135	650
PF11_0440	-0.517295	Cluster 186	651
PF11_0016	-0.517003	Cluster 267	652
PFE0270C	-0.516981	Cluster 171	653
PF14_0310	-0.515578	Cluster 179	654
PFB0330C	-0.515378	Cluster 224	655
PF14_0337	-0.51534	Cluster 275	656
PF13_0069	-0.515142	Cluster 143	657
MAL13P1.112	-0.515	Cluster 140	658
PFL0245W	-0.513847	Cluster 275	659
PF14_0345	-0.513507	Cluster 171	660
PFI1660W	-0.513101	Cluster 178	661
PF13_0328	-0.513093	Cluster 212	662
PF11_0417	-0.512049	Cluster 243	663
PFI1315C	-0.511477	Cluster 180	664
MAL13P1.485	-0.511179	Cluster 135	665
PF10_0151	-0.511138	Cluster 212	666
MAL13P1.164	-0.510518	Cluster 171	667
PF14_0735	-0.510463	Cluster 44	668
PF14_0533	-0.510429	Cluster 216	669
PF07_0085	-0.510238	Cluster 129	670
PF10_0138	-0.510159	Cluster 266	671
MAL7P1.92	-0.508783	Cluster 226	672
PFI0665W	-0.508462	Cluster 216	673
PF13_0334	-0.507778	Cluster 127	674
PFF0820W	-0.507442	Cluster 125	675
MAL8P1.18	-0.506235	Cluster 180	676
PFE1155C	-0.505488	Cluster 127	677
PFB0180W	-0.505381	Cluster 159	678
MAL7P1.21	-0.505186	Cluster 230	679
PFE0440W	-0.504961	Cluster 253	680
MAL8P1.98	-0.50422	Cluster 183	681
PFA0335W	-0.504217	Cluster 74	682
MAL13P1.118	-0.503408	Cluster 253	683
PFI1290W	-0.502115	Cluster 240	684
PF07_0102	-0.502073	Cluster 132	685
PF13_0196	-0.50157	Cluster 264	686
PFI0545W	-0.501252	Cluster 268	687
PFI0450C	-0.500672	Cluster 70	688
PF10_0313	-0.499404	Cluster 151	689
PF10_0072	-0.498949	Cluster 266	690
PFF0250W	-0.498934	Cluster 58	691
PFI0570W	-0.498771	Cluster 140	692
PF10_0184	-0.498642	Cluster 243	693
PFI0310W	-0.498519	Cluster 77	694
PF10_0271	-0.498231	Cluster 74	695
PF14_0581	-0.498183	Cluster 194	696
PF11_0332	-0.497935	Cluster 208	697
PF13_0047	-0.497181		698
PFD0595W	-0.496662	Cluster 212	699
PFC0580C	-0.495496	Cluster 207	700
PFE1095W	-0.495017	Cluster 202	701
PFL0570C	-0.492992	Cluster 129	702
PFD0900W	-0.49277	Cluster 277	703
PFI0920C	-0.492525	Cluster 77	704
PFB0510W	-0.492256	Cluster 216	705
PFI0845W	-0.491633	Cluster 266	706
PF08_0038	-0.491021	Cluster 151	707
PF10_0064	-0.490763	Cluster 156	708
PF10_0371	-0.490558	Cluster 32	709
PFL0970W	-0.489515	Cluster 94	710
PFI1465W	-0.489496	Cluster 49	711
PFL1335W	-0.489217	Cluster 231	712
PFI1495W	-0.488472	Cluster 99	713
MAL13P1.21	-0.488206	Cluster 239	714
PFE1025C	-0.487382	Cluster 182	715
PFB0145C	-0.486404	Cluster 243	716
PF11_0131	-0.486345	Cluster 213	717
PF14_0404	-0.484086	Cluster 215	718
MAL8P1.71	-0.483761	Cluster 55	719
PFL2190C	-0.483216	Cluster 36	720
MAL8P1.150	-0.483186	Cluster 266	721
PFL0420W	-0.482456	Cluster 230	722
PF11_0155	-0.482332	Cluster 7	723
PFF1425W	-0.482278	Cluster 154	724
PFE0840C	-0.480744	Cluster 212	725
MAL13P1.29	-0.480048	Cluster 213	726
PFE0325W	-0.479415	Cluster 126	727
MAL7P1.37	-0.479393	Cluster 140	728
PFL1135C	-0.479273	Cluster 176	729
PFF0560C	-0.478431	Cluster 167	730
MAL13P1.186	-0.478419	Cluster 125	731
PFC0845C	-0.478041	Cluster 166	732
PFI1100W	-0.476337	Cluster 107	733
PFD0605C	-0.474298	Cluster 72	734
PF11_0119	-0.474055	Cluster 75	735
PF13_0251	-0.473732	Cluster 212	736
PF14_0622	-0.473542		737
PF14_0551	-0.473521	Cluster 199	738
PF13_0080	-0.473186	Cluster 170	739
PF13_0323	-0.472542	Cluster 112	740
PF14_0714	-0.472202		741
PF10_0147	-0.472179	Cluster 213	742
PF14_0264	-0.471187	Cluster 14	743
PFL1925W	-0.4709	Cluster 180	744
PF13_0086	-0.470776	Cluster 257	745
PFB0615C	-0.470648	Cluster 240	746
PF08_0033	-0.470568	Cluster 240	747
PF14_0740	-0.470115	Cluster 154	748
PFL2100W	-0.469323	Cluster 234	749
PF14_0400	-0.469189	Cluster 199	750
PF11_0221	-0.469057	Cluster 21	751
PF13_0246	-0.469018	Cluster 203	752
PFC0390W	-0.468708	Cluster 125	753
PF11_0097	-0.468526	Cluster 196	754
PFF0970W	-0.468357	Cluster 77	755
PF14_0675	-0.468185	Cluster 212	756
PF11_0360	-0.467365	Cluster 195	757
PF13_0031	-0.466813	Cluster 134	758
PFD0400W	-0.466806	Cluster 229	759
PF08_0094	-0.466278	Cluster 224	760
PF13_0221	-0.465606	Cluster 126	761
PFE1275C	-0.464125	Cluster 175	762
PFI0285W	-0.463908	Cluster 112	763
MAL8P1.109	-0.463314	Cluster 272	764
PFE0115C	-0.463287	Cluster 49	765
PF13_0078	-0.462611	Cluster 265	766
PF10_0020	-0.462305	Cluster 224	767
PFL1495W	-0.462265	Cluster 257	768
PFE0645W	-0.462138	Cluster 179	769
PFD1065C	-0.462083	Cluster 94	770
PF14_0586	-0.462043	Cluster 276	771
PFE1450C	-0.461845	Cluster 180	772
PF11_0056	-0.461374	Cluster 240	773
PFI0705W	-0.461285	Cluster 257	774
PF10_0080	-0.461261	Cluster 216	775
PF14_0067	-0.461205	Cluster 36	776
PF08_0112	-0.46082	Cluster 190	777
PFB0385W	-0.460182	Cluster 180	778
PF08_0052	-0.459874	Cluster 143	779
PFL1920C	-0.45885	Cluster 156	780
PF11_0392	-0.458577	Cluster 244	781
PF10_0120	-0.458161	Cluster 224	782
PFD0945C	-0.458046	Cluster 56	783
PFA0340W	-0.45779	Cluster 203	784
PFE0105C	-0.457418	Cluster 147	785
PF10_0199	-0.456918	Cluster 147	786
PF14_0659	-0.456628	Cluster 99	787
PF11_0195	-0.456455	Cluster 240	788
PFI0770C	-0.45636	Cluster 218	789
PFB0275W	-0.456156	Cluster 275	790
MAL7P1.102	-0.456065	Cluster 216	791
PF14_0562	-0.455712	Cluster 32	792
PF08_0080	-0.453679	Cluster 160	793
PF13_0083	-0.453523	Cluster 94	794
PF14_0697	-0.452778	Cluster 125	795
PFB0210C	-0.452532	Cluster 76	796
PFL1550W	-0.452253	Cluster 218	797
PFC0645W	-0.450826	Cluster 145	798
PFE0680W	-0.450458	Cluster 241	799
PF10_0320	-0.450436	Cluster 134	800
PF14_0373	-0.450301	Cluster 239	801
PFC0701W	-0.450142	Cluster 199	802
PF14_0347	-0.449597	Cluster 180	803
PF14_0234	-0.449315	Cluster 256	804
PF14_0031	-0.448898	Cluster 203	805
PFD0610W	-0.448378	Cluster 230	806
PF11_0057	-0.44837	Cluster 254	807
PF10_0316	-0.448101	Cluster 182	808
PF14_0152	-0.448101	Cluster 141	809
PFF0190C	-0.447988	Cluster 247	810
PF10_0026	-0.447528	Cluster 160	811
PF14_0348	-0.447144	Cluster 180	812
PFE1170W	-0.44668	Cluster 228	813
PF14_0459	-0.446493	Cluster 35	814
PFL0360C	-0.446253	Cluster 195	815
PF13_0025	-0.446048	Cluster 216	816
PFE0215W	-0.445641	Cluster 189	817
PF10_0137	-0.444628	Cluster 202	818
PF13_0126	-0.44461	Cluster 189	819
MAL13P1.201	-0.444606	Cluster 116	820
PFE0785C	-0.443621	Cluster 261	821
PFL1515C	-0.443399	Cluster 272	822
MAL13P1.124	-0.442459	Cluster 216	823
PFI1655C	-0.442023	Cluster 196	824
PF14_0258	-0.441339	Cluster 216	825
PF11_0451	-0.440653	Cluster 178	826
PF14_0687	-0.440574	Cluster 78	827
PFE0715W	-0.440037	Cluster 153	828
PFI0405W	-0.438902	Cluster 239	829
MAL13P1.206	-0.437015	Cluster 47	830
PF11_0545	-0.436516		831
PF11_0276	-0.435621	Cluster 135	832
PFL1690W	-0.435403	Cluster 254	833
PFE0535W	-0.435352	Cluster 3	834
PF14_0588	-0.434758	Cluster 209	835
PF13_0118	-0.434482	Cluster 140	836
MAL8P1.148	-0.434456	Cluster 136	837
PF13_0201	-0.434276		838
PFE1210C	-0.434044	Cluster 128	839
PF14_0022	-0.433801	Cluster 89	840
PF14_0280	-0.43257	Cluster 107	841
PF10_0166	-0.432546	Cluster 266	842
PFE0395C	-0.432444	Cluster 261	843
PFI1225W	-0.432405	Cluster 202	844
PF14_0169	-0.432337	Cluster 180	845
PFC0195W	-0.432292	Cluster 206	846
PFB0220W	-0.432175	Cluster 218	847
PF14_0222	-0.431406	Cluster 275	848
PFL0680C	-0.431107	Cluster 178	849
PF14_0607	-0.430749	Cluster 243	850
PFC0790W	-0.429939	Cluster 155	851
PFC0525C	-0.42968	Cluster 171	852
PF07_0124	-0.42901		853
PFE1090W	-0.428798	Cluster 131	854
PFE1570C	-0.428623	Cluster 78	855
MAL8P1.57	-0.427657	Cluster 33	856
PFF1035W	-0.427041	Cluster 5	857
PF11_0248	-0.426074	Cluster 171	858
PFF0130C	-0.426006	Cluster 78	859
PF13_0258	-0.425935	Cluster 222	860
PFL1570W	-0.42584	Cluster 237	861
MAL7P1.59	-0.425307	Cluster 284	862
PFF0615C	-0.42515	Cluster 243	863
PF14_0723	-0.425087	Cluster 10	864
PFL1430C	-0.424613	Cluster 199	865
MAL13P1.223	-0.424195	Cluster 240	866
PFI0440W	-0.424149	Cluster 242	867
PF08_0100	-0.423924	Cluster 263	868
PF11_0122	-0.42372	Cluster 240	869
PFB0185W	-0.422788	Cluster 179	870
PFL0260C	-0.422725	Cluster 256	871
PFI0860C	-0.422526	Cluster 76	872
PFB0460C	-0.422184	Cluster 166	873
PFA0150C	-0.421834	Cluster 178	874
PFL2510W	-0.421574	Cluster 272	875
PF10_0251	-0.421144	Cluster 221	876
PFD0565C	-0.420912	Cluster 127	877
PF14_0408	-0.420595	Cluster 243	878
PFD0790C	-0.419872	Cluster 213	879
PF11_0341	-0.419651	Cluster 77	880
PF11_0070	-0.418422	Cluster 72	881
PFL2250C	-0.417503	Cluster 199	882
PFL2380C	-0.416897	Cluster 230	883
MAL13P1.173	-0.416698	Cluster 226	884
PFC1005C	-0.41669	Cluster 218	885
PFD0665C	-0.416375	Cluster 188	886
PF13_0135	-0.415486	Cluster 184	887
PF14_0495	-0.414654	Cluster 266	888
PFD0185C	-0.414248	Cluster 276	889
PFE0125W	-0.414211	Cluster 36	890
PFI1220W	-0.413654	Cluster 3	891
MAL13P1.140	-0.413593	Cluster 216	892
PF10_0175	-0.4135	Cluster 114	893
PF14_0538	-0.413424	Cluster 171	894
PFA0690W	-0.411767	Cluster 218	895
PF10_0345	-0.410574		896
MAL7P1.162	-0.409825	Cluster 30	897
PF14_0263	-0.409681	Cluster 36	898
MAL8P1.140	-0.409146	Cluster 180	899
PFB0570W	-0.40782	Cluster 266	900
PF13_0192	-0.407809	Cluster 162	901
PFI0840W	-0.407713	Cluster 2	902
PF14_0199	-0.407695	Cluster 143	903
PFI0415C	-0.407611	Cluster 72	904
MAL13P1.303	-0.406938	Cluster 182	905
PF14_0384	-0.406314	Cluster 95	906
PF14_0497	-0.406245	Cluster 156	907
PF07_0042	-0.405849	Cluster 180	908
PF10_0358	-0.405469	Cluster 102	909
PF10_0075	-0.404509	Cluster 141	910
PF10_0331	-0.404251	Cluster 190	911
MAL13P1.116	-0.403872	Cluster 112	912
PF11_0330	-0.403737	Cluster 240	913
PFD0425W	-0.402407	Cluster 207	914
PFL1010C	-0.402359	Cluster 216	915
PF11_0435	-0.40135	Cluster 231	916
PF14_0509	-0.400789	Cluster 146	917
PF14_0233	-0.400583	Cluster 218	918
PF14_0114	-0.400581	Cluster 155	919
PF10_0407	-0.400524	Cluster 240	920
PFA0100C	-0.400424	Cluster 65	921
PFC0571C	-0.399868	Cluster 180	922
PFE0955W	-0.399244	Cluster 141	923
PFI0870W	-0.399016	Cluster 33	924
PF10_0198	-0.398394	Cluster 129	925
PFL1370W	-0.398302	Cluster 212	926
PFL0115W	-0.398071	Cluster 30	927
MAL8P1.82	-0.397827	Cluster 218	928
MAL13P1.174	-0.397606	Cluster 264	929
PF10_0229	-0.396848	Cluster 36	930
PFC0640W	-0.396821	Cluster 14	931
PF13_0066	-0.395866	Cluster 240	932
PF10_0040	-0.395805	Cluster 193	933
MAL13P1.107	-0.395778	Cluster 145	934
PFL0200C	-0.395082	Cluster 216	935
PFL0975W	-0.394813	Cluster 205	936
MAL8P1.34	-0.394792	Cluster 171	937
MAL8P1.59	-0.394159	Cluster 215	938
PF13_0166	-0.393519	Cluster 272	939
PFD0830W	-0.393156	Cluster 170	940
PF14_0539	-0.392772	Cluster 206	941
PFL0655W	-0.392351	Cluster 67	942
PF11_0365	-0.392171	Cluster 183	943
PF11_0382	-0.391876	Cluster 114	944
PFB0935W	-0.391705	Cluster 243	945
MAL13P1.189	-0.391611	Cluster 252	946
PF07_0113	-0.391071	Cluster 189	947
PF13_0127	-0.390613	Cluster 244	948
PF11_0324	-0.389964	Cluster 199	949
PFI0185W	-0.389886	Cluster 241	950
PF13_0254	-0.389782	Cluster 179	951
PF08_0044	-0.388896	Cluster 47	952
PF14_0648	-0.388888	Cluster 7	953
PF10_0094	-0.388402	Cluster 266	954
MAL13P1.348	-0.387974	Cluster 264	955
PFC0315C	-0.38793	Cluster 216	956
MAL13P1.139	-0.387559	Cluster 237	957
PFB0800C	-0.386716	Cluster 170	958
PF08_0008	-0.386409	Cluster 279	959
PF07_0119	-0.386343	Cluster 177	960
PFL2105C	-0.386252	Cluster 94	961
MAL13P1.319	-0.385878	Cluster 180	962
PFL1575W	-0.385876	Cluster 252	963
PFL1895W	-0.385761	Cluster 171	964
PF14_0471	-0.385703	Cluster 179	965
PFC0180C	-0.385528	Cluster 8	966
MAL7P1.163	-0.384733	Cluster 149	967
PFC0145C	-0.384295	Cluster 227	968
MAL13P1.147	-0.384158	Cluster 215	969
PF14_0710	-0.384076	Cluster 254	970
PF13_0324	-0.383861	Cluster 173	971
PFI0105C	-0.383731	Cluster 76	972
PF11_0214	-0.383444	Cluster 199	973
PFE1145W	-0.383381	Cluster 209	974
PF14_0166	-0.383132	Cluster 171	975
MAL8P1.21	-0.383034	Cluster 153	976
PFB0845W	-0.382987	Cluster 242	977
PFL0535C	-0.382984	Cluster 196	978
PF07_0095	-0.382804	Cluster 72	979
PFB0755W	-0.381867	Cluster 216	980
PFI1410C	-0.381763	Cluster 153	981
PFC0475C	-0.381187	Cluster 237	982
PF11_0080	-0.381124	Cluster 32	983
MAL8P1.50	-0.380891	Cluster 178	984
PFD0990W	-0.379999	Cluster 171	985
PF14_0548	-0.379961	Cluster 237	986
PFI1575C	-0.37978	Cluster 216	987
PFD0385W	-0.379203	Cluster 266	988
PFD0925W	-0.379084	Cluster 155	989
MAL13P1.152	-0.378721	Cluster 256	990
MAL8P1.12	-0.378694	Cluster 243	991
PFA0685C	-0.378154	Cluster 157	992
PFL0710W	-0.377835	Cluster 131	993
MAL8P1.153	-0.377426	Cluster 253	994
PF14_0346	-0.3772	Cluster 272	995
PFL0465C	-0.37718	Cluster 238	996
MAL13P1.298	-0.377104	Cluster 173	997
PF11_0229	-0.376944	Cluster 213	998
PF08_0125	-0.37604	Cluster 178	999
PF11_0092	-0.375769	Cluster 263	1000
PF11_0234	-0.375495	Cluster 244	1001
PF13_0212	-0.374836	Cluster 59	1002
PFI1230C	-0.374678	Cluster 241	1003
PF13_0225	-0.374432	Cluster 272	1004
PFC0650W	-0.374048	Cluster 209	1005
PF13_0021	-0.37392	Cluster 141	1006
PF14_0023	-0.372965	Cluster 129	1007
MAL13P1.192	-0.372877	Cluster 145	1008
PF10_0420	-0.372738	Cluster 2	1009
PFE1363C	-0.372237	Cluster 28	1010
PFL1630C	-0.371953	Cluster 177	1011
PF14_0690	-0.37082	Cluster 31	1012
PFB0335C	-0.370238	Cluster 244	1013
PFI1155W	-0.369835	Cluster 178	1014
PF10_0053	-0.369481	Cluster 76	1015
MAL13P1.210	-0.369241	Cluster 195	1016
PFA0285C	-0.36916	Cluster 224	1017
PFB0140W	-0.368753	Cluster 203	1018
PFL0400W	-0.367915	Cluster 180	1019
PF10_0027	-0.367888	Cluster 131	1020
PF11_0130	-0.367686	Cluster 141	1021
PFL0385C	-0.367072	Cluster 49	1022
PF14_0121	-0.366544	Cluster 232	1023
PFL0235W	-0.366081	Cluster 216	1024
PF14_0268	-0.365592	Cluster 180	1025
PF10_0125	-0.365533	Cluster 153	1026
PFF1265W	-0.365336	Cluster 146	1027
PFL0285W	-0.365097	Cluster 179	1028
PF14_0243	-0.365091	Cluster 30	1029
PF07_0035	-0.364721	Cluster 212	1030
PF11_0342	-0.363906	Cluster 213	1031
PFI0160W	-0.363875	Cluster 204	1032
PFD0445C	-0.363869	Cluster 222	1033
PFL1440C	-0.363469	Cluster 231	1034
PFE1510C	-0.362512	Cluster 182	1035
PFE0530W	-0.362366	Cluster 49	1036
PFL1460C	-0.362157		1037
MAL13P1.340	-0.36196	Cluster 36	1038
PF10_0279	-0.361858	Cluster 70	1039
PF14_0618	-0.361487	Cluster 205	1040
PFC0420W	-0.361239	Cluster 21	1041
PFE0740C	-0.36099	Cluster 147	1042
PF08_0118	-0.360421	Cluster 276	1043
PFA0205W	-0.36029	Cluster 244	1044
PFI1125C	-0.359632	Cluster 240	1045
PF14_0297	-0.359504	Cluster 134	1046
MAL13P1.246	-0.358463	Cluster 36	1047
PFF1150W	-0.358336	Cluster 175	1048
PF11_0235	-0.357019	Cluster 244	1049
PF14_0051	-0.35701	Cluster 141	1050
PF11_0346	-0.356961	Cluster 107	1051
PF10_0347	-0.356744	Cluster 266	1052
PFL2185W	-0.355878	Cluster 194	1053
PF10_0254	-0.355777	Cluster 261	1054
PFL1165W	-0.355666	Cluster 276	1055
PFD0145C	-0.355234	Cluster 176	1056
PF11_0488	-0.354564	Cluster 203	1057
PFC0250C	-0.35442	Cluster 212	1058
PF11_0076	-0.354337	Cluster 96	1059
PFD0165W	-0.353414	Cluster 164	1060
PF08_0009	-0.353399	Cluster 216	1061
PF10_0374	-0.353398	Cluster 240	1062
PFE0415W	-0.353349	Cluster 213	1063
PFA0190C	-0.353221	Cluster 240	1064
PFE0400W	-0.353037	Cluster 242	1065
PFE1345C	-0.353008	Cluster 212	1066
PF07_0096	-0.352883	Cluster 30	1067
PF11_0284	-0.352636	Cluster 89	1068
PF14_0663	-0.352436	Cluster 94	1069
PFC1045C	-0.352112	Cluster 266	1070
PFC0715C	-0.351771	Cluster 156	1071
PF10_0101	-0.351696	Cluster 263	1072
PF10_0177	-0.351201	Cluster 270	1073
PFL1655C	-0.351102	Cluster 183	1074
PFL0455C	-0.350933	Cluster 107	1075
PF11_0012	-0.350653	Cluster 24	1076
PFI0295C	-0.350198	Cluster 141	1077
PFA0295C	-0.349911	Cluster 237	1078
PF14_0512	-0.34981	Cluster 28	1079
PFB0890C	-0.349618	Cluster 189	1080
MAL13P1.286	-0.34883	Cluster 52	1081
PF10_0341	-0.34809	Cluster 77	1082
PF11_0134	-0.348026	Cluster 125	1083
PF14_0498	-0.348006	Cluster 213	1084
PF11_0135	-0.347158	Cluster 2	1085
PFB0720C	-0.347027	Cluster 203	1086
MAL7P1.145	-0.346907		1087
PF10_0233	-0.346112	Cluster 160	1088
PF14_0112	-0.346084	Cluster 170	1089
PF11_0314	-0.346068	Cluster 227	1090
PFL0690C	-0.346016	Cluster 142	1091
PF13_0139	-0.345426	Cluster 170	1092
PFL1865W	-0.345222	Cluster 95	1093
MAL8P1.56	-0.34487	Cluster 213	1094
PFD0720W	-0.34476	Cluster 275	1095
PFI1440W	-0.34455	Cluster 171	1096
PF14_0099	-0.344301	Cluster 36	1097
PF10_0302	-0.344078	Cluster 67	1098
PF10_0379	-0.343606	Cluster 180	1099
PFE0145W	-0.343495	Cluster 212	1100
PF14_0392	-0.343454	Cluster 257	1101
MAL8P1.80	-0.343371	Cluster 142	1102
PFI1150W	-0.34336	Cluster 126	1103
PF10_0167	-0.341816	Cluster 143	1104
PF13_0180	-0.341242	Cluster 141	1105
PF11_0528	-0.341201	Cluster 253	1106
PFB0400W	-0.340938	Cluster 210	1107
PFL0205W	-0.340577	Cluster 170	1108
PF10_0060	-0.340419	Cluster 218	1109
PF10_0197	-0.340357	Cluster 72	1110
PF14_0698	-0.340344	Cluster 65	1111
PFC0435W	-0.339484	Cluster 212	1112
PFI1180W	-0.339406	Cluster 229	1113
PFL1565C	-0.339318	Cluster 266	1114
PFE0460C	-0.338165	Cluster 122	1115
MAL7P1.79	-0.337978	Cluster 175	1116
PF13_0070	-0.337892	Cluster 218	1117
PFA0325W	-0.33777	Cluster 234	1118
PF10_0030	-0.337385	Cluster 170	1119
PF11_0504	-0.337079	Cluster 45	1120
PF07_0103	-0.33652	Cluster 60	1121
PFC0305W	-0.336342	Cluster 36	1122
PF14_0389	-0.335808	Cluster 254	1123
MAL13P1.196	-0.335679	Cluster 183	1124
PFL1870C	-0.335664	Cluster 244	1125
PFC0176C	-0.335652	Cluster 241	1126
MAL13P1.26	-0.335617	Cluster 112	1127
PFE0960W	-0.334866	Cluster 196	1128
PF14_0382	-0.334388	Cluster 146	1129
PF11_0328	-0.333532	Cluster 21	1130
PF14_0040	-0.333452	Cluster 14	1131
MAL7P1.13	-0.333383	Cluster 261	1132
PF14_0120	-0.332849	Cluster 247	1133
PF14_0278	-0.33272	Cluster 190	1134
PFA0485W	-0.332656	Cluster 205	1135
PFE1120W	-0.332622	Cluster 253	1136
PF11_0063	-0.332608	Cluster 36	1137
PFL0746C	-0.332207	Cluster 283	1138
PFF0145W	-0.332153	Cluster 269	1139
PFL1035W	-0.331344	Cluster 195	1140
PFD1030C	-0.331058	Cluster 2	1141
PFL0595C	-0.330753	Cluster 180	1142
PFA0345W	-0.330689	Cluster 216	1143
PFI1790W	-0.330601	Cluster 60	1144
PF14_0325	-0.329968	Cluster 266	1145
PF14_0019	-0.329794	Cluster 185	1146
PFL2320W	-0.329671	Cluster 49	1147
PF14_0128	-0.329147	Cluster 103	1148
PF07_0021	-0.329027	Cluster 244	1149
PFC0510W	-0.32789	Cluster 212	1150
PFL0925W	-0.327628	Cluster 281	1151
PFE0750C	-0.327556	Cluster 133	1152
PF07_0098	-0.327151	Cluster 120	1153
PF14_0343	-0.326794	Cluster 265	1154
PF14_0531	-0.326221	Cluster 204	1155
PFL1320W	-0.326089	Cluster 234	1156
PFF0415C	-0.326025	Cluster 195	1157
PF10_0329	-0.325834	Cluster 283	1158
PF14_0613	-0.325821	Cluster 189	1159
PF14_0138	-0.3258	Cluster 212	1160
PFL1785C	-0.325681	Cluster 266	1161
PF14_0232	-0.32561	Cluster 159	1162
PF08_0007	-0.325417	Cluster 234	1163
PF14_0505	-0.325275	Cluster 244	1164
PF14_0206	-0.325142	Cluster 263	1165
PFB0310C	-0.325051	Cluster 237	1166
PFE0480C	-0.324678	Cluster 5	1167
PFI0290C	-0.324069	Cluster 191	1168
PFD0205C	-0.323452	Cluster 258	1169
PF10_0259	-0.323257	Cluster 165	1170
PFD0415C	-0.323033	Cluster 213	1171
PFL2000W	-0.323013	Cluster 196	1172
MAL13P1.211	-0.322459	Cluster 262	1173
PF07_0074	-0.322316	Cluster 254	1174
MAL8P1.47	-0.322202	Cluster 55	1175
PFE0920C	-0.321671	Cluster 283	1176
PFB0480W	-0.321371	Cluster 279	1177
PFE0830C	-0.321122	Cluster 189	1178
MAL7P1.25	-0.321008	Cluster 165	1179
PF11_0075	-0.320627	Cluster 156	1180
PFI1195C	-0.320262	Cluster 151	1181
PFC0215C	-0.319787	Cluster 210	1182
PFE0390W	-0.318847	Cluster 77	1183
PF10_0139	-0.318529	Cluster 87	1184
MAL7P1.119	-0.318287	Cluster 270	1185
PF13_0079	-0.318161	Cluster 253	1186
PF14_0103	-0.317892	Cluster 144	1187
PFI0830C	-0.31773	Cluster 159	1188
PFI0810C	-0.317298	Cluster 165	1189
PF11_0278	-0.317267	Cluster 266	1190
PFI0765W	-0.316842	Cluster 123	1191
MAL7P1.132	-0.3168	Cluster 224	1192
PF10_0213	-0.315741	Cluster 166	1193
PF07_0127	-0.315378	Cluster 272	1194
PF14_0032	-0.314994	Cluster 199	1195
PFE1080W	-0.314329	Cluster 159	1196
MAL13P1.37	-0.31386	Cluster 256	1197
PF14_0096	-0.313542	Cluster 140	1198
PF14_0251	-0.313397	Cluster 236	1199
PF10_0303	-0.313246	Cluster 49	1200
PF11_0145	-0.312634	Cluster 125	1201
PF11_0390	-0.312365	Cluster 8	1202
PF14_0426	-0.31232	Cluster 107	1203
PFA0580C	-0.311891	Cluster 129	1204
MAL13P1.218	-0.311642	Cluster 170	1205
PF10_0224	-0.311406	Cluster 254	1206
PF13_0351	-0.311207	Cluster 72	1207
PF07_0104	-0.311204	Cluster 67	1208
PF13_0029	-0.311044	Cluster 107	1209
PFD1105W	-0.310549	Cluster 270	1210
PFD0300W	-0.310295	Cluster 227	1211
PF11_0044	-0.310216	Cluster 165	1212
PFC1030W	-0.310214	Cluster 137	1213
PFI0240C	-0.309537	Cluster 213	1214
PFE0635C	-0.309338	Cluster 132	1215
MAL13P1.55	-0.309088	Cluster 96	1216
PF14_0255	-0.308071	Cluster 170	1217
PF14_0580	-0.308045	Cluster 213	1218
PFC0555C	-0.307562	Cluster 208	1219
MAL7P1.130	-0.307387	Cluster 75	1220
PF08_0014	-0.307284	Cluster 216	1221
PF14_0111	-0.307178	Cluster 186	1222
PFC0912W	-0.307116	Cluster 171	1223
PF14_0761	-0.306445	Cluster 17	1224
MAL13P1.240	-0.306283	Cluster 239	1225
PF14_0380	-0.305997	Cluster 231	1226
PF11_0190	-0.304393	Cluster 227	1227
PFI0430C	-0.304383	Cluster 132	1228
PFF0740C	-0.304274	Cluster 102	1229
PFL0085C	-0.304148	Cluster 216	1230
PFI1585C	-0.303906	Cluster 180	1231
MAL8P1.157	-0.30386	Cluster 127	1232
PF07_0038	-0.303356	Cluster 218	1233
PF10_0185	-0.302756	Cluster 143	1234
PFB0350C	-0.302636	Cluster 250	1235
PF14_0171	-0.302628	Cluster 253	1236
MAL8P1.106	-0.302454	Cluster 270	1237
PF14_0092	-0.302414	Cluster 266	1238
PFL1455W	-0.302301	Cluster 165	1239
PF07_0105	-0.302025	Cluster 216	1240
PF11_0425	-0.301757	Cluster 182	1241
PFL0725W	-0.301531	Cluster 218	1242
PFC0690C	-0.30098	Cluster 59	1243
PFC0700C	-0.300927	Cluster 279	1244
PF14_0193	-0.300883	Cluster 70	1245
PF14_0351	-0.300849	Cluster 216	1246
PF14_0146	-0.300669	Cluster 76	1247
PFF1160W	-0.300008	Cluster 230	1248
PF11_0345	-0.299343	Cluster 48	1249
PF10_0093	-0.29914	Cluster 95	1250
PF11_0279	-0.298916	Cluster 55	1251
PF08_0082	-0.298792	Cluster 261	1252
MAL7P1.155	-0.298674	Cluster 212	1253
PF14_0616	-0.298347	Cluster 70	1254
PF14_0430	-0.297942	Cluster 170	1255
PFB0690W	-0.297422	Cluster 32	1256
PF13_0120	-0.297192	Cluster 243	1257
PF11_0153	-0.29717	Cluster 170	1258
PFC0210C	-0.296405	Cluster 194	1259
PF14_0515	-0.296322	Cluster 70	1260
PF11_0481	-0.29615	Cluster 49	1261
PFB0765W	-0.295771	Cluster 270	1262
MAL13P1.278	-0.295551	Cluster 275	1263
PFI0495W	-0.295209	Cluster 190	1264
PF14_0652	-0.294734	Cluster 266	1265
PFC0070C	-0.294591	Cluster 126	1266
PFB0840W	-0.294243	Cluster 189	1267
MAL8P1.78	-0.29405	Cluster 240	1268
PFD1145C	-0.293233	Cluster 277	1269
PF14_0339	-0.293092	Cluster 207	1270
PFF0935C	-0.293024	Cluster 189	1271
PF14_0606	-0.292914	Cluster 183	1272
PF14_0034	-0.292217	Cluster 207	1273
PF14_0221	-0.290554	Cluster 112	1274
MAL13P1.114	-0.290128	Cluster 253	1275
PFI1535W	-0.289632	Cluster 36	1276
PFE0615W	-0.289621	Cluster 32	1277
PF08_0061	-0.289348	Cluster 269	1278
PFD0435C	-0.289276	Cluster 14	1279
PFL2230C	-0.289173	Cluster 129	1280
PF13_0231	-0.288927	Cluster 189	1281
PFL1675C	-0.288862	Cluster 67	1282
PFL2115C	-0.288852	Cluster 178	1283
MAL8P1.84	-0.288593	Cluster 224	1284
PFL0320W	-0.287813	Cluster 2	1285
PF14_0427	-0.287503	Cluster 216	1286
PFE0080C	-0.287207	Cluster 266	1287
MAL13P1.19	-0.287072	Cluster 189	1288
PFI1415W	-0.287066	Cluster 153	1289
PFF1165C	-0.286961	Cluster 189	1290
PF14_0210	-0.286883	Cluster 49	1291
MAL7P1.105	-0.285743	Cluster 32	1292
MAL13P1.248	-0.285659	Cluster 252	1293
MAL7P1.20	-0.285647	Cluster 268	1294
MAL8P1.28	-0.285063	Cluster 36	1295
PFI0485C	-0.284189	Cluster 183	1296
PFC0385C	-0.284153	Cluster 208	1297
PFC0905C	-0.283614	Cluster 131	1298
PFD0505C	-0.283548	Cluster 59	1299
PF14_0453	-0.283487	Cluster 227	1300
PF11_0087	-0.28286	Cluster 177	1301
MAL13P1.266	-0.282715	Cluster 176	1302
PFL0445W	-0.282635	Cluster 179	1303
PF10_0270	-0.282149	Cluster 114	1304
PF14_0708	-0.282095	Cluster 14	1305
PFD0110W	-0.28194	Cluster 279	1306
PF07_0022	-0.281177	Cluster 153	1307
PFF0610C	-0.281034	Cluster 259	1308
PF10_0142	-0.280998	Cluster 73	1309
PF11_0470	-0.280809	Cluster 258	1310
PF13_0041	-0.280148	Cluster 229	1311
PF14_0609	-0.279668	Cluster 116	1312
PF11_0311	-0.279335	Cluster 268	1313
PFB0215C	-0.279179	Cluster 142	1314
PFE0405C	-0.279124	Cluster 240	1315
PF11_0177	-0.278616	Cluster 216	1316
PFC0230C	-0.277488	Cluster 147	1317
PFL1545C	-0.277442	Cluster 141	1318
PFE1305C	-0.277263	Cluster 230	1319
PF13_0234	-0.277198	Cluster 96	1320
PFI1145W	-0.277168	Cluster 55	1321
PFA0140C	-0.276937	Cluster 170	1322
PF14_0371	-0.276467	Cluster 143	1323
PFE1180C	-0.276157	Cluster 226	1324
PFC1016W	-0.275947		1325
PF13_0077	-0.275489	Cluster 160	1326
PF11_0410	-0.275479	Cluster 254	1327
PFE0255W	-0.275117	Cluster 282	1328
PFE1440C	-0.274901	Cluster 24	1329
PFE0620C	-0.274686	Cluster 146	1330
PF14_0173	-0.274555	Cluster 272	1331
PFB0161C	-0.274332	Cluster 225	1332
MAL8P1.20	-0.274288	Cluster 180	1333
PF13_0043	-0.273984	Cluster 182	1334
PF14_0108	-0.273934	Cluster 272	1335
PFL2445C	-0.273903	Cluster 146	1336
PFB0420W	-0.273366	Cluster 159	1337
PFL0520C	-0.272663	Cluster 58	1338
PFC0755C	-0.272629	Cluster 231	1339
PF14_0271	-0.272621	Cluster 254	1340
PF14_0080	-0.272387	Cluster 84	1341
MAL7P1.77	-0.272086	Cluster 180	1342
PFD1140W	-0.271918	Cluster 109	1343
PF13_0149	-0.27131	Cluster 183	1344
PFI1370C	-0.271274	Cluster 227	1345
PF08_0049	-0.270892	Cluster 59	1346
PFI0660C	-0.270509	Cluster 196	1347
PFB0340C	-0.270461	Cluster 253	1348
PFI0095C	-0.270314	Cluster 147	1349
PF11_0467	-0.270309	Cluster 252	1350
PFI1050C	-0.270091	Cluster 180	1351
PF11_0329	-0.269812	Cluster 260	1352
PF10_0360	-0.269569	Cluster 213	1353
MAL7P1.118	-0.269525	Cluster 125	1354
PF14_0161	-0.269182	Cluster 156	1355
PFL0840C	-0.268274	Cluster 265	1356
PFA0390W	-0.268036	Cluster 170	1357
MAL8P1.135	-0.267808	Cluster 239	1358
PFI1360C	-0.267693	Cluster 196	1359
PF14_0304	-0.267489	Cluster 194	1360
PF07_0089	-0.267252	Cluster 36	1361
PFI0975C	-0.26723	Cluster 253	1362
MAL13P1.134	-0.266817	Cluster 170	1363
PF13_0308	-0.266545	Cluster 213	1364
PF14_0545	-0.266524	Cluster 188	1365
PFI1015W	-0.266068		1366
PFL0615W	-0.265503	Cluster 183	1367
PF14_0703	-0.265446	Cluster 279	1368
PFL1720W	-0.264803	Cluster 183	1369
PF11_0110	-0.264136	Cluster 55	1370
MAL13P1.179	-0.263605	Cluster 52	1371
PFL1995C	-0.262927	Cluster 94	1372
PF10_0260	-0.262909	Cluster 171	1373
PFL1740W	-0.262756	Cluster 179	1374
PFE1045C	-0.26249	Cluster 180	1375
PFF0155W	-0.262003	Cluster 156	1376
PFL0550W	-0.26179	Cluster 3	1377
PF11_0416	-0.261747	Cluster 263	1378
PF14_0445	-0.261746	Cluster 212	1379
PFD0230C	-0.260592	Cluster 266	1380
PF14_0490	-0.259999	Cluster 129	1381
PF11_0089	-0.25999	Cluster 72	1382
PF13_0068	-0.259778	Cluster 182	1383
MAL13P1.102	-0.259514	Cluster 276	1384
PF11_0159	-0.259127	Cluster 189	1385
PF07_0116	-0.259084	Cluster 55	1386
PF13_0266	-0.259015	Cluster 257	1387
PF07_0100	-0.25885	Cluster 144	1388
PFL1115W	-0.258406	Cluster 188	1389
PF08_0136B	-0.258398		1390
PFI1775W	-0.258204	Cluster 83	1391
PF11_0482	-0.257727	Cluster 196	1392
PF08_0018	-0.257019	Cluster 132	1393
PF14_0285	-0.256828	Cluster 149	1394
PFC0490W	-0.256633	Cluster 160	1395
PF14_0438	-0.256539	Cluster 36	1396
PF10_0390	-0.25619	Cluster 48	1397
PFD0190W	-0.256142	Cluster 239	1398
PFI0750C	-0.255708	Cluster 153	1399
PFL0375W	-0.255523	Cluster 218	1400
PF08_0129	-0.255478	Cluster 266	1401
PF11_0203	-0.255428	Cluster 129	1402
PF13_0152	-0.255134	Cluster 275	1403
PF11_0165	-0.255034		1404
PFE0370C	-0.254734	Cluster 266	1405
PFL0250W	-0.254604	Cluster 190	1406
PFB0395W	-0.254587	Cluster 63	1407
PF08_0117	-0.254199	Cluster 94	1408
PFF1020C	-0.254162	Cluster 261	1409
PFB0435C	-0.253839	Cluster 242	1410
PF14_0568	-0.253605	Cluster 155	1411
PFE1460W	-0.253526	Cluster 178	1412
PFC0895W	-0.253271	Cluster 49	1413
PFI1045W	-0.252487	Cluster 155	1414
PFE1225W	-0.252232	Cluster 208	1415
PFC0815C	-0.250961	Cluster 251	1416
PFD0705C	-0.250837	Cluster 265	1417
PF14_0287	-0.250343	Cluster 263	1418
PFE1325W	-0.250153	Cluster 74	1419
PF11_0350	-0.248973	Cluster 191	1420
PF13_0285	-0.248495	Cluster 272	1421
PFI1240C	-0.247971	Cluster 216	1422
PF08_0048	-0.247965	Cluster 85	1423
PF11_0456	-0.247848	Cluster 254	1424
PFI0910W	-0.247427	Cluster 159	1425
PFL1990C	-0.246398	Cluster 256	1426
PFL0745C	-0.245869	Cluster 208	1427
PF14_0624	-0.245643	Cluster 215	1428
PF11_0014	-0.245365		1429
MAL8P1.145	-0.245265	Cluster 216	1430
PFB0365W	-0.244353	Cluster 194	1431
PF10_0292	-0.244313	Cluster 243	1432
PF10_0182	-0.244275	Cluster 135	1433
PFI1005W	-0.243943	Cluster 266	1434
PFL1530W	-0.243912	Cluster 51	1435
PF14_0301	-0.243598	Cluster 111	1436
PFC0506W	-0.242827	Cluster 156	1437
PFL1795C	-0.242414	Cluster 142	1438
PF14_0641	-0.242369	Cluster 182	1439
PF14_0311	-0.241975	Cluster 244	1440
PFD0600C	-0.241349	Cluster 170	1441
PFL0755C	-0.241015	Cluster 36	1442
PFL1210W	-0.240901	Cluster 140	1443
PFE0490W	-0.23795	Cluster 182	1444
PFB0732C	-0.237302	Cluster 264	1445
PF13_0140	-0.236836	Cluster 176	1446
PFF1380C	-0.236755	Cluster 142	1447
PF11_0370	-0.236618	Cluster 227	1448
MAL8P1.138	-0.236616	Cluster 205	1449
PF13_0293	-0.236593	Cluster 70	1450
MAL7P1.65	-0.236566	Cluster 264	1451
MAL13P1.68	-0.23654	Cluster 240	1452
PF11_0287	-0.235899	Cluster 256	1453
MAL7P1.64	-0.235547	Cluster 260	1454
MAL8P1.132	-0.235453	Cluster 27	1455
PFB0305C	-0.234244	Cluster 277	1456
MAL13P1.350	-0.233779	Cluster 263	1457
PF11_0414	-0.233382	Cluster 146	1458
PFA0265C	-0.233315	Cluster 266	1459
PFL0380C	-0.233307	Cluster 112	1460
PFL2210W	-0.233168	Cluster 240	1461
PFE0230W	-0.233113		1462
PFI1696C	-0.2329	Cluster 54	1463
PFL0575W	-0.232723	Cluster 147	1464
PFD0670C	-0.232658	Cluster 182	1465
PFD0805W	-0.232602	Cluster 189	1466
PF14_0611	-0.23237	Cluster 185	1467
PFL2110C	-0.232315	Cluster 243	1468
PFL2460W	-0.231844	Cluster 266	1469
MAL13P1.85	-0.231265	Cluster 36	1470
MAL13P1.148	-0.231016		1471
PFB0405W	-0.230451	Cluster 3	1472
PFL2220W	-0.230382	Cluster 173	1473
PFL0825C	-0.23027	Cluster 84	1474
PFL0180W	-0.230174	Cluster 177	1475
MAL7P1.95	-0.23012	Cluster 239	1476
PF13_0103	-0.23005	Cluster 232	1477
PFL0080C	-0.229934	Cluster 212	1478
PFE1485W	-0.229184	Cluster 213	1479
PFC0800W	-0.228968	Cluster 140	1480
PFI0315C	-0.228463	Cluster 240	1481
PFI1385C	-0.228246	Cluster 129	1482
PFL0875W	-0.228198	Cluster 183	1483
PFE0120C	-0.22816	Cluster 27	1484
PF14_0367	-0.228035	Cluster 36	1485
PFL1940W	-0.227441	Cluster 27	1486
PF11_0238	-0.227139	Cluster 244	1487
PF14_0470	-0.227048	Cluster 102	1488
PFE0795C	-0.226946	Cluster 208	1489
PFC0610C	-0.226931	Cluster 145	1490
PFC0590C	-0.226476	Cluster 180	1491
MAL13P1.66	-0.225943	Cluster 207	1492
PFL0765W	-0.225001	Cluster 202	1493
PFB0505C	-0.224935	Cluster 36	1494
PF13_0161	-0.224838	Cluster 279	1495
PFL2155W	-0.224106	Cluster 207	1496
PFF0140C	-0.224052	Cluster 269	1497
PFC0280C	-0.223895	Cluster 239	1498
PF14_0244	-0.22347	Cluster 252	1499
MAL13P1.144	-0.223274	Cluster 112	1500
PF10_0237	-0.223165	Cluster 213	1501
PFE0710W	-0.222971	Cluster 190	1502
PFE0075C	-0.222861	Cluster 266	1503
PFL1660C	-0.22276	Cluster 153	1504
PF14_0262	-0.222562	Cluster 84	1505
PFC0705C	-0.22253	Cluster 201	1506
PF10_0265	-0.221954	Cluster 84	1507
PFD0915W	-0.221751	Cluster 180	1508
MAL13P1.232	-0.221313	Cluster 119	1509
MAL13P1.282	-0.221262	Cluster 195	1510
PFI0565W	-0.220898	Cluster 216	1511
PF11_0286	-0.220176	Cluster 216	1512
MAL7P1.67	-0.219489	Cluster 164	1513
PF10_0112	-0.21831	Cluster 72	1514
PFB0645C	-0.218277	Cluster 178	1515
PF14_0375	-0.218155	Cluster 224	1516
PF11_0426	-0.217501	Cluster 283	1517
PF07_0039	-0.217415	Cluster 178	1518
PFI1505C	-0.216751	Cluster 126	1519
MAL8P1.8	-0.216698	Cluster 256	1520
MAL13P1.96	-0.216575	Cluster 196	1521
PFL0415W	-0.216573	Cluster 141	1522
MAL8P1.41	-0.216521	Cluster 77	1523
PFI1705W	-0.216283	Cluster 192	1524
PF11_0182	-0.216045	Cluster 178	1525
PFL0580W	-0.215919	Cluster 196	1526
PFB0880W	-0.215272	Cluster 107	1527
PFL2240W	-0.214719	Cluster 160	1528
PF13_0182	-0.214553	Cluster 176	1529
PFI0640C	-0.213922	Cluster 170	1530
PF14_0399	-0.213439	Cluster 132	1531
PFL0775W	-0.213258	Cluster 170	1532
PF13_0185	-0.213172	Cluster 256	1533
PF11_0411	-0.212695	Cluster 241	1534
PFA0360C	-0.212567	Cluster 240	1535
PFC0615W	-0.212398	Cluster 243	1536
PF10_0288	-0.2123	Cluster 143	1537
PFI0615W	-0.212194	Cluster 143	1538
PFL2045W	-0.212179	Cluster 180	1539
PF11_0125	-0.211693	Cluster 195	1540
MAL13P1.185	-0.211638	Cluster 95	1541
PF14_0147	-0.211281	Cluster 132	1542
PFI1140W	-0.211258	Cluster 96	1543
PF11_0084	-0.210949	Cluster 75	1544
PFC0330W	-0.210404	Cluster 161	1545
PF14_0215	-0.210063	Cluster 218	1546
PF07_0015	-0.210005	Cluster 114	1547
PFL1390W	-0.209954	Cluster 102	1548
PFF1360W	-0.209703	Cluster 119	1549
PFL2300W	-0.209068	Cluster 216	1550
PF14_0419	-0.208876	Cluster 239	1551
PF14_0461	-0.208858	Cluster 190	1552
PF14_0035	-0.20864	Cluster 254	1553
PF10_0188	-0.207512	Cluster 218	1554
PFI0790W	-0.207155	Cluster 131	1555
PF11_0219	-0.206314	Cluster 178	1556
PF07_0101	-0.206176	Cluster 237	1557
PFC0575W	-0.20613	Cluster 165	1558
PFC0270W	-0.205661	Cluster 89	1559
PFL1040W	-0.205344	Cluster 156	1560
PF07_0013	-0.20512	Cluster 207	1561
MAL13P1.32	-0.205047		1562
PFL0100C	-0.204921	Cluster 89	1563
PFC0160W	-0.204732	Cluster 213	1564
PF07_0041	-0.204682	Cluster 73	1565
PFB0580W	-0.20466	Cluster 195	1566
PF11_0478	-0.204274	Cluster 2	1567
PFD0685C	-0.204244	Cluster 149	1568
PF14_0513	-0.204148	Cluster 143	1569
PFE0700C	-0.204141	Cluster 252	1570
PF11_0297	-0.203883	Cluster 193	1571
PFF0800W	-0.203864	Cluster 11	1572
MAL7P1.18	-0.203584	Cluster 270	1573
MAL13P1.258	-0.203022	Cluster 116	1574
PF11_0452	-0.202986	Cluster 47	1575
PFI0850W	-0.20284	Cluster 239	1576
PF11_0255	-0.202687	Cluster 77	1577
PFI1730W	-0.202122	Cluster 244	1578
PFL2545C	-0.201829	Cluster 280	1579
MAL8P1.14	-0.201634	Cluster 180	1580
MAL13P1.229	-0.201629	Cluster 182	1581
PFF1310C	-0.201535	Cluster 65	1582
PFA0445W	-0.201517	Cluster 261	1583
PF10_0148	-0.201008	Cluster 184	1584
PFE1515W	-0.200179	Cluster 242	1585
PFC10_API0028	-0.199484	Cluster 272	1586
PFI0725C	-0.198903	Cluster 231	1587
PF14_0095	-0.19872	Cluster 154	1588
PFL1435C	-0.198568	Cluster 266	1589
PF14_0130	-0.198368	Cluster 240	1590
PFE0095C	-0.197921	Cluster 190	1591
PFF0710W	-0.197576	Cluster 256	1592
MAL13P1.60	-0.197404	Cluster 277	1593
PF14_0195	-0.197251	Cluster 36	1594
MAL13P1.69	-0.197117	Cluster 177	1595
MAL13P1.50	-0.196285	Cluster 157	1596
PF13_0100	-0.196137	Cluster 84	1597
PFI0300W	-0.196123	Cluster 195	1598
PFI0425W	-0.196123	Cluster 94	1599
PF14_0514	-0.195795	Cluster 74	1600
MAL13P1.227	-0.195406	Cluster 196	1601
PF11_0266	-0.195266	Cluster 61	1602
PF08_0067	-0.194971	Cluster 147	1603
PF11_0112	-0.194531	Cluster 166	1604
PFI0900W	-0.193874	Cluster 202	1605
PF14_0657	-0.193815	Cluster 129	1606
MAL7P1.73	-0.193771	Cluster 213	1607
PF10_0284	-0.193342	Cluster 141	1608
PFI0730W	-0.193213	Cluster 227	1609
PFA0555C	-0.192498	Cluster 231	1610
PF08_0078	-0.192069	Cluster 141	1611
PF10_0193	-0.191763	Cluster 256	1612
PF11_0307	-0.191741	Cluster 49	1613
PFD0325W	-0.191676	Cluster 178	1614
PFB0680W	-0.191548	Cluster 266	1615
PF13_0134	-0.191258	Cluster 171	1616
PFF1490W	-0.191026	Cluster 12	1617
PFD0675W	-0.190995	Cluster 205	1618
PF14_0756	-0.190679	Cluster 135	1619
PFI0550W	-0.190456		1620
PF11_0193	-0.18961	Cluster 261	1621
PFC10_API0030	-0.189399	Cluster 247	1622
PFL0965C	-0.189367	Cluster 195	1623
MAL13P1.169	-0.189341	Cluster 229	1624
PFL1225C	-0.189102	Cluster 65	1625
PFE0735W	-0.18907	Cluster 254	1626
PF10_0068	-0.189009	Cluster 70	1627
PFI0530C	-0.188823	Cluster 213	1628
PF14_0422	-0.188751	Cluster 77	1629
PFL1415W	-0.188066	Cluster 173	1630
PFE0760W	-0.188003	Cluster 206	1631
PFC0335C	-0.18773	Cluster 190	1632
PF14_0355	-0.187159	Cluster 32	1633
PF14_0220	-0.186961	Cluster 251	1634
MAL7P1.160	-0.186793	Cluster 180	1635
PF13_0264	-0.186544	Cluster 175	1636
PFA0565C	-0.185753	Cluster 281	1637
MAL13P1.309	-0.185528	Cluster 262	1638
PF14_0208	-0.185413	Cluster 61	1639
PF14_0397	-0.185176	Cluster 180	1640
PF11_0216	-0.184762	Cluster 171	1641
PFC0930C	-0.184484	Cluster 244	1642
PF10_0388	-0.184458	Cluster 284	1643
PFE1465W	-0.184433	Cluster 231	1644
PF13_0038	-0.184076	Cluster 36	1645
PF14_0154	-0.183855	Cluster 126	1646
PF11_0406	-0.18378	Cluster 170	1647
PFC0262C	-0.183663	Cluster 225	1648
PFE0455W	-0.183259	Cluster 21	1649
PFI1580C	-0.182869	Cluster 239	1650
PF08_0045	-0.182674	Cluster 196	1651
MAL8P1.37	-0.182528	Cluster 142	1652
PF11_0050	-0.182259	Cluster 3	1653
PFD1215W	-0.182152	Cluster 24	1654
PFL0850W	-0.182095	Cluster 210	1655
MAL8P1.74	-0.181963	Cluster 160	1656
PFB0820C	-0.181633	Cluster 147	1657
PFI1215W	-0.181537	Cluster 66	1658
PFL0095C	-0.181362	Cluster 186	1659
PFI0940C	-0.181283	Cluster 275	1660
PF14_0420	-0.180845	Cluster 251	1661
PF10_0261	-0.180814	Cluster 36	1662
PF07_0078	-0.180747	Cluster 213	1663
PFI0945W	-0.180254	Cluster 275	1664
PF14_0379	-0.17986	Cluster 195	1665
PF13_0053	-0.179704	Cluster 112	1666
PF07_0115	-0.179596	Cluster 96	1667
MAL13P1.226	-0.179077	Cluster 218	1668
PFE1105C	-0.17878	Cluster 253	1669
PFD0275W	-0.178598	Cluster 94	1670
PFL1775C	-0.17856	Cluster 159	1671
PF10_0365	-0.178283	Cluster 240	1672
PF14_0186	-0.178273	Cluster 141	1673
PFA0495C	-0.177504	Cluster 112	1674
PFI1095W	-0.177284	Cluster 263	1675
MAL13P1.475	-0.177252	Cluster 110	1676
PF13_0160	-0.176951	Cluster 53	1677
PF14_0349	-0.17695	Cluster 145	1678
PFL1635W	-0.176909	Cluster 132	1679
PF11_0168	-0.176878	Cluster 234	1680
PF14_0435	-0.176832	Cluster 213	1681
PFA0545C	-0.176539	Cluster 189	1682
PFL1935C	-0.175299	Cluster 112	1683
PFD0660W	-0.175048	Cluster 224	1684
PF14_0488	-0.174921	Cluster 212	1685
PFI0245C	-0.174698	Cluster 206	1686
PFC10_API0059	-0.174592	Cluster 233	1687
PF14_0726	-0.174289	Cluster 87	1688
PF14_0135	-0.173798	Cluster 279	1689
PF14_0685	-0.173653	Cluster 49	1690
PF13_0348	-0.172818	Cluster 112	1691
PF14_0248	-0.172781	Cluster 212	1692
PF10_0110	-0.172772	Cluster 149	1693
PF11_0136	-0.172536	Cluster 148	1694
PFI0760W	-0.172047	Cluster 155	1695
PF14_0559	-0.17126	Cluster 60	1696
PFD0340C	-0.170954	Cluster 263	1697
PF11_0263	-0.170753	Cluster 9	1698
MAL13P1.342	-0.170741		1699
PF11_0149	-0.170139	Cluster 74	1700
PF11_0480	-0.170079	Cluster 241	1701
PFI0670W	-0.170052	Cluster 137	1702
PFD0920W	-0.169872	Cluster 180	1703
PF14_0594	-0.169721	Cluster 45	1704
PF14_0628	-0.169304	Cluster 67	1705
MAL13P1.59	-0.169295	Cluster 109	1706
PFF0405C	-0.169237		1707
PFD1130W	-0.168553	Cluster 277	1708
PFE0945C	-0.168306	Cluster 49	1709
PFI1355W	-0.168049	Cluster 199	1710
MAL7P1.112	-0.167376	Cluster 27	1711
MAL8P1.55	-0.167352	Cluster 193	1712
PF07_0123	-0.166159	Cluster 77	1713
PF10_0368	-0.165677	Cluster 272	1714
PFD0215C	-0.165514	Cluster 74	1715
PF14_0617	-0.165288	Cluster 224	1716
PFE0515W	-0.165161	Cluster 112	1717
PFI0835C	-0.164584	Cluster 132	1718
PFB0932W	-0.164464	Cluster 27	1719
PFL1355W	-0.163358	Cluster 102	1720
PF07_0082	-0.163339	Cluster 190	1721
PF14_0024	-0.163273	Cluster 237	1722
PF10_0246	-0.163247	Cluster 178	1723
PF14_0491	-0.163076	Cluster 241	1724
PF13_0291	-0.162967	Cluster 203	1725
PF14_0443	-0.162723	Cluster 237	1726
PFA0185W	-0.162521	Cluster 129	1727
PFA0470C	-0.162519	Cluster 74	1728
PFI1300C	-0.161627	Cluster 241	1729
PF10_0088	-0.161087	Cluster 36	1730
PF14_0216	-0.160799	Cluster 213	1731
PF13_0199	-0.160355	Cluster 176	1732
PFL2365W	-0.160308	Cluster 140	1733
PF08_0077	-0.159917	Cluster 263	1734
MAL13P1.290	-0.159321	Cluster 144	1735
PF14_0149	-0.159182	Cluster 264	1736
PFL2375C	-0.158081	Cluster 216	1737
MAL7P1.75	-0.157865	Cluster 182	1738
PF14_0202	-0.157549		1739
PF14_0664	-0.156838	Cluster 196	1740
PFL1915W	-0.156647	Cluster 182	1741
PFF0335C	-0.155819	Cluster 237	1742
PF11_0201	-0.155649	Cluster 72	1743
MAL8P1.79	-0.155394	Cluster 218	1744
MAL8P1.45	-0.154501	Cluster 232	1745
PF11_0264	-0.153975	Cluster 96	1746
MAL13P1.20	-0.153555	Cluster 3	1747
PF14_0503	-0.153137	Cluster 144	1748
PF11_0236	-0.152817	Cluster 218	1749
PF11_0158	-0.152762	Cluster 239	1750
MAL13P1.130	-0.152573	Cluster 266	1751
PF11_0127	-0.152253	Cluster 237	1752
PF11_0395	-0.152212	Cluster 242	1753
MAL13P1.193	-0.151983	Cluster 212	1754
PF13_0220	-0.150012	Cluster 136	1755
PFL1155W	-0.149942	Cluster 141	1756
PFL0505C	-0.149809	Cluster 218	1757
PF13_0357	-0.149695	Cluster 107	1758
PF10_0378	-0.149472	Cluster 51	1759
PF10_0220	-0.149214	Cluster 253	1760
PF10_0281	-0.148398	Cluster 275	1761
PFB0190C	-0.148396	Cluster 244	1762
PFB0130W	-0.147963	Cluster 102	1763
PFE1565W	-0.147746	Cluster 258	1764
PF13_0230	-0.147715	Cluster 116	1765
PFA0720W	-0.147561	Cluster 24	1766
PF14_0385	-0.147147	Cluster 185	1767
PF10_0361	-0.147128	Cluster 66	1768
PF13_0353	-0.146901	Cluster 216	1769
MAL13P1.238	-0.146881	Cluster 36	1770
PFC0470W	-0.146722	Cluster 94	1771
PFB0355C	-0.146533	Cluster 250	1772
PF13_0175	-0.146312	Cluster 77	1773
PFD0800C	-0.146162	Cluster 250	1774
PF10_0113	-0.146	Cluster 75	1775
PF07_0061	-0.145753	Cluster 212	1776
PF10_0111	-0.145683	Cluster 188	1777
PFL0490C	-0.145676	Cluster 141	1778
MAL8P1.161	-0.144446	Cluster 154	1779
PFI1380C	-0.144408	Cluster 262	1780
PF14_0516	-0.144263	Cluster 241	1781
PF10_0291	-0.143968	Cluster 180	1782
MAL8P1.35	-0.143493	Cluster 155	1783
PF14_0155	-0.143458	Cluster 240	1784
PFA0455C	-0.143314	Cluster 107	1785
PFE0770W	-0.143227	Cluster 256	1786
PF13_0317	-0.142676	Cluster 195	1787
PF14_0253	-0.142113	Cluster 159	1788
PFL0365C	-0.142023	Cluster 240	1789
MAL13P1.24	-0.140651	Cluster 43	1790
PF14_0305	-0.140197	Cluster 170	1791
PFL0150W	-0.140152	Cluster 212	1792
MAL13P1.316	-0.140114	Cluster 49	1793
PF11_0246	-0.140051	Cluster 51	1794
MAL13P1.39	-0.139698	Cluster 190	1795
PFF1010C	-0.139667	Cluster 49	1796
PF08_0012	-0.139576		1797
PFI0855W	-0.138685	Cluster 203	1798
PFL0395C	-0.138438	Cluster 170	1799
PFE0420C	-0.13838	Cluster 244	1800
PFL2040W	-0.138205	Cluster 195	1801
PFC0170C	-0.137963	Cluster 162	1802
PFL2385C	-0.137117	Cluster 2	1803
PFL1280W	-0.137057	Cluster 153	1804
PFC0955W	-0.137043	Cluster 161	1805
MAL13P1.351	-0.136739	Cluster 190	1806
PF11_0422	-0.136366	Cluster 55	1807
PFB0730W	-0.135909	Cluster 49	1808
PF14_0039	-0.135445	Cluster 49	1809
PFL1015W	-0.135377	Cluster 67	1810
PFB0170W	-0.135301	Cluster 204	1811
PFL1900W	-0.134526	Cluster 212	1812
PF14_0358	-0.134297	Cluster 99	1813
MAL8P1.212	-0.134292		1814
PFF1260C	-0.134031	Cluster 94	1815
PFE1185W	-0.133938	Cluster 27	1816
PFL1905W	-0.133931	Cluster 33	1817
PF07_0075	-0.133677	Cluster 165	1818
PFE0220W	-0.133507	Cluster 67	1819
PF13_0112	-0.133027	Cluster 170	1820
PF11_0325	-0.132886	Cluster 263	1821
PFL2140C	-0.132874	Cluster 227	1822
PF10_0363	-0.132717	Cluster 141	1823
PFC0445W	-0.13241	Cluster 47	1824
PF07_0014	-0.132372	Cluster 209	1825
PF14_0102	-0.132311	Cluster 266	1826
PF11_0242	-0.132068	Cluster 260	1827
PF10_0156	-0.132023	Cluster 275	1828
PFE0670W	-0.131921	Cluster 89	1829
PFI0395W	-0.131469	Cluster 239	1830
PFE0290C	-0.130912	Cluster 188	1831
MAL13P1.239	-0.130314	Cluster 178	1832
PF11_0077	-0.13015	Cluster 141	1833
PF14_0334	-0.129418	Cluster 261	1834
PFD0240C	-0.129415	Cluster 272	1835
PFI1305W	-0.128389	Cluster 210	1836
PF14_0630	-0.128381	Cluster 196	1837
PFL0090C	-0.128238	Cluster 192	1838
PF14_0300	-0.128213	Cluster 179	1839
PF14_0602	-0.128128	Cluster 156	1840
PF11_0372	-0.127979	Cluster 136	1841
PFI0210C	-0.127908	Cluster 209	1842
PFE0985W	-0.12765	Cluster 108	1843
PFI1460C	-0.127275	Cluster 177	1844
PFL0315C	-0.12706	Cluster 265	1845
PFL1025C	-0.126998	Cluster 257	1846
MAL8P1.110	-0.126813	Cluster 194	1847
PFC0911C	-0.126766	Cluster 192	1848
PFE1130W	-0.12665	Cluster 266	1849
PF10_0208	-0.126307	Cluster 125	1850
PFF0890C	-0.125838	Cluster 2	1851
PF11_0033	-0.125819	Cluster 2	1852
PFD0860W	-0.125518	Cluster 239	1853
PF14_0656	-0.125383	Cluster 129	1854
PFI0955W	-0.12531	Cluster 36	1855
PF08_0072	-0.125104		1856
PF14_0406	-0.124843	Cluster 33	1857
MAL8P1.38	-0.124711	Cluster 202	1858
PFD0375W	-0.124296	Cluster 221	1859
PF11_0100	-0.124179	Cluster 139	1860
PFF0135W	-0.124063	Cluster 59	1861
PF14_0691	-0.124054	Cluster 229	1862
PF14_0381	-0.123976	Cluster 140	1863
PFB0895C	-0.123511	Cluster 182	1864
PFA0590W	-0.123412	Cluster 141	1865
PFL1680W	-0.123174	Cluster 129	1866
PFC0125W	-0.12297	Cluster 195	1867
MAL8P1.10	-0.122933	Cluster 139	1868
PFL0885W	-0.12282	Cluster 269	1869
PFL0920C	-0.122718	Cluster 75	1870
PFA0290W	-0.122613	Cluster 224	1871
PF14_0033	-0.122397	Cluster 237	1872
MAL13P1.146	-0.122146	Cluster 107	1873
PFD0320C	-0.122128	Cluster 31	1874
PF14_0213	-0.12208	Cluster 263	1875
PF10_0037	-0.121748	Cluster 261	1876
PF10_0282	-0.12148	Cluster 218	1877
PFA0490W	-0.121441	Cluster 49	1878
PF14_0534	-0.121063	Cluster 134	1879
PFD1050W	-0.121055	Cluster 240	1880
PFC10_API0041	-0.120921	Cluster 247	1881
PFE1125W	-0.120308	Cluster 213	1882
PFL2175W	-0.120232	Cluster 153	1883
PF11_0477	-0.120082	Cluster 265	1884
PFC0325C	-0.119465	Cluster 212	1885
MAL13P1.48	-0.119341	Cluster 145	1886
PF14_0493	-0.119296	Cluster 176	1887
PF14_0564	-0.119026	Cluster 160	1888
PF14_0290	-0.119014	Cluster 262	1889
PF10_0207	-0.118732	Cluster 225	1890
PFI1170C	-0.118549	Cluster 182	1891
PF11_0243	-0.118478	Cluster 239	1892
PF14_0387	-0.118178	Cluster 141	1893
PFI0180W	-0.117743	Cluster 213	1894
PFL0685W	-0.117533	Cluster 196	1895
PF11_0466	-0.117498	Cluster 165	1896
PF13_0050	-0.117334	Cluster 199	1897
PFA0550W	-0.117286	Cluster 10	1898
PF13_0095	-0.117195	Cluster 212	1899
PF11_0094	-0.117074	Cluster 272	1900
PF14_0246	-0.116621	Cluster 246	1901
PF11_0366	-0.116251	Cluster 170	1902
MAL8P1.65	-0.115936	Cluster 191	1903
PFL1750C	-0.115832	Cluster 255	1904
PFD0530C	-0.115749	Cluster 231	1905
PF07_0055	-0.115642	Cluster 7	1906
PFE0225W	-0.11551	Cluster 239	1907
PFE0650C	-0.11532	Cluster 252	1908
PFL1095C	-0.115158	Cluster 49	1909
PF13_0331	-0.115123	Cluster 111	1910
PF13_0271	-0.114966	Cluster 40	1911
PFI1560C	-0.114859	Cluster 253	1912
PF08_0064	-0.114713	Cluster 216	1913
PF10_0392	-0.114518	Cluster 53	1914
PF13_0155	-0.114166	Cluster 216	1915
PF10_0210	-0.113801	Cluster 120	1916
MAL13P1.295	-0.113767	Cluster 141	1917
MAL13P1.52	-0.113499	Cluster 77	1918
PFL2310W	-0.113233	Cluster 77	1919
PFL1650W	-0.112958	Cluster 151	1920
PF14_0757	-0.112577		1921
PF14_0245	-0.112215	Cluster 213	1922
PF11_0431	-0.112092	Cluster 49	1923
PFE1290W	-0.112057	Cluster 67	1924
PFF1460C	-0.11171		1925
PFL0270C	-0.110784	Cluster 214	1926
PFI1010W	-0.110774	Cluster 213	1927
PFE0890C	-0.11033	Cluster 35	1928
PF14_0615	-0.110212	Cluster 229	1929
PFC0840W	-0.110175	Cluster 231	1930
PF13_0200	-0.109682	Cluster 153	1931
PF14_0189	-0.109664	Cluster 195	1932
PFE0940C	-0.109646	Cluster 10	1933
PFF0930W	-0.109289	Cluster 219	1934
PF14_0667	-0.109257	Cluster 213	1935
PF11_0363	-0.109254	Cluster 32	1936
PFE0265C	-0.107403	Cluster 194	1937
MAL7P1.229	-0.107111	Cluster 283	1938
PF14_0396	-0.106652	Cluster 199	1939
PFL0125C	-0.106569	Cluster 72	1940
PF14_0542	-0.106339	Cluster 99	1941
PFI1250W	-0.105498	Cluster 143	1942
MAL7P1.91	-0.104929	Cluster 170	1943
PF14_0192	-0.104621	Cluster 171	1944
PFI1285W	-0.104598	Cluster 36	1945
MAL7P1.26	-0.104493	Cluster 77	1946
PF14_0638	-0.10432	Cluster 2	1947
MAL13P1.385	-0.103865	Cluster 72	1948
PFD0380C	-0.10336	Cluster 265	1949
PF14_0535	-0.102633	Cluster 145	1950
PFI1420W	-0.102198	Cluster 94	1951
PF11_0288	-0.102159	Cluster 195	1952
MAL13P1.33	-0.101977	Cluster 193	1953
PF11_0196	-0.101842	Cluster 202	1954
PFE1480C	-0.101697	Cluster 153	1955
PFI0145W	-0.101637	Cluster 189	1956
PF11_0141	-0.101567	Cluster 212	1957
PF07_0059	-0.100568	Cluster 61	1958
PFI1055W	-0.1005	Cluster 155	1959
PF14_0073	-0.100478	Cluster 149	1960
PF14_0458	-0.100135	Cluster 3	1961
PF11_0343	-0.100124	Cluster 244	1962
PFL1780W	-0.0999278	Cluster 205	1963
PF14_0061	-0.0998922	Cluster 170	1964
PFF1245C	-0.0996102	Cluster 180	1965
PFI1275W	-0.099575	Cluster 107	1966
PFC10_API0033	-0.099352	Cluster 247	1967
PF14_0362	-0.0976104	Cluster 243	1968
PF14_0556	-0.0973927	Cluster 253	1969
PFD0825C	-0.0971579	Cluster 6	1970
PF07_0068	-0.0966762	Cluster 171	1971
MAL13P1.321	-0.0966084	Cluster 173	1972
PF14_0526	-0.0964249	Cluster 151	1973
PF14_0119	-0.0959359	Cluster 256	1974
PFL1020W	-0.0957761	Cluster 124	1975
PF10_0332	-0.0957264	Cluster 196	1976
PFI1205C	-0.0956749	Cluster 224	1977
PF13_0216	-0.0955328	Cluster 231	1978
PFL1605W	-0.0953432	Cluster 153	1979
PFD1045C	-0.09512	Cluster 89	1980
PF14_0361	-0.0950977	Cluster 222	1981
PF14_0180	-0.0950041	Cluster 146	1982
PFC0381C	-0.0944872	Cluster 262	1983
PFI0475W	-0.0943421		1984
PFD0365C	-0.0935491	Cluster 122	1985
PFF0910C	-0.0933896	Cluster 175	1986
PF08_0073	-0.0933027	Cluster 275	1987
PFB0835C	-0.0931422	Cluster 196	1988
PF14_0200	-0.0930018	Cluster 141	1989
PFL0955C	-0.0922678	Cluster 32	1990
PFC0945W	-0.0920853	Cluster 275	1991
PF10_0031	-0.0918111	Cluster 190	1992
PFC0831W	-0.0916687	Cluster 202	1993
PFE1082C	-0.0914159	Cluster 158	1994
PF13_0303	-0.0913048	Cluster 228	1995
MAL13P1.194	-0.0911333	Cluster 196	1996
PF11_0142	-0.0908081	Cluster 9	1997
PF14_0259	-0.0906479	Cluster 40	1998
PF13_0104	-0.090355	Cluster 263	1999
PFC0075C	-0.0897151	Cluster 59	2000
[truncated: 3,006 more rows]

## Sheet: Sheet2
PlasmoDB accession number for each gene	Values from non-fluorescent population (replicate 1)	Values from non-fluorescent population (replicate 2)	Values from fluorescent population (replicate 1)	Values from fluorescent population (replicate 2)	Nominal p values from t test	Rank	FDR q value	Difference asexual	Fold change	Cluster
PF14_0735	3.52888	4.50484	8.75227	7.73369	0.0267433	215	0.637983	-4.22612	18.8071	Cluster 44
PFI1765c	4.16033	4.08898	8.6807	7.3754	0.0269127	218	0.63319	-3.90339	16.5161	Cluster 13
PF14_0708	3.92813	4.39886	8.36388	7.26344	0.0258423	204	0.649732	-3.65017	13.3016	Cluster 14
PF14_0287	3.28992	3.26424	6.66808	6.53232	0.000431891	6	0.369195	-3.32312	10.019	Cluster 263
PF14_0752	2.90139	3.64998	6.89273	6.22973	0.0223833	181	0.634276	-3.28555	9.68186	Cluster 23
PFI1770w	5.25175	5.22189	9.00746	7.5468	0.0531657	465	0.586424	-3.04031	9.30298	Cluster 13
PF14_0744	3.42617	3.96822	7.32674	6.30638	0.0326291	279	0.599838	-3.11937	9.07844	Cluster 44
PF14_0805	2.36004	2.46185	5.82105	4.98523	0.0192271	164	0.601314	-2.9922	8.28789	Cluster 67
MAL13P1.106	4.46879	4.66588	7.6834	7.36683	0.00395038	43	0.471198	-2.95778	7.79788	Cluster 262
PF14_0685	3.42074	4.18849	7.09833	6.40684	0.0293659	244	0.617285	-2.94797	7.66628	Cluster 49
PF14_0792	5.67451	4.96416	8.74028	7.61215	0.0503619	440	0.587059	-2.85688	7.57458	Cluster 49
PF14_0736	3.52968	4.12643	7.30355	5.9237	0.0657215	579	0.582185	-2.78557	7.5369	Cluster 13
MAL13P1.475	3.45134	3.71426	6.9058	5.77144	0.0418517	364	0.589718	-2.75582	7.25294	Cluster 110
PF14_0636	6.86161	6.8241	9.98521	9.2939	0.0149771	130	0.590906	-2.7967	7.1483	Cluster 120
PFL0795c	6.82741	6.86302	9.89634	9.32076	0.010713	93	0.590829	-2.76334	6.92466	#N/A
PFD0310w	10.1924	10.7671	13.4589	13.033	0.0163113	142	0.589158	-2.76613	6.74285	Cluster 13
PF13_0247	4.48737	3.62536	7.15831	6.47516	0.0374748	322	0.59692	-2.76037	6.66676	Cluster 36
PF14_0367	4.77189	6.02628	8.42463	8.08316	0.0481311	418	0.590585	-2.85481	6.64676	Cluster 36
PF14_0748	8.55528	8.93701	11.7248	11.1848	0.0145786	125	0.598189	-2.70867	6.59422	Cluster 44
PF13_0011	10.471	10.6077	13.2689	13.0476	0.00245547	27	0.466449	-2.6189	6.15399	#N/A
PFF0730c	4.52882	4.37049	7.27872	6.78714	0.00984493	84	0.601127	-2.58328	6.07104	Cluster 258
PF14_0739a	3.98773	4.39132	7.27344	5.95498	0.0722001	627	0.590613	-2.42468	5.88182	#N/A
PF13_0248	5.03316	4.66023	7.61156	7.14323	0.0137034	118	0.595634	-2.5307	5.80624	Cluster 36
PFI0205w	5.16407	4.14888	7.63664	6.76031	0.0630732	569	0.568545	-2.542	5.73592	Cluster 49
PF14_0290	6.68028	7.05746	9.59039	9.12741	0.0140762	121	0.596667	-2.49003	5.6421	Cluster 262
PF11_0037	7.49618	6.96653	10.1699	9.10582	0.0559203	497	0.577093	-2.40649	5.5723	Cluster 81
PFD1050w	5.21686	6.8197	8.99565	8.32311	0.0933684	796	0.601616	-2.6411	5.53251	Cluster 240
PFF0075c_s	2.92444	3.07384	5.69047	5.15677	0.0128132	111	0.592061	-2.42448	5.45313	#N/A
PFD0700c	3.85441	3.25695	6.23905	5.71255	0.0260172	207	0.644649	-2.42012	5.32689	Cluster 202
PFF0085w	6.25148	6.36402	9.02669	8.23685	0.0282212	231	0.626607	-2.32402	5.19208	0
PF14_0745	3.35308	2.87529	6.02032	4.57372	0.103257	862	0.614389	-2.18283	5.05368	Cluster 44
PFE0510c	2.70878	3.67936	5.88727	5.18223	0.0598341	538	0.570426	-2.34068	4.93552	Cluster 202
MAL13P1.350	4.49403	4.12209	6.97174	6.11208	0.0412541	358	0.59104	-2.23385	4.87364	Cluster 263
PF10_0195a_s	5.51006	6.66879	8.27004	8.56978	0.0600599	539	0.571516	-2.33049	4.67486	#N/A
PF11_0297	4.2393	5.21346	7.10724	6.6533	0.0569759	509	0.574125	-2.15389	4.26033	Cluster 193
PF14_0706	2.8567	3.59428	5.61035	5.02811	0.0468478	409	0.587487	-2.09374	4.21719	#N/A
PFF1455c	3.82057	3.82057	6.07268	5.68728	0.0086421	73	0.607196	-2.05942	4.20542	Cluster 5
PF11_0279	5.63424	6.35417	7.63273	8.46682	0.0649131	576	0.57802	-2.05557	4.20055	Cluster 55
PFD1120c	9.72414	10.7063	12.4389	12.2635	0.0504526	443	0.584134	-2.13595	4.16005	Cluster 255
PFF0280w	5.78225	7.1419	8.11938	9.04169	0.123189	1002	0.630578	-2.11846	4.10212	Cluster 32
PFD1007w	2.97545	3.18202	5.49559	4.58261	0.0525468	457	0.589743	-1.96036	4.07759	Cluster 262
PF14_0588	2.16602	2.26843	4.56451	3.81366	0.0349962	296	0.606404	-1.97186	4.05374	Cluster 209
PFL1085w	2.63707	3.02923	5.14933	4.45126	0.0390099	332	0.602656	-1.96714	3.98802	#N/A
PFB0405w	2.47788	2.75591	4.8377	4.24939	0.0273517	223	0.62909	-1.92665	3.86307	Cluster 3
PF14_0034	4.5262	4.93785	7.05749	6.16784	0.0617034	556	0.569202	-1.88064	3.81987	Cluster 207
PF07_0089	4.37261	4.67549	6.65414	6.24205	0.0172087	150	0.588422	-1.92404	3.8126	Cluster 36
PFL1990c	2.27658	2.74703	4.63081	4.24713	0.023921	187	0.6561	-1.92716	3.7863	Cluster 256
PF10_0377	4.38266	5.14839	7.12332	6.20431	0.0865751	748	0.593641	-1.89829	3.78435	Cluster 131
PF08_0023	2.96325	2.74095	5.11124	4.33314	0.043762	378	0.593797	-1.87009	3.77807	Cluster 240
PF11_0449	6.1999	6.13017	8.10855	8.02711	0.000792779	8	0.508271	-1.9028	3.73977	Cluster 263
PF08_0033	5.26905	5.64774	7.44102	7.29526	0.0110987	97	0.586857	-1.90974	3.73005	Cluster 240
PF14_0573	3.45602	3.53717	5.48636	5.28286	0.00334954	35	0.490851	-1.88801	3.709	Cluster 36
PFE1290w	3.73812	6.19369	6.92996	7.61232	0.212172	1677	0.648914	-2.30523	3.67009	Cluster 67
PFI1760w	5.87531	6.22988	8.31208	7.43305	0.0616094	554	0.570387	-1.81997	3.66812	#N/A
MAL13P1.211	3.13328	2.76922	4.8782	4.78577	0.00982477	83	0.607123	-1.88073	3.65537	Cluster 262
PFC0610c	5.58729	6.12546	7.91468	7.45955	0.0351137	298	0.604355	-1.83074	3.53979	Cluster 145
PFF0275c	3.29803	4.26333	5.44554	5.81788	0.0700023	611	0.58763	-1.85103	3.44316	Cluster 36
PF14_0163	2.61409	2.67151	4.69072	4.08717	0.0288409	237	0.624155	-1.74614	3.42759	Cluster 6
PFA0070c_s	2.49271	2.69069	4.6628	3.99215	0.0382595	328	0.59827	-1.73577	3.41291	#N/A
PFL1750c	9.28889	8.97986	11.2757	10.4008	0.0667946	590	0.58066	-1.7039	3.38926	Cluster 255
PFI1335w	4.47554	5.06015	6.85604	6.17861	0.059612	531	0.5758	-1.74948	3.38573	Cluster 240
PF11_0479	3.10011	2.91801	4.94028	4.5635	0.014109	123	0.588334	-1.74283	3.36877	Cluster 30
PFL0220c	3.73238	3.53477	5.47155	5.26679	0.00665351	58	0.588377	-1.7356	3.33075	Cluster 240
MAL8P1.76	3.73663	3.84953	5.65323	5.36835	0.00786268	67	0.601906	-1.71771	3.30266	Cluster 35
PFI1230c	4.00104	4.48889	6.30663	5.5808	0.0603255	545	0.567724	-1.69875	3.30213	Cluster 241
PF10_0376	4.76968	5.0169	7.07097	5.95994	0.104195	873	0.612159	-1.62217	3.2973	#N/A
PFD1035w	7.57766	7.62331	9.76174	8.67038	0.0978053	827	0.606582	-1.61557	3.28574	#N/A
PFL0325w	5.06736	4.37604	6.67073	6.25398	0.0497837	438	0.582969	-1.74065	3.28213	Cluster 49
PFF1035w	5.01409	6.6181	6.80241	8.30747	0.254654	2025	0.644999	-1.73884	3.28183	Cluster 5
PFL0915c	4.19822	4.06413	6.0745	5.57386	0.0226374	183	0.634465	-1.69301	3.27855	Cluster 84
PFI1800w	4.55089	4.43318	6.59358	5.5672	0.0914834	787	0.596211	-1.58835	3.19666	Cluster 73
PF11_0503	6.11732	5.96807	7.94358	7.37025	0.0320637	271	0.606844	-1.61422	3.11793	Cluster 50
PFD0820w	3.71953	3.39079	5.40052	4.97123	0.0264015	210	0.644825	-1.63071	3.11078	Cluster 202
PFC0640w	5.57301	5.94933	7.72125	7.01424	0.0568838	508	0.574325	-1.60657	3.11066	Cluster 14
PFL0850w	3.75481	3.4946	5.63721	4.75609	0.0758149	658	0.590965	-1.57195	3.10014	Cluster 210
PFI1095w	4.18374	4.60527	6.09237	5.99	0.0169098	145	0.598141	-1.64668	3.09996	Cluster 263
PFE0875c	5.18574	5.1789	7.11504	6.42757	0.0437517	377	0.595232	-1.58899	3.09416	Cluster 240
MAL13P1.328	5.51437	6.53212	7.41647	8.00322	0.102906	857	0.615873	-1.6866	3.09144	Cluster 265
PFA0645c	3.74416	4.36845	6.14966	5.08373	0.127414	1027	0.636325	-1.56039	3.08051	#N/A
PF14_0467	2.09657	2.53676	4.20869	3.62722	0.0481426	419	0.589316	-1.60129	3.06029	Cluster 36
PFC0680w	5.53887	6.59	7.98826	7.45275	0.106898	896	0.611921	-1.65607	3.00443	Cluster 240
PF14_0633a	3.85735	2.6577	5.2278	4.61467	0.132198	1065	0.63666	-1.66371	2.9789	#N/A
PF13_0181	4.4101	5.68821	6.90698	6.59694	0.122358	992	0.632633	-1.70281	2.97725	Cluster 84
PF11_0038	4.96144	5.43848	7.10571	6.39036	0.0692104	603	0.58869	-1.54808	2.97387	Cluster 44
PFI1225w	3.50193	3.11876	5.09701	4.59951	0.0392427	337	0.597258	-1.53791	2.92122	Cluster 202
MAL13P1.252	5.53707	5.12908	6.94836	6.81963	0.0184969	161	0.589257	-1.55091	2.90387	Cluster 232
PFL2320w	3.16195	3.20526	4.7902	4.6338	0.00280679	30	0.479868	-1.5284	2.88856	Cluster 49
PFI0980w	6.44229	6.13048	8.14229	7.41403	0.0638281	570	0.57434	-1.49177	2.88553	Cluster 110
PFL1910c	6.32748	5.06062	7.77778	6.75382	0.193404	1541	0.643717	-1.57175	2.87974	Cluster 241
PF13_0225	5.42959	7.34382	7.86851	8.48139	0.217138	1717	0.648631	-1.78825	2.87576	Cluster 272
PF11_0411	4.65046	5.61363	6.23239	7.09598	0.141385	1130	0.641736	-1.53214	2.86172	Cluster 241
PFA0490w	8.55063	7.91103	10.034	9.46558	0.0709911	621	0.586334	-1.51897	2.85132	Cluster 49
PF10_0374	5.25415	5.41213	6.72295	6.95805	0.00871242	76	0.587974	-1.50736	2.84807	Cluster 240
MAL7P1.161	3.34996	2.99828	4.3462	4.95809	0.0525482	458	0.588471	-1.47802	2.82752	Cluster 11
PFC0176c	5.38986	5.82433	7.37067	6.8174	0.0516584	450	0.588791	-1.48694	2.82257	Cluster 241
PF10_0383_s	2.83632	3.11692	4.75223	4.14062	0.0486114	424	0.588037	-1.46981	2.81897	#N/A
PFI1455c	6.06631	7.06698	7.78306	8.40137	0.122016	990	0.63214	-1.52557	2.7767	Cluster 241
PF14_0438	6.13005	6.13005	7.42885	7.75527	0.0122346	105	0.597633	-1.46201	2.77256	Cluster 36
PF10_0306	5.06668	7.43683	7.43683	8.64362	0.310882	2441	0.653222	-1.78847	2.77205	Cluster 265
PF11_0094	5.06528	5.99201	6.26734	7.58427	0.224831	1772	0.650768	-1.39716	2.76891	Cluster 272
PF14_0195	3.03924	3.25177	4.61995	4.61312	0.00518292	50	0.531664	-1.47103	2.76471	Cluster 36
PF14_0168	3.71774	3.92213	5.67159	4.75486	0.0973076	820	0.608647	-1.39329	2.75356	Cluster 202
PF14_0523	5.7983	6.76809	7.88753	7.75056	0.0883945	758	0.598121	-1.53585	2.74627	Cluster 240
PF14_0067	5.38249	6.25303	7.34321	7.30181	0.0745991	652	0.586838	-1.50475	2.7136	Cluster 36
PFL2285c	3.59182	4.20476	5.29381	5.43502	0.0430638	372	0.593748	-1.46613	2.70484	Cluster 254
PFI1790w	3.20352	2.95121	5.0104	3.73999	0.182958	1453	0.645832	-1.29783	2.69048	Cluster 60
PFL2290w	5.88464	7.13501	7.31896	8.54407	0.245803	1944	0.648521	-1.42169	2.66953	Cluster 241
PFL1940w	4.58036	4.68654	6.34657	5.67318	0.0562049	503	0.573111	-1.37642	2.66546	Cluster 27
MAL13P1.228	6.76628	9.05839	9.64282	9.82768	0.253744	2016	0.645562	-1.82291	2.66063	Cluster 272
PFD1110w	8.59276	10.5834	11.1729	11.4479	0.228646	1810	0.647914	-1.72231	2.65685	Cluster 266
PF11_0325	2.65023	3.12382	4.36655	4.25703	0.0278884	228	0.627366	-1.42477	2.65086	Cluster 263
PFI1125c	7.03681	6.49601	8.5725	7.68661	0.119507	976	0.628023	-1.36315	2.64801	Cluster 240
MAL8P1.25	3.49011	3.40573	5.04695	4.60912	0.0251167	197	0.653926	-1.38011	2.63179	Cluster 49
PF10_0168	5.28917	6.48238	7.02301	7.69547	0.16435	1298	0.649425	-1.47347	2.62497	Cluster 238
PFI0460w	5.08365	6.757	7.09293	7.88213	0.232317	1841	0.647231	-1.5672	2.6215	Cluster 148
PFL2590w_s	4.09123	5.08318	5.49699	6.45787	0.181706	1442	0.646304	-1.39022	2.61201	#N/A
PF08_0122	5.39493	5.69177	6.93667	6.90703	0.0115066	101	0.584328	-1.3785	2.58641	Cluster 67
PF13_0267	3.65748	4.20434	5.50874	5.11881	0.0542211	476	0.584244	-1.38287	2.58515	#N/A
PF14_0644	5.2609	4.76915	6.49927	6.29783	0.0349614	295	0.607855	-1.38352	2.57788	#N/A
PFL2525c	3.73029	4.14723	5.49074	5.11696	0.0395845	338	0.600677	-1.36509	2.57068	#N/A
PF11_0033_s	2.94011	3.68897	4.87159	4.55147	0.0754722	656	0.590087	-1.39699	2.56294	#N/A
PF14_0495	8.87752	10.2196	10.7978	11.2657	0.172147	1360	0.64922	-1.48322	2.55155	Cluster 266
MAL8P1.63	4.65843	5.45123	6.62193	6.26477	0.0856369	739	0.594359	-1.38852	2.54163	Cluster 95
PF08_0136	3.8358	4.18797	5.30992	5.42401	0.0181519	157	0.593	-1.35508	2.54117	Cluster 6
PF10_0063a	3.81214	3.45057	5.09953	4.8573	0.0251168	198	0.650627	-1.34706	2.53299	#N/A
PF11_0481	4.84636	5.20313	5.81342	6.77415	0.131609	1062	0.635615	-1.26904	2.52552	Cluster 49
PFL0510c	4.33422	4.06381	5.69459	5.36899	0.0242975	192	0.649073	-1.33277	2.52383	Cluster 49
PF13_0066	4.57735	4.93313	6.27965	5.8947	0.0366066	312	0.601779	-1.33194	2.52065	Cluster 240
PF14_0224	6.21136	8.1691	8.01797	9.3454	0.334454	2580	0.66489	-1.49145	2.51346	Cluster 272
PF10_0164	11.4697	11.6097	13.0907	12.6061	0.0351844	300	0.601535	-1.30871	2.50926	#N/A
MAL7P1.178	4.28192	5.14295	6.1143	6.08401	0.0844568	729	0.59421	-1.38672	2.50272	Cluster 25
PFB0955w	3.0125	2.93487	4.83855	3.4148	0.24722	1958	0.647596	-1.15299	2.49909	#N/A
PFI0185w	4.99578	4.32399	6.04228	5.99716	0.0561736	500	0.576229	-1.35984	2.49885	Cluster 241
PF10_0368	2.98673	5.33132	5.56413	6.1891	0.292517	2309	0.649769	-1.71759	2.49596	Cluster 272
PFI0360c	7.86193	8.92715	9.53529	10.0396	0.141863	1135	0.641071	-1.39293	2.49441	Cluster 256
PFL0305c	6.22013	6.70921	7.69653	7.90344	0.0373406	321	0.596635	-1.33531	2.49388	Cluster 239
PFF0175c	8.16879	7.59666	9.43425	8.98481	0.0676338	594	0.583996	-1.32681	2.48986	#N/A
PF11_0148	4.53112	4.0745	5.90965	5.29488	0.0769392	669	0.589868	-1.29945	2.48623	Cluster 7
PFE1410c	3.53477	6.35428	6.57452	7.09486	0.318074	2477	0.65862	-1.89017	2.48391	Cluster 277
PFE1105c	4.01725	5.39407	5.953	6.34892	0.181115	1434	0.647795	-1.4453	2.4631	Cluster 253
PFL0300c	8.84297	10.5137	10.9989	11.3851	0.219535	1734	0.649362	-1.51367	2.45737	Cluster 266
PFI1165c	4.67395	5.15328	6.03493	6.40153	0.0495458	435	0.584185	-1.30461	2.45617	Cluster 21
PF14_0066	5.52071	6.24297	7.17301	7.26939	0.0666803	588	0.581638	-1.33936	2.4545	Cluster 207
PFE0945c	2.53657	2.74091	4.24346	3.54914	0.0737637	641	0.590225	-1.25756	2.45432	Cluster 49
PF10_0102	5.00902	5.21653	6.13089	6.64264	0.0439014	380	0.592553	-1.27399	2.45009	Cluster 240
MAL13P1.188	5.44201	7.27421	7.68673	8.12372	0.24215	1914	0.648897	-1.54711	2.44598	Cluster 265
PF10_0072	8.37846	9.45699	9.86536	10.6421	0.182103	1446	0.645924	-1.33602	2.44386	Cluster 266
PF14_0491	4.03357	4.35751	5.54096	5.44486	0.0165383	144	0.589061	-1.29737	2.44375	Cluster 241
PF11_0462	4.07932	5.0172	5.33968	6.30919	0.199005	1579	0.64642	-1.27618	2.43045	Cluster 278
PFE0315c	4.31204	4.71743	5.6683	5.93597	0.0338018	287	0.604075	-1.2874	2.4274	Cluster 35
PF13_0295	5.96885	6.26162	7.64493	7.10073	0.0553944	488	0.582208	-1.2576	2.42115	Cluster 3
PF11_0277	6.95505	9.27355	9.35552	10.1585	0.312465	2449	0.654403	-1.6427	2.41998	Cluster 266
PFE0880c	6.2145	5.68835	7.37631	7.1105	0.048304	420	0.589883	-1.29198	2.41872	Cluster 232
PF13_0226	4.52303	6.16929	6.42357	7.15782	0.250168	1981	0.64771	-1.44454	2.40772	Cluster 148
MAL8P1.205	7.42045	6.94675	8.80109	8.0405	0.10993	921	0.612194	-1.2372	2.40726	#N/A
MAL13P1.156	6.54478	6.90248	8.10624	7.88085	0.0266091	213	0.640742	-1.26992	2.40037	Cluster 261
MAL13P1.278	7.07495	7.85274	8.32875	9.11726	0.150849	1190	0.650171	-1.25916	2.39592	Cluster 275
PF14_0631	6.33401	6.4628	7.90313	7.36565	0.0465292	405	0.589256	-1.23599	2.39402	#N/A
PFF1020c	6.58477	8.66887	8.9036	9.50061	0.283328	2241	0.648456	-1.57529	2.39231	Cluster 261
PFL1765c	4.77583	5.34811	6.46803	6.20979	0.0554575	489	0.58168	-1.27694	2.38587	Cluster 241
PFL1770c	4.45143	5.09585	6.19834	5.90828	0.0685004	598	0.587523	-1.27967	2.3805	Cluster 36
PFC0831w	3.3423	4.87703	5.43382	5.66375	0.204796	1620	0.648394	-1.43912	2.37606	Cluster 202
PF11_0383	6.45914	7.66815	8.2281	8.6132	0.165842	1314	0.64734	-1.357	2.37299	Cluster 272
PF10_0355	4.47616	6.31831	5.81352	7.53068	0.417885	3097	0.692068	-1.27486	2.36291	#N/A
PF14_0222	8.34904	9.25673	9.6232	10.4715	0.183051	1455	0.645271	-1.24449	2.355	Cluster 275
PF14_0717	4.43642	6.09503	6.93637	6.48284	0.235081	1868	0.645467	-1.44388	2.35438	Cluster 196
PFF0080c_s	2.74052	3.77615	4.33721	4.79339	0.147153	1167	0.64674	-1.30697	2.35206	#N/A
PFL0955c	3.67964	3.84033	5.23312	4.70662	0.0480526	417	0.591035	-1.20988	2.34816	Cluster 32
PF11_0415	7.30443	9.54057	9.72162	10.3107	0.302035	2381	0.650624	-1.59365	2.34201	Cluster 272
PFF0710w	4.61946	6.52562	6.78186	7.34696	0.272221	2154	0.648198	-1.49187	2.3377	Cluster 256
PF10_0101	5.55013	5.60246	6.47889	7.06519	0.0555788	492	0.579398	-1.19574	2.3377	Cluster 263
MAL8P1.73	8.57365	10.5849	10.8612	11.3512	0.278104	2198	0.648952	-1.52696	2.33328	Cluster 266
PF10_0220	7.2101	8.90933	9.39083	9.63363	0.232639	1845	0.646724	-1.45252	2.33059	Cluster 253
PF14_0697	6.97235	7.37618	8.7007	8.03431	0.0921133	788	0.599555	-1.19324	2.32511	Cluster 125
PFF0645c	4.65727	5.90641	6.32785	6.87745	0.192545	1538	0.642109	-1.32081	2.32246	#N/A
PFL1030w	5.10532	6.20884	6.65423	7.23334	0.174948	1377	0.651639	-1.2867	2.31744	Cluster 241
PFI1330c	7.95178	7.42022	9.20315	8.57415	0.0999563	839	0.611056	-1.20265	2.3171	Cluster 151
PF07_0124	6.34069	6.37752	7.49278	7.64468	0.00414816	44	0.483543	-1.20962	2.31579	0
PF11_0416	5.00192	5.33124	5.90054	6.74905	0.125888	1019	0.633638	-1.15821	2.31392	Cluster 263
MAL7P1.156	4.71537	3.7467	5.89304	5.00861	0.203983	1617	0.64702	-1.21979	2.30811	Cluster 263
PF13_0285	6.72399	8.03411	8.46263	8.95255	0.197873	1572	0.645606	-1.32854	2.30596	Cluster 272
PF10_0062	7.13051	7.3461	8.68776	8.15504	0.054234	477	0.583158	-1.1831	2.30301	Cluster 254
PFL2110c	6.78064	7.60916	7.73367	8.93121	0.258623	2060	0.643922	-1.13754	2.29693	Cluster 243
PF13_0314	4.52443	5.22759	5.85278	6.33796	0.103932	872	0.611316	-1.21936	2.29301	Cluster 49
PFL1435c	8.18955	9.298	9.5172	10.4286	0.22884	1814	0.647034	-1.22911	2.291	Cluster 266
PFI0840w	3.22098	3.1899	4.47617	4.32177	0.00432521	46	0.482261	-1.19353	2.29025	Cluster 2
PF14_0694	6.72286	7.90122	8.49808	8.73067	0.162374	1285	0.648106	-1.30234	2.28139	Cluster 272
PF11_0410	5.71471	6.39577	6.71427	7.6915	0.193815	1545	0.643416	-1.14765	2.28	Cluster 254
PFL0480w	6.94405	7.46718	8.13373	8.64939	0.0839999	726	0.593437	-1.18594	2.27407	Cluster 278
PF10_0247	8.08555	8.47074	9.22837	9.67964	0.0581523	519	0.574688	-1.17586	2.26674	Cluster 234
PFL2505c	8.94851	10.597	11.0092	11.3256	0.23846	1892	0.646438	-1.39466	2.26522	Cluster 261
PF14_0333	8.99098	9.59333	10.1587	10.7801	0.112721	935	0.618338	-1.17724	2.26457	Cluster 261
PF13_0196	3.4702	5.52244	5.51924	6.38031	0.321517	2498	0.660153	-1.45346	2.26423	Cluster 264
PFE1235c	5.35503	5.91959	6.95508	6.71073	0.0602652	544	0.568199	-1.19559	2.2553	Cluster 12
PFL2510w	3.82451	5.18345	5.53991	6.06553	0.216576	1710	0.649603	-1.29874	2.2472	Cluster 272
PFD1000c_s	2.38464	2.05594	3.90952	2.59212	0.268333	2119	0.649494	-1.03053	2.24484	#N/A
PF08_0062	2.22005	2.10382	3.4055	3.24706	0.00704497	62	0.582801	-1.16434	2.24287	Cluster 226
PF10_0071	8.16209	9.19073	9.53937	10.2384	0.190506	1518	0.643678	-1.21247	2.2417	Cluster 234
PFD0230c	9.70184	11.1419	11.5793	11.9183	0.214681	1693	0.650383	-1.32695	2.2411	Cluster 266
PF14_0093	6.73754	7.42159	7.86055	8.60844	0.150302	1185	0.65055	-1.15493	2.23875	Cluster 210
PFC0305w	4.03277	4.77229	5.53862	5.67821	0.0851224	733	0.595625	-1.20588	2.23565	Cluster 36
PF10_0258	5.97488	4.69074	7.01424	6.09849	0.260943	2076	0.644691	-1.22356	2.22936	Cluster 136
MAL13P1.166	8.27461	9.43428	9.93539	10.2893	0.173678	1369	0.65069	-1.25789	2.22716	Cluster 248
PF14_0388	7.36282	8.37247	8.52346	9.52161	0.245285	1941	0.648154	-1.15489	2.2237	Cluster 256
PFE0120c	3.42278	4.25558	5.14937	4.94476	0.106297	893	0.610523	-1.20789	2.22258	Cluster 27
PFL0320w	5.0139	5.97848	6.76803	6.68468	0.126198	1021	0.633959	-1.23017	2.22162	Cluster 2
PF14_0810	4.51276	4.0357	5.55492	5.31902	0.0485892	423	0.589158	-1.16274	2.21595	Cluster 178
PFL0645c	3.20115	3.23122	4.36565	4.35168	0.000210408	3	0.359728	-1.14248	2.2075	Cluster 8
PF07_0094	5.4914	5.95436	6.70205	7.04383	0.0572683	511	0.574813	-1.15006	2.20636	Cluster 240
PF11_0147	4.41726	3.996	5.4553	5.25377	0.0389721	331	0.603891	-1.14791	2.19786	#N/A
PF13_0255	5.37678	7.22354	7.41606	7.95899	0.286174	2258	0.650038	-1.38737	2.1969	Cluster 272
PFB0935w	5.46384	6.91657	7.43888	7.56095	0.214206	1689	0.650481	-1.30971	2.19677	Cluster 243
PF14_0043	4.6846	5.09405	6.21494	5.83419	0.0556326	493	0.578782	-1.13524	2.19357	Cluster 7
PF11_0194	8.48428	9.19513	9.40794	10.4423	0.225832	1783	0.649631	-1.0854	2.19289	Cluster 261
PFF0310w	4.44887	4.08266	5.33081	5.48386	0.0289168	238	0.623168	-1.14157	2.19163	Cluster 256
MAL7P1.229	4.57832	6.36521	6.52715	7.13345	0.286552	2262	0.649746	-1.35853	2.18792	Cluster 283
PFC0185w	5.5259	7.22637	7.16856	8.15114	0.321198	2495	0.66029	-1.28372	2.18639	Cluster 276
PFI1345c	4.15626	4.50315	4.98349	5.83034	0.142781	1142	0.641263	-1.07721	2.18567	#N/A
PFA0265c	9.06819	10.4531	10.609	11.3848	0.259627	2067	0.644231	-1.23629	2.18504	Cluster 266
MAL8P1.6	6.89992	7.25852	8.08974	8.33149	0.0346421	293	0.606414	-1.13139	2.18153	Cluster 240
PFL0385c	3.49052	3.46299	4.85053	4.29947	0.057692	516	0.573454	-1.09825	2.18001	Cluster 49
PF10_0061	3.38959	4.54382	5.28398	5.10754	0.169909	1343	0.648892	-1.22906	2.17238	Cluster 35
PFI1550c	7.40552	7.80914	8.51587	8.93398	0.0614358	552	0.570841	-1.1176	2.17139	Cluster 261
PF14_0173	7.9131	8.6921	8.91963	9.8686	0.217365	1719	0.648555	-1.09152	2.16779	Cluster 272
PF13_0038	3.2424	4.45904	4.61859	5.44265	0.249523	1977	0.647345	-1.1799	2.16344	Cluster 36
PFF1365c	7.84494	9.73335	9.70873	10.5525	0.324056	2519	0.659818	-1.34146	2.16315	#N/A
PF11_0278	9.76535	10.6186	10.7502	11.7933	0.250228	1982	0.647539	-1.07978	2.15828	Cluster 266
PFB0620w	6.30837	6.0594	7.67118	6.79367	0.148242	1172	0.648751	-1.04854	2.1568	Cluster 40
PF08_0058	8.92814	10.8544	10.8037	11.6686	0.330745	2557	0.66343	-1.34485	2.15636	#N/A
PF10_0344	9.85001	10.8681	11.241	11.8129	0.183473	1458	0.645428	-1.16786	2.15547	Cluster 266
PFF0995c	8.49815	10.0419	10.3079	10.7964	0.254129	2019	0.645581	-1.2821	2.15151	#N/A
PFL0925w	6.52222	7.76568	7.93238	8.7195	0.249432	1976	0.647439	-1.18199	2.15099	Cluster 281
MAL13P1.405	9.13976	10.0148	10.5829	10.8896	0.129619	1047	0.634972	-1.159	2.1462	Cluster 274
PF11_0168	9.16396	10.2939	10.474	11.2853	0.239863	1901	0.647163	-1.1507	2.14219	Cluster 234
PF14_0272	6.78654	6.22543	7.96531	7.19729	0.152179	1202	0.649356	-1.07531	2.14164	Cluster 240
PF08_0091	6.00757	7.80637	8.20327	8.32956	0.270622	2133	0.650736	-1.35945	2.13902	#N/A
PF11_0064	5.1142	6.30096	6.78299	7.05089	0.185137	1467	0.647285	-1.20936	2.13885	Cluster 213
PF08_0077	4.83691	5.33294	6.07796	6.31557	0.0560819	499	0.576441	-1.11184	2.13689	Cluster 263
PFD0195c	8.03585	8.93553	9.35383	9.89401	0.162292	1284	0.648283	-1.13823	2.13515	Cluster 275
PFI1380c	6.13663	5.91434	7.03733	7.19652	0.0153287	134	0.586724	-1.09144	2.12779	Cluster 262
PF10_0196	5.86813	7.30249	7.50246	8.1182	0.257077	2041	0.646031	-1.22502	2.12323	Cluster 252
PFF0985c	2.80288	3.13989	3.79751	4.28451	0.0688235	600	0.588326	-1.06963	2.11442	Cluster 213
PFL1340c	8.53534	9.50667	9.83488	10.4601	0.190429	1517	0.643843	-1.12646	2.11376	Cluster 280
PFF0705c	6.2164	6.32938	6.89374	7.7016	0.128558	1036	0.636461	-1.02478	2.1133	Cluster 221
MAL13P1.94	9.88705	10.5993	10.9388	11.6932	0.174563	1375	0.651151	-1.07278	2.11113	Cluster 253
PF11_0230	5.33247	6.12927	6.56859	7.10269	0.147801	1168	0.649035	-1.10477	2.10675	Cluster 51
PF14_0362	3.77732	4.73433	5.15777	5.61809	0.166658	1322	0.646586	-1.1321	2.10299	Cluster 243
PFA0440w	4.29145	7.27421	7.45433	7.57453	0.365765	2808	0.668094	-1.7316	2.09888	Cluster 261
PF14_0155	5.51322	6.21858	7.05048	6.90025	0.0913856	784	0.597853	-1.10946	2.09759	Cluster 240
MAL13P1.38	7.21358	9.05476	9.12844	9.75987	0.31057	2435	0.654175	-1.30999	2.09732	Cluster 275
PF10_0094	9.2418	10.5465	10.6697	11.4389	0.265207	2096	0.648973	-1.16017	2.09671	Cluster 266
PFI1015w	4.34992	5.30047	5.32875	6.4121	0.284006	2245	0.648849	-1.04523	2.0961	0
PF10_0138	5.29691	7.8404	8.22057	8.04487	0.344679	2660	0.664608	-1.56407	2.09449	Cluster 266
PF13_0019	8.46355	9.52117	9.84806	10.4055	0.198156	1576	0.644888	-1.13441	2.09412	Cluster 211
PF07_0060	6.5375	7.03499	7.8388	7.90814	0.0494382	433	0.585609	-1.08722	2.09406	Cluster 240
PF10_0040	3.91221	4.27604	5.31169	5.01382	0.0451504	390	0.593785	-1.06863	2.09197	Cluster 193
PF10_0308	5.90155	6.62655	6.98327	7.67637	0.167488	1323	0.649316	-1.06577	2.08771	Cluster 256
PFD0295c	9.37531	10.2394	10.7692	11.0769	0.135491	1086	0.639901	-1.11566	2.08507	#N/A
PF13_0173	5.82436	6.49093	6.39687	7.78968	0.349304	2689	0.666262	-0.93563	2.08407	#N/A
PF13_0197	4.85973	6.02455	6.26253	6.89467	0.228474	1805	0.64922	-1.13646	2.07961	#N/A
MAL7P1.144	4.47567	4.76221	6.07079	5.14342	0.178673	1410	0.649939	-0.988161	2.07674	Cluster 95
PFI0845w	8.45546	9.71177	9.98877	10.5061	0.228809	1813	0.647304	-1.16382	2.07664	Cluster 266
PF10_0351	4.48098	6.83852	6.76777	7.45149	0.358918	2765	0.665782	-1.44988	2.0764	Cluster 272
PF14_0703	2.759	4.97999	5.52411	5.06793	0.33527	2589	0.664195	-1.42653	2.07575	Cluster 279
PF14_0572	4.98446	5.4193	5.81277	6.619	0.157263	1235	0.653117	-1.01401	2.07525	Cluster 272
PF10_0139	3.03983	4.33204	4.48503	5.18586	0.258282	2055	0.644637	-1.1495	2.07278	Cluster 87
PFI0785c	7.35868	9.13393	9.13819	9.87825	0.319821	2491	0.658515	-1.26192	2.07264	Cluster 266
MAL8P1.135	5.24554	5.63708	6.45604	6.554	0.0341601	289	0.606253	-1.06371	2.07239	Cluster 239
PF10_0135	9.10436	9.64016	9.9436	10.8159	0.187882	1494	0.64501	-1.00748	2.06722	Cluster 266
PFD0860w	6.96569	6.92525	7.88679	8.08601	0.00940036	78	0.618134	-1.04093	2.06226	Cluster 239
PFE0220w	5.43272	5.16039	6.44321	6.23904	0.0255316	202	0.648276	-1.04457	2.05875	Cluster 67
PF11_0528	4.7923	4.9038	5.34639	6.28276	0.176876	1389	0.653129	-0.966528	2.0564	Cluster 253
MAL13P1.84	6.56761	6.13323	7.64301	7.12242	0.0930411	794	0.601017	-1.03229	2.05532	Cluster 67
PF14_0747	2.38544	2.34313	3.62722	3.13648	0.0538871	474	0.583095	-1.01757	2.05363	#N/A
PF14_0213	7.61673	7.90437	8.35781	9.14585	0.141906	1136	0.640699	-0.991283	2.05235	Cluster 263
PFL0370w	2.97912	3.14179	3.98004	4.20937	0.0179799	155	0.594962	-1.03425	2.05126	Cluster 36
PF11_0114a	6.5623	5.96877	7.32171	7.34163	0.0695705	608	0.586886	-1.06614	2.05034	#N/A
PF14_0664	2.40485	2.66243	3.76166	3.3561	0.0507564	445	0.58501	-1.02524	2.04728	Cluster 196
PF14_0210	4.00359	4.34485	5.16829	5.26509	0.0277474	227	0.626945	-1.04247	2.04658	Cluster 49
PFL0885w	7.88009	10.0008	9.88081	10.6742	0.359023	2766	0.665737	-1.33705	2.04481	Cluster 269
MAL13P1.268	2.69139	3.0807	4.13555	3.69229	0.0734028	636	0.591954	-1.02787	2.04448	Cluster 23
PFB0976w_s	3.42565	3.92808	5.21529	3.99426	0.295072	2325	0.650936	-0.92791	2.04435	#N/A
PFL0060w	5.64053	6.85402	7.51241	7.28208	0.203641	1613	0.647534	-1.14997	2.04283	Cluster 18
PF08_0073	3.62722	5.06727	5.29177	5.76831	0.259221	2063	0.644471	-1.18279	2.0416	Cluster 275
PF11_0242	7.1554	8.31334	8.49693	9.17507	0.242315	1916	0.648659	-1.10163	2.03909	Cluster 260
PF13_0161	7.85888	8.49511	9.27312	9.20515	0.0799916	699	0.586948	-1.06214	2.03884	Cluster 279
PF11_0190	6.52786	8.22066	8.17918	8.98216	0.326711	2539	0.659984	-1.20641	2.03686	Cluster 227
PFI0320w	6.06155	6.9479	7.8893	7.23148	0.195906	1558	0.644932	-1.05566	2.0361	Cluster 28
PF13_0289	6.25254	6.43039	7.5791	7.1254	0.0534895	470	0.583718	-1.01078	2.0361	#N/A
PF10_0146	3.72921	4.97513	4.84946	5.95792	0.334453	2579	0.665146	-1.05152	2.03488	#N/A
PFC0145c	5.19921	6.47859	7.0121	6.98643	0.211417	1674	0.647766	-1.16037	2.03217	Cluster 227
MAL8P1.141	3.7898	4.02661	4.80512	5.04829	0.0266619	214	0.639013	-1.0185	2.02618	Cluster 47
PF10_0406	3.80295	4.90488	5.12989	5.75284	0.227905	1801	0.649042	-1.08745	2.02521	#N/A
MAL8P1.12	7.23657	8.74664	8.65101	9.5932	0.331759	2565	0.663388	-1.13051	2.0236	Cluster 243
PF13_0276	3.57877	5.23004	5.78373	5.49273	0.278946	2204	0.649145	-1.23382	2.02339	Cluster 38
PF11_0340	6.49503	7.78847	8.08077	8.4847	0.234207	1857	0.646876	-1.14098	2.02053	0
PF11_0236	5.98724	6.42443	7.22847	7.24234	0.0422814	366	0.592517	-1.02957	2.01823	Cluster 218
PF13_0271	5.96313	6.80263	7.29174	7.60021	0.140574	1125	0.640891	-1.06309	2.01545	Cluster 40
PFD0425w	4.96626	5.66733	6.67701	5.97585	0.178621	1409	0.650209	-1.00964	2.01343	Cluster 207
PF10_0407	6.78001	6.52937	7.87879	7.42146	0.0622766	558	0.572431	-0.995433	2.01118	Cluster 240
PFI0100c	4.73434	5.96179	6.13079	6.76518	0.252356	2005	0.645552	-1.09992	2.01075	Cluster 272
PF10_0292	8.39146	9.13647	9.50885	10.0741	0.159094	1252	0.651753	-1.02753	2.0104	Cluster 243
PFA0120c	3.36329	3.53957	4.44532	4.4774	0.00777724	65	0.613684	-1.00993	2.01019	Cluster 231
PFL1415w	4.15538	5.45769	5.59356	6.24094	0.266216	2106	0.648349	-1.11071	2.00627	Cluster 173
PFE0420c	7.34831	8.29181	8.5255	9.19654	0.213971	1688	0.650152	-1.04096	2.00532	Cluster 244
PF14_0235	4.62995	4.89553	5.43002	6.04858	0.101097	845	0.613639	-0.976559	2.00466	Cluster 278
PFB0680w	9.48	10.5687	10.7432	11.4271	0.240688	1907	0.647345	-1.06079	2.00082	Cluster 266
PF10_0348	9.1337	9.94037	10.2481	10.8711	0.182606	1450	0.645921	-1.0226	2.00043	Cluster 261
