# Supplementary material for: Transcriptional profiling defines dynamics of parasite tissue sequestration during malaria infection
Source: Genome Med. 2015 Feb 27;7(1):19. doi: 10.1186/s13073-015-0133-7 (PMC4342211; doi:10.1186/s13073-015-0133-7)
Supplement: Additional file 5: Table S6. — Aggregate normalized co-expression of cluster members with PFL1085w. Genes are ordered according to their z-score normalized Pearson correlations with PFL1085w (the ‘Z (Distance)’ column). [file 13073_2015_133_MOESM5_ESM.xlsx]

## Sheet: PFL1085w_cor
PFL1085w co-expression matrix
Gene	Z (Distance)	Cluster	Rank
PFD0390C	-3.33121	Cluster 67	1
PFB0176C	-3.26381	Cluster 258	2
PFB0425C	-3.03585	Cluster 143	3
PFD0220C	-2.8185	Cluster 254	4
PF10_0192	-2.75136	Cluster 224	5
PF08_0133	-2.72984	Cluster 13	6
PFI0330C	-2.72248	Cluster 129	7
PF13_0075	-2.71721		8
PFE0235C	-2.4985	Cluster 213	9
PFA0355W	-2.40567	Cluster 195	10
PFC0620W	-2.3837	Cluster 213	11
PFA0035C	-2.37367	Cluster 226	12
PFA0675W	-2.32852	Cluster 36	13
PFB0230C	-2.31689	Cluster 55	14
PFD0490C	-2.3127	Cluster 252	15
PFL2525C	-2.16559	Cluster 13	16
MAL8P1.162	-2.14759	Cluster 143	17
PFD0475C	-2.14327	Cluster 183	18
PFB0256W	-2.11362	Cluster 20	19
PF13_0074	-2.09736		20
PFF0075C	-2.0709	Cluster 81	21
PF11_0185	-2.05199	Cluster 255	22
PF14_0631	-2.04178	Cluster 110	23
PFF0175C	-1.97739	Cluster 110	24
PF13_0115	-1.97172		25
MAL7P1.128	-1.96658	Cluster 252	26
PFD0010W	-1.92107	Cluster 149	27
PF14_0706	-1.86563	Cluster 81	28
PFA0650W	-1.83478		29
PFB0855C	-1.8315	Cluster 160	30
PF13_0267	-1.80754	Cluster 81	31
PFD1160W	-1.80605	Cluster 8	32
PFB0685C	-1.80503	Cluster 255	33
PF08_0091	-1.78167	Cluster 253	34
PFD0370W	-1.76307	Cluster 99	35
PF14_0736	-1.7469	Cluster 13	36
PFF1470C	-1.74382	Cluster 216	37
PFA0640C	-1.72955	Cluster 81	38
PF14_0644	-1.71524	Cluster 110	39
PFD0105C	-1.68563	Cluster 9	40
PFF0180W	-1.66571	Cluster 182	41
PFI1715W	-1.66532	Cluster 264	42
PF10_0376	-1.63538	Cluster 249	43
PFF1270C	-1.60084	Cluster 77	44
PF14_0294	-1.58468	Cluster 110	45
PFF1125C	-1.58324	Cluster 102	46
PFF0225W	-1.57296	Cluster 195	47
MAL8P1.1	-1.56911	Cluster 55	48
PF14_0647	-1.55126	Cluster 238	49
PF11_0256	-1.52714	Cluster 20	50
PFF0235C	-1.52648	Cluster 153	51
PFI1770W	-1.50179	Cluster 13	52
PFD1035W	-1.494	Cluster 110	53
MAL8P1.154	-1.4603	Cluster 13	54
PFE0935C	-1.45356	Cluster 110	55
PFA0625W	-1.4474	Cluster 215	56
PFF1255W	-1.44307	Cluster 6	57
PF14_0692	-1.43196	Cluster 226	58
PFD1120C	-1.43138	Cluster 255	59
PFF0875W	-1.42963	Cluster 224	60
PFF0375C	-1.41527	Cluster 243	61
PFF0975C	-1.41378	Cluster 278	62
PFA0655W	-1.395	Cluster 52	63
PFF1280W	-1.38552	Cluster 216	64
PFF0870W	-1.38001	Cluster 143	65
PFA0665W	-1.37931	Cluster 55	66
PFD0100C	-1.35937	Cluster 279	67
PF14_0295	-1.35848	Cluster 218	68
PFF0230C	-1.34864	Cluster 216	69
PFF0645C	-1.34715	Cluster 224	70
PFF0185C	-1.34295	Cluster 239	71
MAL13P1.137	-1.33403	Cluster 242	72
PF11_0037	-1.33222	Cluster 81	73
PFA0725W	-1.33093	Cluster 249	74
PF14_0700	-1.31989	Cluster 81	75
PFF0730C	-1.31567	Cluster 258	76
PFF0390W	-1.31533	Cluster 195	77
PFF0810C	-1.31489	Cluster 6	78
PFI0585C	-1.30345	Cluster 147	79
PFL1205C	-1.29977	Cluster 142	80
PFF1210W	-1.29714	Cluster 272	81
PF10_0206	-1.28569	Cluster 65	82
PFF0490W	-1.28132	Cluster 264	83
PF14_0320	-1.27789	Cluster 255	84
PFF0270C	-1.27571	Cluster 252	85
PFF1120C	-1.27265	Cluster 216	86
PFF0360W	-1.26801	Cluster 195	87
PFD0465W	-1.25065	Cluster 144	88
MAL13P1.301	-1.24976	Cluster 84	89
PFF1075W	-1.23961	Cluster 155	90
PF00_0002	-1.23373	Cluster 263	91
PFF0200C	-1.23263	Cluster 213	92
PFB0650W	-1.23246	Cluster 249	93
PF10_0190	-1.22822	Cluster 249	94
PF11_0035	-1.21968	Cluster 267	95
PFF0805C	-1.20136	Cluster 208	96
PF13_0173	-1.19644	Cluster 272	97
PFE0705C	-1.18997	Cluster 208	98
PFF0085W	-1.18186		99
PFA0395C	-1.17453	Cluster 141	100
PFF1140C	-1.1721	Cluster 174	101
PFF0280W	-1.16947	Cluster 32	102
PFI1520W	-1.16456	Cluster 20	103
PFB0279W	-1.15857	Cluster 81	104
PFF0440W	-1.15793	Cluster 239	105
PFF0380W	-1.14562	Cluster 49	106
MAL8P1.133	-1.14385	Cluster 258	107
PF11_0357	-1.14073	Cluster 110	108
PFE0320W	-1.13363	Cluster 249	109
MAL8P1.204	-1.1316	Cluster 25	110
PF14_0751	-1.12907	Cluster 44	111
MAL8P1.96	-1.12408	Cluster 218	112
PF10_0131	-1.11451	Cluster 264	113
PFF0165C	-1.11009	Cluster 164	114
PFF0275C	-1.10027	Cluster 36	115
PFF0245W	-1.0983	Cluster 165	116
PFF0680C	-1.09267	Cluster 224	117
PFC0165W	-1.09231	Cluster 102	118
PF11_0402	-1.08958	Cluster 81	119
PFF0150C	-1.08863	Cluster 178	120
PF14_0302	-1.07596	Cluster 253	121
PFB0280W	-1.07559	Cluster 81	122
PFF0660W	-1.07161	Cluster 243	123
PFF0575C	-1.07018	Cluster 120	124
PFL1075W	-1.06565	Cluster 179	125
PFF0095C	-1.06061	Cluster 6	126
PFF0685C	-1.05539	Cluster 142	127
PFF1485W	-1.05133	Cluster 190	128
PF14_0696	-1.04799	Cluster 182	129
PF14_0468	-1.04658	Cluster 253	130
PFI1345C	-1.03573	Cluster 8	131
PF14_0747	-1.03519	Cluster 249	132
PF11_0147	-1.03477	Cluster 210	133
PFL0345W	-1.02663	Cluster 215	134
PF10_0336	-1.02443	Cluster 224	135
PFF0265C	-1.02095	Cluster 216	136
PF10_0250	-1.01873	Cluster 21	137
PF10_0342	-1.0163	Cluster 253	138
PFE0500C	-1.01243	Cluster 238	139
PF13_0197	-1.00933	Cluster 272	140
PFF0255C	-1.00756	Cluster 216	141
PF14_0151	-0.999119	Cluster 238	142
PF08_0023	-0.997838	Cluster 240	143
PF14_0395	-0.992447	Cluster 228	144
PFL2160C	-0.985282	Cluster 208	145
PF14_0308	-0.980036	Cluster 132	146
PF10_0161	-0.979645	Cluster 125	147
PFF1195C	-0.979258	Cluster 226	148
PF08_0002	-0.978551	Cluster 110	149
PF10_0140	-0.977645	Cluster 216	150
PFF1180W	-0.974405	Cluster 237	151
PF13_0072	-0.971927	Cluster 265	152
PFF1475C	-0.971522	Cluster 213	153
PFA0380W	-0.960571	Cluster 210	154
PFF1365C	-0.958479	Cluster 208	155
PF14_0405	-0.956207	Cluster 218	156
PFD0520C	-0.953969	Cluster 20	157
PFF0595C	-0.953572	Cluster 234	158
PF14_0722	-0.950835	Cluster 32	159
PFI0980W	-0.944735	Cluster 110	160
PFF0215W	-0.936511	Cluster 252	161
PF07_0056	-0.934537	Cluster 229	162
PF14_0537	-0.933282	Cluster 209	163
MAL13P1.151	-0.932273	Cluster 102	164
PFC0275W	-0.931848	Cluster 212	165
PFB0470W	-0.928424	Cluster 147	166
MAL13P1.157	-0.927935	Cluster 226	167
MAL13P1.72	-0.92676	Cluster 141	168
MAL8P1.99	-0.923341	Cluster 183	169
PF14_0313	-0.922149	Cluster 209	170
PF13_0339	-0.922012	Cluster 47	171
PFL1730C	-0.913752	Cluster 21	172
PF11_0223	-0.913487	Cluster 203	173
PFC0265C	-0.911878	Cluster 135	174
MAL7P1.202	-0.909015	Cluster 31	175
PF08_0066	-0.908631	Cluster 210	176
PFL2070W	-0.907653	Cluster 192	177
PFC0175W	-0.905777	Cluster 141	178
MAL13P1.332	-0.90536	Cluster 141	179
PFI0735C	-0.902331	Cluster 203	180
PFD0590C	-0.90055	Cluster 216	181
PFL0340W	-0.898038	Cluster 164	182
PFF0460W	-0.897699	Cluster 256	183
PFL1330C	-0.895004	Cluster 203	184
PFD0620C	-0.892746	Cluster 143	185
PFF1400W	-0.891543	Cluster 165	186
PF07_0028	-0.891117	Cluster 36	187
PFE0970W	-0.885768	Cluster 183	188
PF11_0186	-0.884138		189
MAL8P1.29	-0.882354	Cluster 199	190
PFF0385C	-0.881384	Cluster 102	191
MAL13P1.188	-0.881016	Cluster 265	192
PFI1000W	-0.880248	Cluster 179	193
PF11_0383	-0.873947	Cluster 272	194
PFL1540C	-0.871119	Cluster 180	195
PFF0540C	-0.869017	Cluster 102	196
PF10_0154	-0.862247	Cluster 180	197
PF08_0058	-0.858226	Cluster 234	198
PF11_0527	-0.857797	Cluster 186	199
PF11_0367	-0.857742	Cluster 206	200
PFF0205W	-0.857007	Cluster 153	201
PFE1175W	-0.85576	Cluster 178	202
PFL0905C	-0.855652	Cluster 20	203
PFF0895W	-0.855458	Cluster 231	204
PFF1065C	-0.855017	Cluster 245	205
PFL0225C	-0.852631	Cluster 157	206
PF14_0745	-0.850883	Cluster 44	207
PFE1330C	-0.850655	Cluster 165	208
PFL2390C	-0.849198		209
PFF0195C	-0.847411	Cluster 153	210
PF14_0699	-0.846235	Cluster 164	211
MAL13P1.220	-0.845321	Cluster 240	212
PF14_0283	-0.842526	Cluster 150	213
PFC0820W	-0.841383	Cluster 278	214
PFD1085W	-0.841154	Cluster 218	215
PF14_0319	-0.83939	Cluster 213	216
PFF0720W	-0.837186	Cluster 224	217
PF10_0168	-0.83628	Cluster 238	218
MAL13P1.313	-0.83474	Cluster 110	219
PFF0995C	-0.833614	Cluster 256	220
MAL7P1.167	-0.828008	Cluster 237	221
PFI1210W	-0.827473	Cluster 257	222
PFI1165C	-0.824746	Cluster 21	223
PF11_0476	-0.824564	Cluster 209	224
PFD0330W	-0.823576	Cluster 218	225
PF14_0243B	-0.822713	Cluster 267	226
PFC0500W	-0.822089	Cluster 216	227
PFC0345W	-0.82124	Cluster 253	228
PF11_0277	-0.821063	Cluster 266	229
PF14_0695	-0.819897	Cluster 201	230
PFI0960W	-0.819448	Cluster 160	231
PFF0170W	-0.817614	Cluster 213	232
PF13_0193	-0.816495	Cluster 210	233
PF14_0131	-0.815615	Cluster 21	234
PFE0360C	-0.813397	Cluster 272	235
PF14_0116	-0.813385	Cluster 114	236
PFI0465C	-0.81305	Cluster 212	237
PFI0555C	-0.811994	Cluster 126	238
PFA0320W	-0.811048	Cluster 212	239
PFF0675C	-0.809951	Cluster 277	240
PFF1085C	-0.809178	Cluster 139	241
MAL13P1.314	-0.808647	Cluster 144	242
PFA0535C	-0.807937	Cluster 3	243
PFD0295C	-0.806868	Cluster 253	244
PF14_0466	-0.806378	Cluster 131	245
PF07_0076	-0.805368	Cluster 278	246
PFF0715C	-0.804718	Cluster 208	247
PF14_0591	-0.803888	Cluster 213	248
PF10_0249	-0.80252	Cluster 221	249
PF14_0774	-0.801704	Cluster 256	250
PF14_0129	-0.80147	Cluster 263	251
MAL8P1.113	-0.800932	Cluster 171	252
PFB0205C	-0.79964	Cluster 141	253
PF14_0376	-0.798272	Cluster 189	254
PF07_0120	-0.796369	Cluster 180	255
PF14_0085	-0.795678	Cluster 8	256
PF11_0054	-0.795027	Cluster 182	257
PF14_0062	-0.793396	Cluster 226	258
PF14_0744	-0.793377	Cluster 44	259
PFI1620C	-0.793148	Cluster 182	260
PF13_0188	-0.793091	Cluster 216	261
PF13_0060	-0.792152	Cluster 20	262
PFA0015C	-0.791532	Cluster 55	263
PF11_0373	-0.789611	Cluster 266	264
PF10_0286	-0.788786	Cluster 141	265
PFE0240C	-0.7884	Cluster 224	266
PFA0280W	-0.787383	Cluster 199	267
PF10_0146	-0.787079	Cluster 265	268
PFB0235W	-0.785829	Cluster 263	269
PF14_0409	-0.78517	Cluster 228	270
PFC0940C	-0.783905	Cluster 278	271
PF14_0194	-0.78267	Cluster 96	272
PF14_0754	-0.77974	Cluster 65	273
PFL1100W	-0.779127	Cluster 153	274
PFD0405W	-0.777667	Cluster 7	275
PFI1335W	-0.776166	Cluster 240	276
PFL0265W	-0.774863	Cluster 216	277
PF08_0017	-0.772506	Cluster 49	278
PF11_0420	-0.770984	Cluster 203	279
MAL13P1.23	-0.766519	Cluster 272	280
MAL13P1.145	-0.76553	Cluster 254	281
PFE1295C	-0.765122	Cluster 141	282
MAL7P1.30	-0.764787	Cluster 182	283
PFI1160W	-0.764609	Cluster 195	284
PFL0370W	-0.763963	Cluster 36	285
MAL13P1.330	-0.760012	Cluster 173	286
MAL13P1.285	-0.759866	Cluster 216	287
PF11_0038	-0.759796	Cluster 44	288
PF10_0290	-0.758898	Cluster 221	289
PF10_0357	-0.757137	Cluster 234	290
PF10_0186	-0.754857	Cluster 239	291
PFE1315W	-0.754473	Cluster 239	292
PFL0610W	-0.754074	Cluster 165	293
PF11_0334	-0.751589	Cluster 2	294
MAL7P1.100	-0.750417	Cluster 67	295
PF14_0463	-0.747734	Cluster 216	296
PF14_0238	-0.745279	Cluster 258	297
PF10_0252	-0.744764	Cluster 156	298
PFL0435W	-0.744123	Cluster 171	299
PF14_0654	-0.743671	Cluster 84	300
PFI1200W	-0.742905	Cluster 229	301
PF13_0355	-0.742045	Cluster 215	302
PFF0520W	-0.741993	Cluster 177	303
PF11_0060	-0.741196	Cluster 266	304
PF11_0306	-0.740496	Cluster 153	305
PF08_0030	-0.739145	Cluster 21	306
PF08_0053	-0.738224	Cluster 47	307
PF11_0240	-0.737721	Cluster 209	308
PFF0260W	-0.737433	Cluster 234	309
PFD0345C	-0.737012	Cluster 47	310
MAL13P1.105	-0.73678	Cluster 180	311
PFE1555C	-0.735937	Cluster 253	312
MAL7P1.114	-0.735842	Cluster 180	313
PF11_0474	-0.731808	Cluster 278	314
PF08_0062	-0.729934	Cluster 226	315
PF11_0079	-0.728573	Cluster 142	316
MAL8P1.144	-0.728334	Cluster 1	317
PFE0470W	-0.725674	Cluster 205	318
PF13_0292	-0.724287	Cluster 72	319
PFF1530C	-0.723851		320
MAL8P1.61	-0.723489	Cluster 203	321
PFE1300W	-0.722792	Cluster 199	322
PF13_0131	-0.720451	Cluster 166	323
PFF0210W	-0.720386	Cluster 56	324
PF11_0129	-0.719211	Cluster 160	325
PFL1670C	-0.718635	Cluster 102	326
MAL13P1.138	-0.716474	Cluster 165	327
PF10_0306	-0.716181	Cluster 265	328
PFL2005W	-0.715703	Cluster 171	329
PFL0630W	-0.715183	Cluster 212	330
MAL13P1.202	-0.714963	Cluster 238	331
MAL8P1.101	-0.714727	Cluster 218	332
PFF0670W	-0.71399		333
PF14_0701	-0.713648	Cluster 2	334
PFD0560W	-0.712445	Cluster 206	335
PF14_0557	-0.712412	Cluster 99	336
PF14_0705	-0.710612	Cluster 107	337
PF08_0084	-0.710261	Cluster 129	338
PF11_0389	-0.709744	Cluster 30	339
PF10_0221	-0.707764	Cluster 180	340
PFL0510C	-0.70644	Cluster 49	341
PFL1980C	-0.70542	Cluster 94	342
PF14_0496	-0.704423	Cluster 72	343
PF14_0026	-0.704191	Cluster 128	344
PFF1215W	-0.704185	Cluster 36	345
PF13_0299	-0.703246	Cluster 257	346
PF08_0021	-0.702525	Cluster 218	347
PFD0310W	-0.701554	Cluster 13	348
PF14_0711	-0.701259	Cluster 155	349
PF13_0030	-0.701169	Cluster 8	350
PFC0220W	-0.699971	Cluster 203	351
PFA0175W	-0.699785	Cluster 195	352
PFC0320W	-0.699775	Cluster 218	353
PFL0410W	-0.699582	Cluster 21	354
PF14_0668	-0.699021	Cluster 132	355
PF13_0189	-0.697875	Cluster 203	356
PF10_0165	-0.696806	Cluster 189	357
PFD0420C	-0.6966	Cluster 205	358
PFC0570C	-0.689328	Cluster 199	359
PF10_0189	-0.688846	Cluster 253	360
PF10_0145	-0.688839	Cluster 2	361
MAL8P1.27	-0.688576	Cluster 216	362
PFL2165W	-0.688528	Cluster 208	363
PF14_0704	-0.688303	Cluster 112	364
PFF0080C	-0.688166	Cluster 148	365
PF10_0362	-0.686781	Cluster 180	366
PF14_0165	-0.686285	Cluster 202	367
PFB0770C	-0.683359	Cluster 242	368
PF11_0525	-0.682643	Cluster 136	369
PF14_0454	-0.681393	Cluster 126	370
PF14_0742	-0.680767	Cluster 123	371
MAL8P1.85	-0.680214	Cluster 180	372
PFC0770C	-0.680211	Cluster 176	373
PFL2270W	-0.679793	Cluster 32	374
PF13_0015	-0.679175	Cluster 94	375
PFI1765C	-0.677088	Cluster 13	376
PFE0170C	-0.676046	Cluster 43	377
PF10_0032	-0.675794	Cluster 179	378
PF14_0558	-0.675536	Cluster 216	379
PFC0185W	-0.675306	Cluster 276	380
PFL1510C	-0.674802	Cluster 278	381
PFD0935C	-0.674467	Cluster 203	382
PF13_0169	-0.673319	Cluster 279	383
PFE0280C	-0.673299	Cluster 188	384
PF10_0258	-0.671807	Cluster 136	385
PFF0320C	-0.671694	Cluster 77	386
PF11_0462	-0.671206	Cluster 278	387
PFF0750W	-0.670535	Cluster 235	388
PF11_0388	-0.668937	Cluster 251	389
PF07_0118	-0.668216	Cluster 213	390
PFA0510W	-0.667233	Cluster 141	391
MAL8P1.100	-0.667158	Cluster 153	392
MAL7P1.29	-0.666432	Cluster 278	393
PF14_0236	-0.66582	Cluster 3	394
PFD0170C	-0.665691	Cluster 212	395
PF14_0133	-0.665608	Cluster 218	396
PFD1100C	-0.664546	Cluster 275	397
PFL2520W	-0.663995	Cluster 277	398
PF14_0403	-0.662252	Cluster 119	399
PFF0925W	-0.661816	Cluster 184	400
PF14_0672	-0.661526	Cluster 240	401
PFD1040W	-0.660412	Cluster 128	402
PFD0200C	-0.65937	Cluster 226	403
PF14_0645	-0.659247	Cluster 122	404
PF13_0164	-0.657832	Cluster 212	405
PFC0680W	-0.657372	Cluster 240	406
PF11_0048	-0.657352	Cluster 76	407
PF14_0693	-0.656261	Cluster 265	408
PF10_0280	-0.656075	Cluster 258	409
PFL1150C	-0.65515	Cluster 141	410
PFC0860W	-0.654979	Cluster 203	411
PFF0765C	-0.654859	Cluster 178	412
PFD0585C	-0.654598	Cluster 213	413
PF14_0172	-0.654458	Cluster 272	414
PFL0070C	-0.653673	Cluster 55	415
PF14_0712	-0.652993	Cluster 240	416
MAL8P1.25	-0.652141	Cluster 49	417
PFI0410C	-0.651828	Cluster 266	418
PFL0350C	-0.651197	Cluster 238	419
PFF0900C	-0.649676	Cluster 195	420
PFE1355C	-0.648603	Cluster 228	421
PFA0195W	-0.648522	Cluster 179	422
MAL13P1.125	-0.648143	Cluster 221	423
PF10_0124	-0.647741	Cluster 191	424
PFL2090C	-0.647366	Cluster 258	425
PF14_0153	-0.647266	Cluster 178	426
PF13_0148	-0.646008	Cluster 216	427
PFB0585W	-0.645176	Cluster 242	428
PF10_0091	-0.641452	Cluster 76	429
PFF1275C	-0.640763	Cluster 144	430
PFL1450C	-0.640118	Cluster 263	431
PFL1590C	-0.640113	Cluster 147	432
PFC10_API0038	-0.639845	Cluster 269	433
MAL13P1.205	-0.639288	Cluster 218	434
PFI0200C	-0.639062	Cluster 190	435
PF13_0067	-0.638943	Cluster 234	436
PF11_0227	-0.638662	Cluster 212	437
PF14_0021	-0.637099	Cluster 278	438
PF10_0228	-0.636657	Cluster 218	439
PFI1080W	-0.635963	Cluster 210	440
MAL13P1.228	-0.635799	Cluster 272	441
PFL2085W	-0.634874	Cluster 279	442
PFC0960C	-0.634517	Cluster 216	443
PF14_0573	-0.631813	Cluster 36	444
PFC0530W	-0.631378	Cluster 135	445
PFL1365W	-0.631292	Cluster 268	446
PFL0425C	-0.63088	Cluster 185	447
PFE1435C	-0.630237	Cluster 112	448
PFA0155C	-0.628751	Cluster 230	449
PF13_0229	-0.628447	Cluster 249	450
PF14_0732	-0.627797	Cluster 253	451
PFF0650W	-0.627148	Cluster 237	452
PF14_0500	-0.627011	Cluster 224	453
PF07_0016	-0.626762	Cluster 224	454
PFD0870W	-0.62673	Cluster 244	455
PF11_0354	-0.625567	Cluster 253	456
PFL1805C	-0.625434	Cluster 249	457
PF11_0143	-0.625363	Cluster 99	458
PFF0785W	-0.624484	Cluster 216	459
MAL8P1.102	-0.624332	Cluster 146	460
MAL8P1.15	-0.623643	Cluster 159	461
PF13_0223	-0.622577	Cluster 216	462
PF10_0231	-0.62236	Cluster 278	463
PF14_0089	-0.621337	Cluster 212	464
MAL13P1.310	-0.621248	Cluster 55	465
PF08_0122	-0.620886	Cluster 67	466
MAL13P1.311	-0.620354	Cluster 170	467
PF10_0083	-0.620312	Cluster 202	468
PF14_0029	-0.6196	Cluster 149	469
PF13_0314	-0.619227	Cluster 49	470
PF13_0295	-0.618657	Cluster 3	471
PF11_0220	-0.618464	Cluster 244	472
PFE0435C	-0.61832	Cluster 238	473
PFF0470W	-0.618317	Cluster 74	474
PF11_0304	-0.617278	Cluster 244	475
PF11_0233	-0.616169	Cluster 195	476
PF14_0235	-0.6153	Cluster 278	477
PF10_0214	-0.61526	Cluster 137	478
MAL13P1.31	-0.614757	Cluster 141	479
MAL7P1.125	-0.61428	Cluster 261	480
MAL8P1.146	-0.613784	Cluster 253	481
PFD0690C	-0.612444	Cluster 162	482
PF11_0429	-0.611406	Cluster 231	483
PFE0130C	-0.610194	Cluster 142	484
PF11_0338	-0.609909	Cluster 255	485
PF10_0352	-0.60988	Cluster 275	486
PF07_0010	-0.609104	Cluster 162	487
PF14_0623	-0.606466	Cluster 36	488
MAL7P1.115	-0.602984	Cluster 216	489
PFE0450W	-0.602752	Cluster 213	490
PFC0260W	-0.601278	Cluster 3	491
PFD0335C	-0.601094	Cluster 170	492
PFB0240W	-0.598848	Cluster 105	493
PF14_0289	-0.598634	Cluster 171	494
PF07_0024	-0.598605	Cluster 229	495
PF14_0314	-0.598582	Cluster 252	496
PFB0345C	-0.597902	Cluster 250	497
PFL0165C	-0.594546	Cluster 208	498
MAL7P1.117	-0.593496	Cluster 128	499
PFA0500W	-0.592967	Cluster 94	500
MAL13P1.215	-0.591163	Cluster 253	501
MAL8P1.66	-0.589734	Cluster 234	502
PF14_0530	-0.589347	Cluster 266	503
PF14_0577	-0.58924	Cluster 212	504
PFB0750W	-0.588621	Cluster 218	505
PFI1430W	-0.588389	Cluster 180	506
PF11_0015	-0.588375	Cluster 24	507
MAL13P1.42	-0.58769	Cluster 216	508
PFB0790C	-0.587003	Cluster 203	509
PF10_0234	-0.586878	Cluster 195	510
PFE1545C	-0.586675	Cluster 243	511
PFD1150C	-0.585704	Cluster 277	512
MAL13P1.305	-0.585344	Cluster 5	513
PF14_0123	-0.585301	Cluster 128	514
PF14_0502	-0.585178	Cluster 141	515
PF14_0318	-0.584722	Cluster 180	516
PFF1225C	-0.584051	Cluster 102	517
PF11_0464	-0.583724	Cluster 261	518
PFC0750W	-0.583193	Cluster 84	519
PF08_0022	-0.582547	Cluster 218	520
PF13_0361	-0.582063	Cluster 189	521
PFD0235C	-0.581877	Cluster 278	522
PF13_0172	-0.580665	Cluster 87	523
PF10_0343	-0.58043	Cluster 267	524
PF11_0448	-0.58034	Cluster 216	525
PFL0325W	-0.578574	Cluster 49	526
MAL13P1.126	-0.577864	Cluster 218	527
PFL1600C	-0.577108	Cluster 262	528
PF13_0024	-0.576389	Cluster 208	529
PF11_0387	-0.573821	Cluster 21	530
PF11_0154	-0.573398	Cluster 180	531
PF14_0356	-0.57266	Cluster 183	532
PFL2370C	-0.571673	Cluster 216	533
PF13_0349	-0.571608	Cluster 182	534
PFI0710C	-0.571388	Cluster 222	535
PF14_0093	-0.571031	Cluster 210	536
PFL1260W	-0.57026	Cluster 6	537
PF10_0050	-0.567818	Cluster 218	538
PFI1065C	-0.566725	Cluster 178	539
PFC0720W	-0.566521	Cluster 218	540
MAL8P1.136	-0.566283	Cluster 67	541
PFI0260C	-0.566172	Cluster 135	542
MAL7P1.87	-0.565871	Cluster 257	543
PF11_0323	-0.565507	Cluster 170	544
PF14_0456	-0.565479	Cluster 77	545
PF14_0642	-0.565263	Cluster 176	546
PF11_0124	-0.564291	Cluster 180	547
PFB0775W	-0.564048	Cluster 263	548
PFL2535W	-0.56313	Cluster 114	549
PF10_0129	-0.563034	Cluster 214	550
PF10_0170	-0.562029	Cluster 270	551
MAL13P1.320	-0.561611	Cluster 180	552
PF14_0575	-0.561329	Cluster 94	553
PF14_0702	-0.561186	Cluster 202	554
PF10_0377	-0.56112	Cluster 131	555
PFL0985C	-0.561095	Cluster 72	556
PFI0445C	-0.561032	Cluster 254	557
PF14_0303	-0.561027	Cluster 242	558
PF14_0610	-0.560736	Cluster 78	559
PF11_0401	-0.560489	Cluster 55	560
MAL7P1.156	-0.559492	Cluster 263	561
MAL13P1.380	-0.559381	Cluster 272	562
PF13_0084	-0.55877	Cluster 215	563
MAL8P1.97	-0.55823	Cluster 254	564
PF14_0249	-0.557461	Cluster 189	565
PFD0765W	-0.557239	Cluster 275	566
PFB0625W	-0.556014	Cluster 283	567
PF14_0252	-0.555893	Cluster 179	568
PF14_0298	-0.554659	Cluster 241	569
PF10_0065	-0.55433	Cluster 179	570
PFI1035W	-0.553924		571
PF07_0023	-0.552779	Cluster 212	572
MAL8P1.137	-0.552565	Cluster 210	573
PF13_0337	-0.552249	Cluster 177	574
PF11_0253	-0.552152	Cluster 239	575
PFL1555W	-0.551772	Cluster 177	576
PFF0240C	-0.55164	Cluster 268	577
PF14_0383	-0.55095	Cluster 253	578
PFB0725C	-0.550551	Cluster 192	579
PF14_0044	-0.549795	Cluster 275	580
PF10_0034	-0.548962	Cluster 234	581
PF11_0419	-0.548524	Cluster 33	582
PFD0260C	-0.548137	Cluster 215	583
PF14_0684	-0.547556	Cluster 49	584
PF11_0226	-0.547492	Cluster 107	585
PFL2485C	-0.547234	Cluster 153	586
PF13_0301	-0.546773	Cluster 266	587
PF11_0300	-0.546569	Cluster 231	588
PFF1495W	-0.545754	Cluster 258	589
PFC0505C	-0.544971	Cluster 183	590
PF11_0213	-0.544675	Cluster 199	591
PFL0390C	-0.544298	Cluster 3	592
PF10_0308	-0.544145	Cluster 256	593
PFF1045W	-0.543712	Cluster 153	594
MAL7P1.164	-0.543153	Cluster 33	595
PFC1055W	-0.542668	Cluster 147	596
PF08_0070	-0.542565	Cluster 254	597
PFC0515C	-0.541838	Cluster 218	598
PFB0530C	-0.541148	Cluster 180	599
PFI0090C	-0.541006	Cluster 123	600
PFF1130C	-0.5395	Cluster 32	601
PFL0480W	-0.53945	Cluster 278	602
PF13_0283	-0.539107	Cluster 254	603
PF14_0681	-0.538715	Cluster 237	604
PFB0150C	-0.538429	Cluster 67	605
PFL0800C	-0.53834	Cluster 3	606
MAL13P1.230	-0.538178	Cluster 210	607
PFB0605W	-0.537779	Cluster 153	608
PFB0225C	-0.537344	Cluster 263	609
PF10_0176	-0.537192	Cluster 263	610
PFL1710C	-0.536657	Cluster 94	611
PFE0210C	-0.536546	Cluster 209	612
PFE0200C	-0.536013	Cluster 272	613
PF10_0105	-0.535076	Cluster 178	614
PFF1355W	-0.534848	Cluster 72	615
MAL8P1.86	-0.534828	Cluster 141	616
PF14_0090	-0.534416	Cluster 218	617
PFF0455W	-0.533427	Cluster 186	618
MAL8P1.149	-0.533269	Cluster 210	619
PFD0515W	-0.532431	Cluster 76	620
PF14_0265	-0.530418	Cluster 240	621
PFF0775W	-0.530373	Cluster 95	622
PF13_0290	-0.529984	Cluster 128	623
PFL2285C	-0.529443	Cluster 254	624
PFA0585W	-0.529037	Cluster 215	625
PF10_0256	-0.528525		626
PFE0685W	-0.527988	Cluster 84	627
PF10_0049	-0.527373	Cluster 230	628
PF14_0217	-0.526956	Cluster 147	629
PF11_0468	-0.526913	Cluster 203	630
PFL0195W	-0.526769	Cluster 210	631
PFB0360C	-0.525892	Cluster 244	632
PFD0285C	-0.525547	Cluster 95	633
MAL13P1.176	-0.525311	Cluster 1	634
PFL2135C	-0.525119	Cluster 143	635
MAL13P1.100	-0.524317	Cluster 213	636
PFB0700C	-0.524277	Cluster 76	637
PF10_0247	-0.523993	Cluster 234	638
MAL7P1.152	-0.523926	Cluster 146	639
PFF0655C	-0.523816	Cluster 208	640
PF11_0210	-0.52363	Cluster 194	641
PFE0820C	-0.522686	Cluster 264	642
PF11_0421	-0.521299	Cluster 36	643
PF13_0114	-0.521102	Cluster 239	644
PF14_0646	-0.519705	Cluster 157	645
PFI0275W	-0.519085	Cluster 8	646
PF14_0132	-0.518679	Cluster 196	647
PFL1250C	-0.518146	Cluster 268	648
PF14_0660	-0.517996	Cluster 270	649
PFF1250W	-0.517867	Cluster 135	650
PF11_0440	-0.517295	Cluster 186	651
PF11_0016	-0.517003	Cluster 267	652
PFE0270C	-0.516981	Cluster 171	653
PF14_0310	-0.515578	Cluster 179	654
PFB0330C	-0.515378	Cluster 224	655
PF14_0337	-0.51534	Cluster 275	656
PF13_0069	-0.515142	Cluster 143	657
MAL13P1.112	-0.515	Cluster 140	658
PFL0245W	-0.513847	Cluster 275	659
PF14_0345	-0.513507	Cluster 171	660
PFI1660W	-0.513101	Cluster 178	661
PF13_0328	-0.513093	Cluster 212	662
PF11_0417	-0.512049	Cluster 243	663
PFI1315C	-0.511477	Cluster 180	664
MAL13P1.485	-0.511179	Cluster 135	665
PF10_0151	-0.511138	Cluster 212	666
MAL13P1.164	-0.510518	Cluster 171	667
PF14_0735	-0.510463	Cluster 44	668
PF14_0533	-0.510429	Cluster 216	669
PF07_0085	-0.510238	Cluster 129	670
PF10_0138	-0.510159	Cluster 266	671
MAL7P1.92	-0.508783	Cluster 226	672
PFI0665W	-0.508462	Cluster 216	673
PF13_0334	-0.507778	Cluster 127	674
PFF0820W	-0.507442	Cluster 125	675
MAL8P1.18	-0.506235	Cluster 180	676
PFE1155C	-0.505488	Cluster 127	677
PFB0180W	-0.505381	Cluster 159	678
MAL7P1.21	-0.505186	Cluster 230	679
PFE0440W	-0.504961	Cluster 253	680
MAL8P1.98	-0.50422	Cluster 183	681
PFA0335W	-0.504217	Cluster 74	682
MAL13P1.118	-0.503408	Cluster 253	683
PFI1290W	-0.502115	Cluster 240	684
PF07_0102	-0.502073	Cluster 132	685
PF13_0196	-0.50157	Cluster 264	686
PFI0545W	-0.501252	Cluster 268	687
PFI0450C	-0.500672	Cluster 70	688
PF10_0313	-0.499404	Cluster 151	689
PF10_0072	-0.498949	Cluster 266	690
PFF0250W	-0.498934	Cluster 58	691
PFI0570W	-0.498771	Cluster 140	692
PF10_0184	-0.498642	Cluster 243	693
PFI0310W	-0.498519	Cluster 77	694
PF10_0271	-0.498231	Cluster 74	695
PF14_0581	-0.498183	Cluster 194	696
PF11_0332	-0.497935	Cluster 208	697
PF13_0047	-0.497181		698
PFD0595W	-0.496662	Cluster 212	699
PFC0580C	-0.495496	Cluster 207	700
PFE1095W	-0.495017	Cluster 202	701
PFL0570C	-0.492992	Cluster 129	702
PFD0900W	-0.49277	Cluster 277	703
PFI0920C	-0.492525	Cluster 77	704
PFB0510W	-0.492256	Cluster 216	705
PFI0845W	-0.491633	Cluster 266	706
PF08_0038	-0.491021	Cluster 151	707
PF10_0064	-0.490763	Cluster 156	708
PF10_0371	-0.490558	Cluster 32	709
PFL0970W	-0.489515	Cluster 94	710
PFI1465W	-0.489496	Cluster 49	711
PFL1335W	-0.489217	Cluster 231	712
PFI1495W	-0.488472	Cluster 99	713
MAL13P1.21	-0.488206	Cluster 239	714
PFE1025C	-0.487382	Cluster 182	715
PFB0145C	-0.486404	Cluster 243	716
PF11_0131	-0.486345	Cluster 213	717
PF14_0404	-0.484086	Cluster 215	718
MAL8P1.71	-0.483761	Cluster 55	719
PFL2190C	-0.483216	Cluster 36	720
MAL8P1.150	-0.483186	Cluster 266	721
PFL0420W	-0.482456	Cluster 230	722
PF11_0155	-0.482332	Cluster 7	723
PFF1425W	-0.482278	Cluster 154	724
PFE0840C	-0.480744	Cluster 212	725
MAL13P1.29	-0.480048	Cluster 213	726
PFE0325W	-0.479415	Cluster 126	727
MAL7P1.37	-0.479393	Cluster 140	728
PFL1135C	-0.479273	Cluster 176	729
PFF0560C	-0.478431	Cluster 167	730
MAL13P1.186	-0.478419	Cluster 125	731
PFC0845C	-0.478041	Cluster 166	732
PFI1100W	-0.476337	Cluster 107	733
PFD0605C	-0.474298	Cluster 72	734
PF11_0119	-0.474055	Cluster 75	735
PF13_0251	-0.473732	Cluster 212	736
PF14_0622	-0.473542		737
PF14_0551	-0.473521	Cluster 199	738
PF13_0080	-0.473186	Cluster 170	739
PF13_0323	-0.472542	Cluster 112	740
PF14_0714	-0.472202		741
PF10_0147	-0.472179	Cluster 213	742
PF14_0264	-0.471187	Cluster 14	743
PFL1925W	-0.4709	Cluster 180	744
PF13_0086	-0.470776	Cluster 257	745
PFB0615C	-0.470648	Cluster 240	746
PF08_0033	-0.470568	Cluster 240	747
PF14_0740	-0.470115	Cluster 154	748
PFL2100W	-0.469323	Cluster 234	749
PF14_0400	-0.469189	Cluster 199	750
PF11_0221	-0.469057	Cluster 21	751
PF13_0246	-0.469018	Cluster 203	752
PFC0390W	-0.468708	Cluster 125	753
PF11_0097	-0.468526	Cluster 196	754
PFF0970W	-0.468357	Cluster 77	755
PF14_0675	-0.468185	Cluster 212	756
PF11_0360	-0.467365	Cluster 195	757
PF13_0031	-0.466813	Cluster 134	758
PFD0400W	-0.466806	Cluster 229	759
PF08_0094	-0.466278	Cluster 224	760
PF13_0221	-0.465606	Cluster 126	761
PFE1275C	-0.464125	Cluster 175	762
PFI0285W	-0.463908	Cluster 112	763
MAL8P1.109	-0.463314	Cluster 272	764
PFE0115C	-0.463287	Cluster 49	765
PF13_0078	-0.462611	Cluster 265	766
PF10_0020	-0.462305	Cluster 224	767
PFL1495W	-0.462265	Cluster 257	768
PFE0645W	-0.462138	Cluster 179	769
PFD1065C	-0.462083	Cluster 94	770
PF14_0586	-0.462043	Cluster 276	771
PFE1450C	-0.461845	Cluster 180	772
PF11_0056	-0.461374	Cluster 240	773
PFI0705W	-0.461285	Cluster 257	774
PF10_0080	-0.461261	Cluster 216	775
PF14_0067	-0.461205	Cluster 36	776
PF08_0112	-0.46082	Cluster 190	777
PFB0385W	-0.460182	Cluster 180	778
PF08_0052	-0.459874	Cluster 143	779
PFL1920C	-0.45885	Cluster 156	780
PF11_0392	-0.458577	Cluster 244	781
PF10_0120	-0.458161	Cluster 224	782
PFD0945C	-0.458046	Cluster 56	783
PFA0340W	-0.45779	Cluster 203	784
PFE0105C	-0.457418	Cluster 147	785
PF10_0199	-0.456918	Cluster 147	786
PF14_0659	-0.456628	Cluster 99	787
PF11_0195	-0.456455	Cluster 240	788
PFI0770C	-0.45636	Cluster 218	789
PFB0275W	-0.456156	Cluster 275	790
MAL7P1.102	-0.456065	Cluster 216	791
PF14_0562	-0.455712	Cluster 32	792
PF08_0080	-0.453679	Cluster 160	793
PF13_0083	-0.453523	Cluster 94	794
PF14_0697	-0.452778	Cluster 125	795
PFB0210C	-0.452532	Cluster 76	796
PFL1550W	-0.452253	Cluster 218	797
PFC0645W	-0.450826	Cluster 145	798
PFE0680W	-0.450458	Cluster 241	799
PF10_0320	-0.450436	Cluster 134	800
PF14_0373	-0.450301	Cluster 239	801
PFC0701W	-0.450142	Cluster 199	802
PF14_0347	-0.449597	Cluster 180	803
PF14_0234	-0.449315	Cluster 256	804
PF14_0031	-0.448898	Cluster 203	805
PFD0610W	-0.448378	Cluster 230	806
PF11_0057	-0.44837	Cluster 254	807
PF10_0316	-0.448101	Cluster 182	808
PF14_0152	-0.448101	Cluster 141	809
PFF0190C	-0.447988	Cluster 247	810
PF10_0026	-0.447528	Cluster 160	811
PF14_0348	-0.447144	Cluster 180	812
PFE1170W	-0.44668	Cluster 228	813
PF14_0459	-0.446493	Cluster 35	814
PFL0360C	-0.446253	Cluster 195	815
PF13_0025	-0.446048	Cluster 216	816
PFE0215W	-0.445641	Cluster 189	817
PF10_0137	-0.444628	Cluster 202	818
PF13_0126	-0.44461	Cluster 189	819
MAL13P1.201	-0.444606	Cluster 116	820
PFE0785C	-0.443621	Cluster 261	821
PFL1515C	-0.443399	Cluster 272	822
MAL13P1.124	-0.442459	Cluster 216	823
PFI1655C	-0.442023	Cluster 196	824
PF14_0258	-0.441339	Cluster 216	825
PF11_0451	-0.440653	Cluster 178	826
PF14_0687	-0.440574	Cluster 78	827
PFE0715W	-0.440037	Cluster 153	828
PFI0405W	-0.438902	Cluster 239	829
MAL13P1.206	-0.437015	Cluster 47	830
PF11_0545	-0.436516		831
PF11_0276	-0.435621	Cluster 135	832
PFL1690W	-0.435403	Cluster 254	833
PFE0535W	-0.435352	Cluster 3	834
PF14_0588	-0.434758	Cluster 209	835
PF13_0118	-0.434482	Cluster 140	836
MAL8P1.148	-0.434456	Cluster 136	837
PF13_0201	-0.434276		838
PFE1210C	-0.434044	Cluster 128	839
PF14_0022	-0.433801	Cluster 89	840
PF14_0280	-0.43257	Cluster 107	841
PF10_0166	-0.432546	Cluster 266	842
PFE0395C	-0.432444	Cluster 261	843
PFI1225W	-0.432405	Cluster 202	844
PF14_0169	-0.432337	Cluster 180	845
PFC0195W	-0.432292	Cluster 206	846
PFB0220W	-0.432175	Cluster 218	847
PF14_0222	-0.431406	Cluster 275	848
PFL0680C	-0.431107	Cluster 178	849
PF14_0607	-0.430749	Cluster 243	850
PFC0790W	-0.429939	Cluster 155	851
PFC0525C	-0.42968	Cluster 171	852
PF07_0124	-0.42901		853
PFE1090W	-0.428798	Cluster 131	854
PFE1570C	-0.428623	Cluster 78	855
MAL8P1.57	-0.427657	Cluster 33	856
PFF1035W	-0.427041	Cluster 5	857
PF11_0248	-0.426074	Cluster 171	858
PFF0130C	-0.426006	Cluster 78	859
PF13_0258	-0.425935	Cluster 222	860
PFL1570W	-0.42584	Cluster 237	861
MAL7P1.59	-0.425307	Cluster 284	862
PFF0615C	-0.42515	Cluster 243	863
PF14_0723	-0.425087	Cluster 10	864
PFL1430C	-0.424613	Cluster 199	865
MAL13P1.223	-0.424195	Cluster 240	866
PFI0440W	-0.424149	Cluster 242	867
PF08_0100	-0.423924	Cluster 263	868
PF11_0122	-0.42372	Cluster 240	869
PFB0185W	-0.422788	Cluster 179	870
PFL0260C	-0.422725	Cluster 256	871
PFI0860C	-0.422526	Cluster 76	872
PFB0460C	-0.422184	Cluster 166	873
PFA0150C	-0.421834	Cluster 178	874
PFL2510W	-0.421574	Cluster 272	875
PF10_0251	-0.421144	Cluster 221	876
PFD0565C	-0.420912	Cluster 127	877
PF14_0408	-0.420595	Cluster 243	878
PFD0790C	-0.419872	Cluster 213	879
PF11_0341	-0.419651	Cluster 77	880
PF11_0070	-0.418422	Cluster 72	881
PFL2250C	-0.417503	Cluster 199	882
PFL2380C	-0.416897	Cluster 230	883
MAL13P1.173	-0.416698	Cluster 226	884
PFC1005C	-0.41669	Cluster 218	885
PFD0665C	-0.416375	Cluster 188	886
PF13_0135	-0.415486	Cluster 184	887
PF14_0495	-0.414654	Cluster 266	888
PFD0185C	-0.414248	Cluster 276	889
PFE0125W	-0.414211	Cluster 36	890
PFI1220W	-0.413654	Cluster 3	891
MAL13P1.140	-0.413593	Cluster 216	892
PF10_0175	-0.4135	Cluster 114	893
PF14_0538	-0.413424	Cluster 171	894
PFA0690W	-0.411767	Cluster 218	895
PF10_0345	-0.410574		896
MAL7P1.162	-0.409825	Cluster 30	897
PF14_0263	-0.409681	Cluster 36	898
MAL8P1.140	-0.409146	Cluster 180	899
PFB0570W	-0.40782	Cluster 266	900
PF13_0192	-0.407809	Cluster 162	901
PFI0840W	-0.407713	Cluster 2	902
PF14_0199	-0.407695	Cluster 143	903
PFI0415C	-0.407611	Cluster 72	904
MAL13P1.303	-0.406938	Cluster 182	905
PF14_0384	-0.406314	Cluster 95	906
PF14_0497	-0.406245	Cluster 156	907
PF07_0042	-0.405849	Cluster 180	908
PF10_0358	-0.405469	Cluster 102	909
PF10_0075	-0.404509	Cluster 141	910
PF10_0331	-0.404251	Cluster 190	911
MAL13P1.116	-0.403872	Cluster 112	912
PF11_0330	-0.403737	Cluster 240	913
PFD0425W	-0.402407	Cluster 207	914
PFL1010C	-0.402359	Cluster 216	915
PF11_0435	-0.40135	Cluster 231	916
PF14_0509	-0.400789	Cluster 146	917
PF14_0233	-0.400583	Cluster 218	918
PF14_0114	-0.400581	Cluster 155	919
PF10_0407	-0.400524	Cluster 240	920
PFA0100C	-0.400424	Cluster 65	921
PFC0571C	-0.399868	Cluster 180	922
PFE0955W	-0.399244	Cluster 141	923
PFI0870W	-0.399016	Cluster 33	924
PF10_0198	-0.398394	Cluster 129	925
PFL1370W	-0.398302	Cluster 212	926
PFL0115W	-0.398071	Cluster 30	927
MAL8P1.82	-0.397827	Cluster 218	928
MAL13P1.174	-0.397606	Cluster 264	929
PF10_0229	-0.396848	Cluster 36	930
PFC0640W	-0.396821	Cluster 14	931
PF13_0066	-0.395866	Cluster 240	932
PF10_0040	-0.395805	Cluster 193	933
MAL13P1.107	-0.395778	Cluster 145	934
PFL0200C	-0.395082	Cluster 216	935
PFL0975W	-0.394813	Cluster 205	936
MAL8P1.34	-0.394792	Cluster 171	937
MAL8P1.59	-0.394159	Cluster 215	938
PF13_0166	-0.393519	Cluster 272	939
PFD0830W	-0.393156	Cluster 170	940
PF14_0539	-0.392772	Cluster 206	941
PFL0655W	-0.392351	Cluster 67	942
PF11_0365	-0.392171	Cluster 183	943
PF11_0382	-0.391876	Cluster 114	944
PFB0935W	-0.391705	Cluster 243	945
MAL13P1.189	-0.391611	Cluster 252	946
PF07_0113	-0.391071	Cluster 189	947
PF13_0127	-0.390613	Cluster 244	948
PF11_0324	-0.389964	Cluster 199	949
PFI0185W	-0.389886	Cluster 241	950
PF13_0254	-0.389782	Cluster 179	951
PF08_0044	-0.388896	Cluster 47	952
PF14_0648	-0.388888	Cluster 7	953
PF10_0094	-0.388402	Cluster 266	954
MAL13P1.348	-0.387974	Cluster 264	955
PFC0315C	-0.38793	Cluster 216	956
MAL13P1.139	-0.387559	Cluster 237	957
PFB0800C	-0.386716	Cluster 170	958
PF08_0008	-0.386409	Cluster 279	959
PF07_0119	-0.386343	Cluster 177	960
PFL2105C	-0.386252	Cluster 94	961
MAL13P1.319	-0.385878	Cluster 180	962
PFL1575W	-0.385876	Cluster 252	963
PFL1895W	-0.385761	Cluster 171	964
PF14_0471	-0.385703	Cluster 179	965
PFC0180C	-0.385528	Cluster 8	966
MAL7P1.163	-0.384733	Cluster 149	967
PFC0145C	-0.384295	Cluster 227	968
MAL13P1.147	-0.384158	Cluster 215	969
PF14_0710	-0.384076	Cluster 254	970
PF13_0324	-0.383861	Cluster 173	971
PFI0105C	-0.383731	Cluster 76	972
PF11_0214	-0.383444	Cluster 199	973
PFE1145W	-0.383381	Cluster 209	974
PF14_0166	-0.383132	Cluster 171	975
MAL8P1.21	-0.383034	Cluster 153	976
PFB0845W	-0.382987	Cluster 242	977
PFL0535C	-0.382984	Cluster 196	978
PF07_0095	-0.382804	Cluster 72	979
PFB0755W	-0.381867	Cluster 216	980
PFI1410C	-0.381763	Cluster 153	981
PFC0475C	-0.381187	Cluster 237	982
PF11_0080	-0.381124	Cluster 32	983
MAL8P1.50	-0.380891	Cluster 178	984
PFD0990W	-0.379999	Cluster 171	985
PF14_0548	-0.379961	Cluster 237	986
PFI1575C	-0.37978	Cluster 216	987
PFD0385W	-0.379203	Cluster 266	988
PFD0925W	-0.379084	Cluster 155	989
MAL13P1.152	-0.378721	Cluster 256	990
MAL8P1.12	-0.378694	Cluster 243	991
PFA0685C	-0.378154	Cluster 157	992
PFL0710W	-0.377835	Cluster 131	993
MAL8P1.153	-0.377426	Cluster 253	994
PF14_0346	-0.3772	Cluster 272	995
PFL0465C	-0.37718	Cluster 238	996
MAL13P1.298	-0.377104	Cluster 173	997
PF11_0229	-0.376944	Cluster 213	998
PF08_0125	-0.37604	Cluster 178	999
PF11_0092	-0.375769	Cluster 263	1000
PF11_0234	-0.375495	Cluster 244	1001
PF13_0212	-0.374836	Cluster 59	1002
PFI1230C	-0.374678	Cluster 241	1003
PF13_0225	-0.374432	Cluster 272	1004
PFC0650W	-0.374048	Cluster 209	1005
PF13_0021	-0.37392	Cluster 141	1006
PF14_0023	-0.372965	Cluster 129	1007
MAL13P1.192	-0.372877	Cluster 145	1008
PF10_0420	-0.372738	Cluster 2	1009
PFE1363C	-0.372237	Cluster 28	1010
PFL1630C	-0.371953	Cluster 177	1011
PF14_0690	-0.37082	Cluster 31	1012
PFB0335C	-0.370238	Cluster 244	1013
PFI1155W	-0.369835	Cluster 178	1014
PF10_0053	-0.369481	Cluster 76	1015
MAL13P1.210	-0.369241	Cluster 195	1016
PFA0285C	-0.36916	Cluster 224	1017
PFB0140W	-0.368753	Cluster 203	1018
PFL0400W	-0.367915	Cluster 180	1019
PF10_0027	-0.367888	Cluster 131	1020
PF11_0130	-0.367686	Cluster 141	1021
PFL0385C	-0.367072	Cluster 49	1022
PF14_0121	-0.366544	Cluster 232	1023
PFL0235W	-0.366081	Cluster 216	1024
PF14_0268	-0.365592	Cluster 180	1025
PF10_0125	-0.365533	Cluster 153	1026
PFF1265W	-0.365336	Cluster 146	1027
PFL0285W	-0.365097	Cluster 179	1028
PF14_0243	-0.365091	Cluster 30	1029
PF07_0035	-0.364721	Cluster 212	1030
PF11_0342	-0.363906	Cluster 213	1031
PFI0160W	-0.363875	Cluster 204	1032
PFD0445C	-0.363869	Cluster 222	1033
PFL1440C	-0.363469	Cluster 231	1034
PFE1510C	-0.362512	Cluster 182	1035
PFE0530W	-0.362366	Cluster 49	1036
PFL1460C	-0.362157		1037
MAL13P1.340	-0.36196	Cluster 36	1038
PF10_0279	-0.361858	Cluster 70	1039
PF14_0618	-0.361487	Cluster 205	1040
PFC0420W	-0.361239	Cluster 21	1041
PFE0740C	-0.36099	Cluster 147	1042
PF08_0118	-0.360421	Cluster 276	1043
PFA0205W	-0.36029	Cluster 244	1044
PFI1125C	-0.359632	Cluster 240	1045
PF14_0297	-0.359504	Cluster 134	1046
MAL13P1.246	-0.358463	Cluster 36	1047
PFF1150W	-0.358336	Cluster 175	1048
PF11_0235	-0.357019	Cluster 244	1049
PF14_0051	-0.35701	Cluster 141	1050
PF11_0346	-0.356961	Cluster 107	1051
PF10_0347	-0.356744	Cluster 266	1052
PFL2185W	-0.355878	Cluster 194	1053
PF10_0254	-0.355777	Cluster 261	1054
PFL1165W	-0.355666	Cluster 276	1055
PFD0145C	-0.355234	Cluster 176	1056
PF11_0488	-0.354564	Cluster 203	1057
PFC0250C	-0.35442	Cluster 212	1058
PF11_0076	-0.354337	Cluster 96	1059
PFD0165W	-0.353414	Cluster 164	1060
PF08_0009	-0.353399	Cluster 216	1061
PF10_0374	-0.353398	Cluster 240	1062
PFE0415W	-0.353349	Cluster 213	1063
PFA0190C	-0.353221	Cluster 240	1064
PFE0400W	-0.353037	Cluster 242	1065
PFE1345C	-0.353008	Cluster 212	1066
PF07_0096	-0.352883	Cluster 30	1067
PF11_0284	-0.352636	Cluster 89	1068
PF14_0663	-0.352436	Cluster 94	1069
PFC1045C	-0.352112	Cluster 266	1070
PFC0715C	-0.351771	Cluster 156	1071
PF10_0101	-0.351696	Cluster 263	1072
PF10_0177	-0.351201	Cluster 270	1073
PFL1655C	-0.351102	Cluster 183	1074
PFL0455C	-0.350933	Cluster 107	1075
PF11_0012	-0.350653	Cluster 24	1076
PFI0295C	-0.350198	Cluster 141	1077
PFA0295C	-0.349911	Cluster 237	1078
PF14_0512	-0.34981	Cluster 28	1079
PFB0890C	-0.349618	Cluster 189	1080
MAL13P1.286	-0.34883	Cluster 52	1081
PF10_0341	-0.34809	Cluster 77	1082
PF11_0134	-0.348026	Cluster 125	1083
PF14_0498	-0.348006	Cluster 213	1084
PF11_0135	-0.347158	Cluster 2	1085
PFB0720C	-0.347027	Cluster 203	1086
MAL7P1.145	-0.346907		1087
PF10_0233	-0.346112	Cluster 160	1088
PF14_0112	-0.346084	Cluster 170	1089
PF11_0314	-0.346068	Cluster 227	1090
PFL0690C	-0.346016	Cluster 142	1091
PF13_0139	-0.345426	Cluster 170	1092
PFL1865W	-0.345222	Cluster 95	1093
MAL8P1.56	-0.34487	Cluster 213	1094
PFD0720W	-0.34476	Cluster 275	1095
PFI1440W	-0.34455	Cluster 171	1096
PF14_0099	-0.344301	Cluster 36	1097
PF10_0302	-0.344078	Cluster 67	1098
PF10_0379	-0.343606	Cluster 180	1099
PFE0145W	-0.343495	Cluster 212	1100
PF14_0392	-0.343454	Cluster 257	1101
MAL8P1.80	-0.343371	Cluster 142	1102
PFI1150W	-0.34336	Cluster 126	1103
PF10_0167	-0.341816	Cluster 143	1104
PF13_0180	-0.341242	Cluster 141	1105
PF11_0528	-0.341201	Cluster 253	1106
PFB0400W	-0.340938	Cluster 210	1107
PFL0205W	-0.340577	Cluster 170	1108
PF10_0060	-0.340419	Cluster 218	1109
PF10_0197	-0.340357	Cluster 72	1110
PF14_0698	-0.340344	Cluster 65	1111
PFC0435W	-0.339484	Cluster 212	1112
PFI1180W	-0.339406	Cluster 229	1113
PFL1565C	-0.339318	Cluster 266	1114
PFE0460C	-0.338165	Cluster 122	1115
MAL7P1.79	-0.337978	Cluster 175	1116
PF13_0070	-0.337892	Cluster 218	1117
PFA0325W	-0.33777	Cluster 234	1118
PF10_0030	-0.337385	Cluster 170	1119
PF11_0504	-0.337079	Cluster 45	1120
PF07_0103	-0.33652	Cluster 60	1121
PFC0305W	-0.336342	Cluster 36	1122
PF14_0389	-0.335808	Cluster 254	1123
MAL13P1.196	-0.335679	Cluster 183	1124
PFL1870C	-0.335664	Cluster 244	1125
PFC0176C	-0.335652	Cluster 241	1126
MAL13P1.26	-0.335617	Cluster 112	1127
PFE0960W	-0.334866	Cluster 196	1128
PF14_0382	-0.334388	Cluster 146	1129
PF11_0328	-0.333532	Cluster 21	1130
PF14_0040	-0.333452	Cluster 14	1131
MAL7P1.13	-0.333383	Cluster 261	1132
PF14_0120	-0.332849	Cluster 247	1133
PF14_0278	-0.33272	Cluster 190	1134
PFA0485W	-0.332656	Cluster 205	1135
PFE1120W	-0.332622	Cluster 253	1136
PF11_0063	-0.332608	Cluster 36	1137
PFL0746C	-0.332207	Cluster 283	1138
PFF0145W	-0.332153	Cluster 269	1139
PFL1035W	-0.331344	Cluster 195	1140
PFD1030C	-0.331058	Cluster 2	1141
PFL0595C	-0.330753	Cluster 180	1142
PFA0345W	-0.330689	Cluster 216	1143
PFI1790W	-0.330601	Cluster 60	1144
PF14_0325	-0.329968	Cluster 266	1145
PF14_0019	-0.329794	Cluster 185	1146
PFL2320W	-0.329671	Cluster 49	1147
PF14_0128	-0.329147	Cluster 103	1148
PF07_0021	-0.329027	Cluster 244	1149
PFC0510W	-0.32789	Cluster 212	1150
PFL0925W	-0.327628	Cluster 281	1151
PFE0750C	-0.327556	Cluster 133	1152
PF07_0098	-0.327151	Cluster 120	1153
PF14_0343	-0.326794	Cluster 265	1154
PF14_0531	-0.326221	Cluster 204	1155
PFL1320W	-0.326089	Cluster 234	1156
PFF0415C	-0.326025	Cluster 195	1157
PF10_0329	-0.325834	Cluster 283	1158
PF14_0613	-0.325821	Cluster 189	1159
PF14_0138	-0.3258	Cluster 212	1160
PFL1785C	-0.325681	Cluster 266	1161
PF14_0232	-0.32561	Cluster 159	1162
PF08_0007	-0.325417	Cluster 234	1163
PF14_0505	-0.325275	Cluster 244	1164
PF14_0206	-0.325142	Cluster 263	1165
PFB0310C	-0.325051	Cluster 237	1166
PFE0480C	-0.324678	Cluster 5	1167
PFI0290C	-0.324069	Cluster 191	1168
PFD0205C	-0.323452	Cluster 258	1169
PF10_0259	-0.323257	Cluster 165	1170
PFD0415C	-0.323033	Cluster 213	1171
PFL2000W	-0.323013	Cluster 196	1172
MAL13P1.211	-0.322459	Cluster 262	1173
PF07_0074	-0.322316	Cluster 254	1174
MAL8P1.47	-0.322202	Cluster 55	1175
PFE0920C	-0.321671	Cluster 283	1176
PFB0480W	-0.321371	Cluster 279	1177
PFE0830C	-0.321122	Cluster 189	1178
MAL7P1.25	-0.321008	Cluster 165	1179
PF11_0075	-0.320627	Cluster 156	1180
PFI1195C	-0.320262	Cluster 151	1181
PFC0215C	-0.319787	Cluster 210	1182
PFE0390W	-0.318847	Cluster 77	1183
PF10_0139	-0.318529	Cluster 87	1184
MAL7P1.119	-0.318287	Cluster 270	1185
PF13_0079	-0.318161	Cluster 253	1186
PF14_0103	-0.317892	Cluster 144	1187
PFI0830C	-0.31773	Cluster 159	1188
PFI0810C	-0.317298	Cluster 165	1189
PF11_0278	-0.317267	Cluster 266	1190
PFI0765W	-0.316842	Cluster 123	1191
MAL7P1.132	-0.3168	Cluster 224	1192
PF10_0213	-0.315741	Cluster 166	1193
PF07_0127	-0.315378	Cluster 272	1194
PF14_0032	-0.314994	Cluster 199	1195
PFE1080W	-0.314329	Cluster 159	1196
MAL13P1.37	-0.31386	Cluster 256	1197
PF14_0096	-0.313542	Cluster 140	1198
PF14_0251	-0.313397	Cluster 236	1199
PF10_0303	-0.313246	Cluster 49	1200
PF11_0145	-0.312634	Cluster 125	1201
PF11_0390	-0.312365	Cluster 8	1202
PF14_0426	-0.31232	Cluster 107	1203
PFA0580C	-0.311891	Cluster 129	1204
MAL13P1.218	-0.311642	Cluster 170	1205
PF10_0224	-0.311406	Cluster 254	1206
PF13_0351	-0.311207	Cluster 72	1207
PF07_0104	-0.311204	Cluster 67	1208
PF13_0029	-0.311044	Cluster 107	1209
PFD1105W	-0.310549	Cluster 270	1210
PFD0300W	-0.310295	Cluster 227	1211
PF11_0044	-0.310216	Cluster 165	1212
PFC1030W	-0.310214	Cluster 137	1213
PFI0240C	-0.309537	Cluster 213	1214
PFE0635C	-0.309338	Cluster 132	1215
MAL13P1.55	-0.309088	Cluster 96	1216
PF14_0255	-0.308071	Cluster 170	1217
PF14_0580	-0.308045	Cluster 213	1218
PFC0555C	-0.307562	Cluster 208	1219
MAL7P1.130	-0.307387	Cluster 75	1220
PF08_0014	-0.307284	Cluster 216	1221
PF14_0111	-0.307178	Cluster 186	1222
PFC0912W	-0.307116	Cluster 171	1223
PF14_0761	-0.306445	Cluster 17	1224
MAL13P1.240	-0.306283	Cluster 239	1225
PF14_0380	-0.305997	Cluster 231	1226
PF11_0190	-0.304393	Cluster 227	1227
PFI0430C	-0.304383	Cluster 132	1228
PFF0740C	-0.304274	Cluster 102	1229
PFL0085C	-0.304148	Cluster 216	1230
PFI1585C	-0.303906	Cluster 180	1231
MAL8P1.157	-0.30386	Cluster 127	1232
PF07_0038	-0.303356	Cluster 218	1233
PF10_0185	-0.302756	Cluster 143	1234
PFB0350C	-0.302636	Cluster 250	1235
PF14_0171	-0.302628	Cluster 253	1236
MAL8P1.106	-0.302454	Cluster 270	1237
PF14_0092	-0.302414	Cluster 266	1238
PFL1455W	-0.302301	Cluster 165	1239
PF07_0105	-0.302025	Cluster 216	1240
PF11_0425	-0.301757	Cluster 182	1241
PFL0725W	-0.301531	Cluster 218	1242
PFC0690C	-0.30098	Cluster 59	1243
PFC0700C	-0.300927	Cluster 279	1244
PF14_0193	-0.300883	Cluster 70	1245
PF14_0351	-0.300849	Cluster 216	1246
PF14_0146	-0.300669	Cluster 76	1247
PFF1160W	-0.300008	Cluster 230	1248
PF11_0345	-0.299343	Cluster 48	1249
PF10_0093	-0.29914	Cluster 95	1250
PF11_0279	-0.298916	Cluster 55	1251
PF08_0082	-0.298792	Cluster 261	1252
MAL7P1.155	-0.298674	Cluster 212	1253
PF14_0616	-0.298347	Cluster 70	1254
PF14_0430	-0.297942	Cluster 170	1255
PFB0690W	-0.297422	Cluster 32	1256
PF13_0120	-0.297192	Cluster 243	1257
PF11_0153	-0.29717	Cluster 170	1258
PFC0210C	-0.296405	Cluster 194	1259
PF14_0515	-0.296322	Cluster 70	1260
PF11_0481	-0.29615	Cluster 49	1261
PFB0765W	-0.295771	Cluster 270	1262
MAL13P1.278	-0.295551	Cluster 275	1263
PFI0495W	-0.295209	Cluster 190	1264
PF14_0652	-0.294734	Cluster 266	1265
PFC0070C	-0.294591	Cluster 126	1266
PFB0840W	-0.294243	Cluster 189	1267
MAL8P1.78	-0.29405	Cluster 240	1268
PFD1145C	-0.293233	Cluster 277	1269
PF14_0339	-0.293092	Cluster 207	1270
PFF0935C	-0.293024	Cluster 189	1271
PF14_0606	-0.292914	Cluster 183	1272
PF14_0034	-0.292217	Cluster 207	1273
PF14_0221	-0.290554	Cluster 112	1274
MAL13P1.114	-0.290128	Cluster 253	1275
PFI1535W	-0.289632	Cluster 36	1276
PFE0615W	-0.289621	Cluster 32	1277
PF08_0061	-0.289348	Cluster 269	1278
PFD0435C	-0.289276	Cluster 14	1279
PFL2230C	-0.289173	Cluster 129	1280
PF13_0231	-0.288927	Cluster 189	1281
PFL1675C	-0.288862	Cluster 67	1282
PFL2115C	-0.288852	Cluster 178	1283
MAL8P1.84	-0.288593	Cluster 224	1284
PFL0320W	-0.287813	Cluster 2	1285
PF14_0427	-0.287503	Cluster 216	1286
PFE0080C	-0.287207	Cluster 266	1287
MAL13P1.19	-0.287072	Cluster 189	1288
PFI1415W	-0.287066	Cluster 153	1289
PFF1165C	-0.286961	Cluster 189	1290
PF14_0210	-0.286883	Cluster 49	1291
MAL7P1.105	-0.285743	Cluster 32	1292
MAL13P1.248	-0.285659	Cluster 252	1293
MAL7P1.20	-0.285647	Cluster 268	1294
MAL8P1.28	-0.285063	Cluster 36	1295
PFI0485C	-0.284189	Cluster 183	1296
PFC0385C	-0.284153	Cluster 208	1297
PFC0905C	-0.283614	Cluster 131	1298
PFD0505C	-0.283548	Cluster 59	1299
PF14_0453	-0.283487	Cluster 227	1300
PF11_0087	-0.28286	Cluster 177	1301
MAL13P1.266	-0.282715	Cluster 176	1302
PFL0445W	-0.282635	Cluster 179	1303
PF10_0270	-0.282149	Cluster 114	1304
PF14_0708	-0.282095	Cluster 14	1305
PFD0110W	-0.28194	Cluster 279	1306
PF07_0022	-0.281177	Cluster 153	1307
PFF0610C	-0.281034	Cluster 259	1308
PF10_0142	-0.280998	Cluster 73	1309
PF11_0470	-0.280809	Cluster 258	1310
PF13_0041	-0.280148	Cluster 229	1311
PF14_0609	-0.279668	Cluster 116	1312
PF11_0311	-0.279335	Cluster 268	1313
PFB0215C	-0.279179	Cluster 142	1314
PFE0405C	-0.279124	Cluster 240	1315
PF11_0177	-0.278616	Cluster 216	1316
PFC0230C	-0.277488	Cluster 147	1317
PFL1545C	-0.277442	Cluster 141	1318
PFE1305C	-0.277263	Cluster 230	1319
PF13_0234	-0.277198	Cluster 96	1320
PFI1145W	-0.277168	Cluster 55	1321
PFA0140C	-0.276937	Cluster 170	1322
PF14_0371	-0.276467	Cluster 143	1323
PFE1180C	-0.276157	Cluster 226	1324
PFC1016W	-0.275947		1325
PF13_0077	-0.275489	Cluster 160	1326
PF11_0410	-0.275479	Cluster 254	1327
PFE0255W	-0.275117	Cluster 282	1328
PFE1440C	-0.274901	Cluster 24	1329
PFE0620C	-0.274686	Cluster 146	1330
PF14_0173	-0.274555	Cluster 272	1331
PFB0161C	-0.274332	Cluster 225	1332
MAL8P1.20	-0.274288	Cluster 180	1333
PF13_0043	-0.273984	Cluster 182	1334
PF14_0108	-0.273934	Cluster 272	1335
PFL2445C	-0.273903	Cluster 146	1336
PFB0420W	-0.273366	Cluster 159	1337
PFL0520C	-0.272663	Cluster 58	1338
PFC0755C	-0.272629	Cluster 231	1339
PF14_0271	-0.272621	Cluster 254	1340
PF14_0080	-0.272387	Cluster 84	1341
MAL7P1.77	-0.272086	Cluster 180	1342
PFD1140W	-0.271918	Cluster 109	1343
PF13_0149	-0.27131	Cluster 183	1344
PFI1370C	-0.271274	Cluster 227	1345
PF08_0049	-0.270892	Cluster 59	1346
PFI0660C	-0.270509	Cluster 196	1347
PFB0340C	-0.270461	Cluster 253	1348
PFI0095C	-0.270314	Cluster 147	1349
PF11_0467	-0.270309	Cluster 252	1350
PFI1050C	-0.270091	Cluster 180	1351
PF11_0329	-0.269812	Cluster 260	1352
PF10_0360	-0.269569	Cluster 213	1353
MAL7P1.118	-0.269525	Cluster 125	1354
PF14_0161	-0.269182	Cluster 156	1355
PFL0840C	-0.268274	Cluster 265	1356
PFA0390W	-0.268036	Cluster 170	1357
MAL8P1.135	-0.267808	Cluster 239	1358
PFI1360C	-0.267693	Cluster 196	1359
PF14_0304	-0.267489	Cluster 194	1360
PF07_0089	-0.267252	Cluster 36	1361
PFI0975C	-0.26723	Cluster 253	1362
MAL13P1.134	-0.266817	Cluster 170	1363
PF13_0308	-0.266545	Cluster 213	1364
PF14_0545	-0.266524	Cluster 188	1365
PFI1015W	-0.266068		1366
PFL0615W	-0.265503	Cluster 183	1367
PF14_0703	-0.265446	Cluster 279	1368
PFL1720W	-0.264803	Cluster 183	1369
PF11_0110	-0.264136	Cluster 55	1370
MAL13P1.179	-0.263605	Cluster 52	1371
PFL1995C	-0.262927	Cluster 94	1372
PF10_0260	-0.262909	Cluster 171	1373
PFL1740W	-0.262756	Cluster 179	1374
PFE1045C	-0.26249	Cluster 180	1375
PFF0155W	-0.262003	Cluster 156	1376
PFL0550W	-0.26179	Cluster 3	1377
PF11_0416	-0.261747	Cluster 263	1378
PF14_0445	-0.261746	Cluster 212	1379
PFD0230C	-0.260592	Cluster 266	1380
PF14_0490	-0.259999	Cluster 129	1381
PF11_0089	-0.25999	Cluster 72	1382
PF13_0068	-0.259778	Cluster 182	1383
MAL13P1.102	-0.259514	Cluster 276	1384
PF11_0159	-0.259127	Cluster 189	1385
PF07_0116	-0.259084	Cluster 55	1386
PF13_0266	-0.259015	Cluster 257	1387
PF07_0100	-0.25885	Cluster 144	1388
PFL1115W	-0.258406	Cluster 188	1389
PF08_0136B	-0.258398		1390
PFI1775W	-0.258204	Cluster 83	1391
PF11_0482	-0.257727	Cluster 196	1392
PF08_0018	-0.257019	Cluster 132	1393
PF14_0285	-0.256828	Cluster 149	1394
PFC0490W	-0.256633	Cluster 160	1395
PF14_0438	-0.256539	Cluster 36	1396
PF10_0390	-0.25619	Cluster 48	1397
PFD0190W	-0.256142	Cluster 239	1398
PFI0750C	-0.255708	Cluster 153	1399
PFL0375W	-0.255523	Cluster 218	1400
PF08_0129	-0.255478	Cluster 266	1401
PF11_0203	-0.255428	Cluster 129	1402
PF13_0152	-0.255134	Cluster 275	1403
PF11_0165	-0.255034		1404
PFE0370C	-0.254734	Cluster 266	1405
PFL0250W	-0.254604	Cluster 190	1406
PFB0395W	-0.254587	Cluster 63	1407
PF08_0117	-0.254199	Cluster 94	1408
PFF1020C	-0.254162	Cluster 261	1409
PFB0435C	-0.253839	Cluster 242	1410
PF14_0568	-0.253605	Cluster 155	1411
PFE1460W	-0.253526	Cluster 178	1412
PFC0895W	-0.253271	Cluster 49	1413
PFI1045W	-0.252487	Cluster 155	1414
PFE1225W	-0.252232	Cluster 208	1415
PFC0815C	-0.250961	Cluster 251	1416
PFD0705C	-0.250837	Cluster 265	1417
PF14_0287	-0.250343	Cluster 263	1418
PFE1325W	-0.250153	Cluster 74	1419
PF11_0350	-0.248973	Cluster 191	1420
PF13_0285	-0.248495	Cluster 272	1421
PFI1240C	-0.247971	Cluster 216	1422
PF08_0048	-0.247965	Cluster 85	1423
PF11_0456	-0.247848	Cluster 254	1424
PFI0910W	-0.247427	Cluster 159	1425
PFL1990C	-0.246398	Cluster 256	1426
PFL0745C	-0.245869	Cluster 208	1427
PF14_0624	-0.245643	Cluster 215	1428
PF11_0014	-0.245365		1429
MAL8P1.145	-0.245265	Cluster 216	1430
PFB0365W	-0.244353	Cluster 194	1431
PF10_0292	-0.244313	Cluster 243	1432
PF10_0182	-0.244275	Cluster 135	1433
PFI1005W	-0.243943	Cluster 266	1434
PFL1530W	-0.243912	Cluster 51	1435
PF14_0301	-0.243598	Cluster 111	1436
PFC0506W	-0.242827	Cluster 156	1437
PFL1795C	-0.242414	Cluster 142	1438
PF14_0641	-0.242369	Cluster 182	1439
PF14_0311	-0.241975	Cluster 244	1440
PFD0600C	-0.241349	Cluster 170	1441
PFL0755C	-0.241015	Cluster 36	1442
PFL1210W	-0.240901	Cluster 140	1443
PFE0490W	-0.23795	Cluster 182	1444
PFB0732C	-0.237302	Cluster 264	1445
PF13_0140	-0.236836	Cluster 176	1446
PFF1380C	-0.236755	Cluster 142	1447
PF11_0370	-0.236618	Cluster 227	1448
MAL8P1.138	-0.236616	Cluster 205	1449
PF13_0293	-0.236593	Cluster 70	1450
MAL7P1.65	-0.236566	Cluster 264	1451
MAL13P1.68	-0.23654	Cluster 240	1452
PF11_0287	-0.235899	Cluster 256	1453
MAL7P1.64	-0.235547	Cluster 260	1454
MAL8P1.132	-0.235453	Cluster 27	1455
PFB0305C	-0.234244	Cluster 277	1456
MAL13P1.350	-0.233779	Cluster 263	1457
PF11_0414	-0.233382	Cluster 146	1458
PFA0265C	-0.233315	Cluster 266	1459
PFL0380C	-0.233307	Cluster 112	1460
PFL2210W	-0.233168	Cluster 240	1461
PFE0230W	-0.233113		1462
PFI1696C	-0.2329	Cluster 54	1463
PFL0575W	-0.232723	Cluster 147	1464
PFD0670C	-0.232658	Cluster 182	1465
PFD0805W	-0.232602	Cluster 189	1466
PF14_0611	-0.23237	Cluster 185	1467
PFL2110C	-0.232315	Cluster 243	1468
PFL2460W	-0.231844	Cluster 266	1469
MAL13P1.85	-0.231265	Cluster 36	1470
MAL13P1.148	-0.231016		1471
PFB0405W	-0.230451	Cluster 3	1472
PFL2220W	-0.230382	Cluster 173	1473
PFL0825C	-0.23027	Cluster 84	1474
PFL0180W	-0.230174	Cluster 177	1475
MAL7P1.95	-0.23012	Cluster 239	1476
PF13_0103	-0.23005	Cluster 232	1477
PFL0080C	-0.229934	Cluster 212	1478
PFE1485W	-0.229184	Cluster 213	1479
PFC0800W	-0.228968	Cluster 140	1480
PFI0315C	-0.228463	Cluster 240	1481
PFI1385C	-0.228246	Cluster 129	1482
PFL0875W	-0.228198	Cluster 183	1483
PFE0120C	-0.22816	Cluster 27	1484
PF14_0367	-0.228035	Cluster 36	1485
PFL1940W	-0.227441	Cluster 27	1486
PF11_0238	-0.227139	Cluster 244	1487
PF14_0470	-0.227048	Cluster 102	1488
PFE0795C	-0.226946	Cluster 208	1489
PFC0610C	-0.226931	Cluster 145	1490
PFC0590C	-0.226476	Cluster 180	1491
MAL13P1.66	-0.225943	Cluster 207	1492
PFL0765W	-0.225001	Cluster 202	1493
PFB0505C	-0.224935	Cluster 36	1494
PF13_0161	-0.224838	Cluster 279	1495
PFL2155W	-0.224106	Cluster 207	1496
PFF0140C	-0.224052	Cluster 269	1497
PFC0280C	-0.223895	Cluster 239	1498
PF14_0244	-0.22347	Cluster 252	1499
MAL13P1.144	-0.223274	Cluster 112	1500
PF10_0237	-0.223165	Cluster 213	1501
PFE0710W	-0.222971	Cluster 190	1502
PFE0075C	-0.222861	Cluster 266	1503
PFL1660C	-0.22276	Cluster 153	1504
PF14_0262	-0.222562	Cluster 84	1505
PFC0705C	-0.22253	Cluster 201	1506
PF10_0265	-0.221954	Cluster 84	1507
PFD0915W	-0.221751	Cluster 180	1508
MAL13P1.232	-0.221313	Cluster 119	1509
MAL13P1.282	-0.221262	Cluster 195	1510
PFI0565W	-0.220898	Cluster 216	1511
PF11_0286	-0.220176	Cluster 216	1512
MAL7P1.67	-0.219489	Cluster 164	1513
PF10_0112	-0.21831	Cluster 72	1514
PFB0645C	-0.218277	Cluster 178	1515
PF14_0375	-0.218155	Cluster 224	1516
PF11_0426	-0.217501	Cluster 283	1517
PF07_0039	-0.217415	Cluster 178	1518
PFI1505C	-0.216751	Cluster 126	1519
MAL8P1.8	-0.216698	Cluster 256	1520
MAL13P1.96	-0.216575	Cluster 196	1521
PFL0415W	-0.216573	Cluster 141	1522
MAL8P1.41	-0.216521	Cluster 77	1523
PFI1705W	-0.216283	Cluster 192	1524
PF11_0182	-0.216045	Cluster 178	1525
PFL0580W	-0.215919	Cluster 196	1526
PFB0880W	-0.215272	Cluster 107	1527
PFL2240W	-0.214719	Cluster 160	1528
PF13_0182	-0.214553	Cluster 176	1529
PFI0640C	-0.213922	Cluster 170	1530
PF14_0399	-0.213439	Cluster 132	1531
PFL0775W	-0.213258	Cluster 170	1532
PF13_0185	-0.213172	Cluster 256	1533
PF11_0411	-0.212695	Cluster 241	1534
PFA0360C	-0.212567	Cluster 240	1535
PFC0615W	-0.212398	Cluster 243	1536
PF10_0288	-0.2123	Cluster 143	1537
PFI0615W	-0.212194	Cluster 143	1538
PFL2045W	-0.212179	Cluster 180	1539
PF11_0125	-0.211693	Cluster 195	1540
MAL13P1.185	-0.211638	Cluster 95	1541
PF14_0147	-0.211281	Cluster 132	1542
PFI1140W	-0.211258	Cluster 96	1543
PF11_0084	-0.210949	Cluster 75	1544
PFC0330W	-0.210404	Cluster 161	1545
PF14_0215	-0.210063	Cluster 218	1546
PF07_0015	-0.210005	Cluster 114	1547
PFL1390W	-0.209954	Cluster 102	1548
PFF1360W	-0.209703	Cluster 119	1549
PFL2300W	-0.209068	Cluster 216	1550
PF14_0419	-0.208876	Cluster 239	1551
PF14_0461	-0.208858	Cluster 190	1552
PF14_0035	-0.20864	Cluster 254	1553
PF10_0188	-0.207512	Cluster 218	1554
PFI0790W	-0.207155	Cluster 131	1555
PF11_0219	-0.206314	Cluster 178	1556
PF07_0101	-0.206176	Cluster 237	1557
PFC0575W	-0.20613	Cluster 165	1558
PFC0270W	-0.205661	Cluster 89	1559
PFL1040W	-0.205344	Cluster 156	1560
PF07_0013	-0.20512	Cluster 207	1561
MAL13P1.32	-0.205047		1562
PFL0100C	-0.204921	Cluster 89	1563
PFC0160W	-0.204732	Cluster 213	1564
PF07_0041	-0.204682	Cluster 73	1565
PFB0580W	-0.20466	Cluster 195	1566
PF11_0478	-0.204274	Cluster 2	1567
PFD0685C	-0.204244	Cluster 149	1568
PF14_0513	-0.204148	Cluster 143	1569
PFE0700C	-0.204141	Cluster 252	1570
PF11_0297	-0.203883	Cluster 193	1571
PFF0800W	-0.203864	Cluster 11	1572
MAL7P1.18	-0.203584	Cluster 270	1573
MAL13P1.258	-0.203022	Cluster 116	1574
PF11_0452	-0.202986	Cluster 47	1575
PFI0850W	-0.20284	Cluster 239	1576
PF11_0255	-0.202687	Cluster 77	1577
PFI1730W	-0.202122	Cluster 244	1578
PFL2545C	-0.201829	Cluster 280	1579
MAL8P1.14	-0.201634	Cluster 180	1580
MAL13P1.229	-0.201629	Cluster 182	1581
PFF1310C	-0.201535	Cluster 65	1582
PFA0445W	-0.201517	Cluster 261	1583
PF10_0148	-0.201008	Cluster 184	1584
PFE1515W	-0.200179	Cluster 242	1585
PFC10_API0028	-0.199484	Cluster 272	1586
PFI0725C	-0.198903	Cluster 231	1587
PF14_0095	-0.19872	Cluster 154	1588
PFL1435C	-0.198568	Cluster 266	1589
PF14_0130	-0.198368	Cluster 240	1590
PFE0095C	-0.197921	Cluster 190	1591
PFF0710W	-0.197576	Cluster 256	1592
MAL13P1.60	-0.197404	Cluster 277	1593
PF14_0195	-0.197251	Cluster 36	1594
MAL13P1.69	-0.197117	Cluster 177	1595
MAL13P1.50	-0.196285	Cluster 157	1596
PF13_0100	-0.196137	Cluster 84	1597
PFI0300W	-0.196123	Cluster 195	1598
PFI0425W	-0.196123	Cluster 94	1599
PF14_0514	-0.195795	Cluster 74	1600
MAL13P1.227	-0.195406	Cluster 196	1601
PF11_0266	-0.195266	Cluster 61	1602
PF08_0067	-0.194971	Cluster 147	1603
PF11_0112	-0.194531	Cluster 166	1604
PFI0900W	-0.193874	Cluster 202	1605
PF14_0657	-0.193815	Cluster 129	1606
MAL7P1.73	-0.193771	Cluster 213	1607
PF10_0284	-0.193342	Cluster 141	1608
PFI0730W	-0.193213	Cluster 227	1609
PFA0555C	-0.192498	Cluster 231	1610
PF08_0078	-0.192069	Cluster 141	1611
PF10_0193	-0.191763	Cluster 256	1612
PF11_0307	-0.191741	Cluster 49	1613
PFD0325W	-0.191676	Cluster 178	1614
PFB0680W	-0.191548	Cluster 266	1615
PF13_0134	-0.191258	Cluster 171	1616
PFF1490W	-0.191026	Cluster 12	1617
PFD0675W	-0.190995	Cluster 205	1618
PF14_0756	-0.190679	Cluster 135	1619
PFI0550W	-0.190456		1620
PF11_0193	-0.18961	Cluster 261	1621
PFC10_API0030	-0.189399	Cluster 247	1622
PFL0965C	-0.189367	Cluster 195	1623
MAL13P1.169	-0.189341	Cluster 229	1624
PFL1225C	-0.189102	Cluster 65	1625
PFE0735W	-0.18907	Cluster 254	1626
PF10_0068	-0.189009	Cluster 70	1627
PFI0530C	-0.188823	Cluster 213	1628
PF14_0422	-0.188751	Cluster 77	1629
PFL1415W	-0.188066	Cluster 173	1630
PFE0760W	-0.188003	Cluster 206	1631
PFC0335C	-0.18773	Cluster 190	1632
PF14_0355	-0.187159	Cluster 32	1633
PF14_0220	-0.186961	Cluster 251	1634
MAL7P1.160	-0.186793	Cluster 180	1635
PF13_0264	-0.186544	Cluster 175	1636
PFA0565C	-0.185753	Cluster 281	1637
MAL13P1.309	-0.185528	Cluster 262	1638
PF14_0208	-0.185413	Cluster 61	1639
PF14_0397	-0.185176	Cluster 180	1640
PF11_0216	-0.184762	Cluster 171	1641
PFC0930C	-0.184484	Cluster 244	1642
PF10_0388	-0.184458	Cluster 284	1643
PFE1465W	-0.184433	Cluster 231	1644
PF13_0038	-0.184076	Cluster 36	1645
PF14_0154	-0.183855	Cluster 126	1646
PF11_0406	-0.18378	Cluster 170	1647
PFC0262C	-0.183663	Cluster 225	1648
PFE0455W	-0.183259	Cluster 21	1649
PFI1580C	-0.182869	Cluster 239	1650
PF08_0045	-0.182674	Cluster 196	1651
MAL8P1.37	-0.182528	Cluster 142	1652
PF11_0050	-0.182259	Cluster 3	1653
PFD1215W	-0.182152	Cluster 24	1654
PFL0850W	-0.182095	Cluster 210	1655
MAL8P1.74	-0.181963	Cluster 160	1656
PFB0820C	-0.181633	Cluster 147	1657
PFI1215W	-0.181537	Cluster 66	1658
PFL0095C	-0.181362	Cluster 186	1659
PFI0940C	-0.181283	Cluster 275	1660
PF14_0420	-0.180845	Cluster 251	1661
PF10_0261	-0.180814	Cluster 36	1662
PF07_0078	-0.180747	Cluster 213	1663
PFI0945W	-0.180254	Cluster 275	1664
PF14_0379	-0.17986	Cluster 195	1665
PF13_0053	-0.179704	Cluster 112	1666
PF07_0115	-0.179596	Cluster 96	1667
MAL13P1.226	-0.179077	Cluster 218	1668
PFE1105C	-0.17878	Cluster 253	1669
PFD0275W	-0.178598	Cluster 94	1670
PFL1775C	-0.17856	Cluster 159	1671
PF10_0365	-0.178283	Cluster 240	1672
PF14_0186	-0.178273	Cluster 141	1673
PFA0495C	-0.177504	Cluster 112	1674
PFI1095W	-0.177284	Cluster 263	1675
MAL13P1.475	-0.177252	Cluster 110	1676
PF13_0160	-0.176951	Cluster 53	1677
PF14_0349	-0.17695	Cluster 145	1678
PFL1635W	-0.176909	Cluster 132	1679
PF11_0168	-0.176878	Cluster 234	1680
PF14_0435	-0.176832	Cluster 213	1681
PFA0545C	-0.176539	Cluster 189	1682
PFL1935C	-0.175299	Cluster 112	1683
PFD0660W	-0.175048	Cluster 224	1684
PF14_0488	-0.174921	Cluster 212	1685
PFI0245C	-0.174698	Cluster 206	1686
PFC10_API0059	-0.174592	Cluster 233	1687
PF14_0726	-0.174289	Cluster 87	1688
PF14_0135	-0.173798	Cluster 279	1689
PF14_0685	-0.173653	Cluster 49	1690
PF13_0348	-0.172818	Cluster 112	1691
PF14_0248	-0.172781	Cluster 212	1692
PF10_0110	-0.172772	Cluster 149	1693
PF11_0136	-0.172536	Cluster 148	1694
PFI0760W	-0.172047	Cluster 155	1695
PF14_0559	-0.17126	Cluster 60	1696
PFD0340C	-0.170954	Cluster 263	1697
PF11_0263	-0.170753	Cluster 9	1698
MAL13P1.342	-0.170741		1699
PF11_0149	-0.170139	Cluster 74	1700
PF11_0480	-0.170079	Cluster 241	1701
PFI0670W	-0.170052	Cluster 137	1702
PFD0920W	-0.169872	Cluster 180	1703
PF14_0594	-0.169721	Cluster 45	1704
PF14_0628	-0.169304	Cluster 67	1705
MAL13P1.59	-0.169295	Cluster 109	1706
PFF0405C	-0.169237		1707
PFD1130W	-0.168553	Cluster 277	1708
PFE0945C	-0.168306	Cluster 49	1709
PFI1355W	-0.168049	Cluster 199	1710
MAL7P1.112	-0.167376	Cluster 27	1711
MAL8P1.55	-0.167352	Cluster 193	1712
PF07_0123	-0.166159	Cluster 77	1713
PF10_0368	-0.165677	Cluster 272	1714
PFD0215C	-0.165514	Cluster 74	1715
PF14_0617	-0.165288	Cluster 224	1716
PFE0515W	-0.165161	Cluster 112	1717
PFI0835C	-0.164584	Cluster 132	1718
PFB0932W	-0.164464	Cluster 27	1719
PFL1355W	-0.163358	Cluster 102	1720
PF07_0082	-0.163339	Cluster 190	1721
PF14_0024	-0.163273	Cluster 237	1722
PF10_0246	-0.163247	Cluster 178	1723
PF14_0491	-0.163076	Cluster 241	1724
PF13_0291	-0.162967	Cluster 203	1725
PF14_0443	-0.162723	Cluster 237	1726
PFA0185W	-0.162521	Cluster 129	1727
PFA0470C	-0.162519	Cluster 74	1728
PFI1300C	-0.161627	Cluster 241	1729
PF10_0088	-0.161087	Cluster 36	1730
PF14_0216	-0.160799	Cluster 213	1731
PF13_0199	-0.160355	Cluster 176	1732
PFL2365W	-0.160308	Cluster 140	1733
PF08_0077	-0.159917	Cluster 263	1734
MAL13P1.290	-0.159321	Cluster 144	1735
PF14_0149	-0.159182	Cluster 264	1736
PFL2375C	-0.158081	Cluster 216	1737
MAL7P1.75	-0.157865	Cluster 182	1738
PF14_0202	-0.157549		1739
PF14_0664	-0.156838	Cluster 196	1740
PFL1915W	-0.156647	Cluster 182	1741
PFF0335C	-0.155819	Cluster 237	1742
PF11_0201	-0.155649	Cluster 72	1743
MAL8P1.79	-0.155394	Cluster 218	1744
MAL8P1.45	-0.154501	Cluster 232	1745
PF11_0264	-0.153975	Cluster 96	1746
MAL13P1.20	-0.153555	Cluster 3	1747
PF14_0503	-0.153137	Cluster 144	1748
PF11_0236	-0.152817	Cluster 218	1749
PF11_0158	-0.152762	Cluster 239	1750
MAL13P1.130	-0.152573	Cluster 266	1751
PF11_0127	-0.152253	Cluster 237	1752
PF11_0395	-0.152212	Cluster 242	1753
MAL13P1.193	-0.151983	Cluster 212	1754
PF13_0220	-0.150012	Cluster 136	1755
PFL1155W	-0.149942	Cluster 141	1756
PFL0505C	-0.149809	Cluster 218	1757
PF13_0357	-0.149695	Cluster 107	1758
PF10_0378	-0.149472	Cluster 51	1759
PF10_0220	-0.149214	Cluster 253	1760
PF10_0281	-0.148398	Cluster 275	1761
PFB0190C	-0.148396	Cluster 244	1762
PFB0130W	-0.147963	Cluster 102	1763
PFE1565W	-0.147746	Cluster 258	1764
PF13_0230	-0.147715	Cluster 116	1765
PFA0720W	-0.147561	Cluster 24	1766
PF14_0385	-0.147147	Cluster 185	1767
PF10_0361	-0.147128	Cluster 66	1768
PF13_0353	-0.146901	Cluster 216	1769
MAL13P1.238	-0.146881	Cluster 36	1770
PFC0470W	-0.146722	Cluster 94	1771
PFB0355C	-0.146533	Cluster 250	1772
PF13_0175	-0.146312	Cluster 77	1773
PFD0800C	-0.146162	Cluster 250	1774
PF10_0113	-0.146	Cluster 75	1775
PF07_0061	-0.145753	Cluster 212	1776
PF10_0111	-0.145683	Cluster 188	1777
PFL0490C	-0.145676	Cluster 141	1778
MAL8P1.161	-0.144446	Cluster 154	1779
PFI1380C	-0.144408	Cluster 262	1780
PF14_0516	-0.144263	Cluster 241	1781
PF10_0291	-0.143968	Cluster 180	1782
MAL8P1.35	-0.143493	Cluster 155	1783
PF14_0155	-0.143458	Cluster 240	1784
PFA0455C	-0.143314	Cluster 107	1785
PFE0770W	-0.143227	Cluster 256	1786
PF13_0317	-0.142676	Cluster 195	1787
PF14_0253	-0.142113	Cluster 159	1788
PFL0365C	-0.142023	Cluster 240	1789
MAL13P1.24	-0.140651	Cluster 43	1790
PF14_0305	-0.140197	Cluster 170	1791
PFL0150W	-0.140152	Cluster 212	1792
MAL13P1.316	-0.140114	Cluster 49	1793
PF11_0246	-0.140051	Cluster 51	1794
MAL13P1.39	-0.139698	Cluster 190	1795
PFF1010C	-0.139667	Cluster 49	1796
PF08_0012	-0.139576		1797
PFI0855W	-0.138685	Cluster 203	1798
PFL0395C	-0.138438	Cluster 170	1799
PFE0420C	-0.13838	Cluster 244	1800
PFL2040W	-0.138205	Cluster 195	1801
PFC0170C	-0.137963	Cluster 162	1802
PFL2385C	-0.137117	Cluster 2	1803
PFL1280W	-0.137057	Cluster 153	1804
PFC0955W	-0.137043	Cluster 161	1805
MAL13P1.351	-0.136739	Cluster 190	1806
PF11_0422	-0.136366	Cluster 55	1807
PFB0730W	-0.135909	Cluster 49	1808
PF14_0039	-0.135445	Cluster 49	1809
PFL1015W	-0.135377	Cluster 67	1810
PFB0170W	-0.135301	Cluster 204	1811
PFL1900W	-0.134526	Cluster 212	1812
PF14_0358	-0.134297	Cluster 99	1813
MAL8P1.212	-0.134292		1814
PFF1260C	-0.134031	Cluster 94	1815
PFE1185W	-0.133938	Cluster 27	1816
PFL1905W	-0.133931	Cluster 33	1817
PF07_0075	-0.133677	Cluster 165	1818
PFE0220W	-0.133507	Cluster 67	1819
PF13_0112	-0.133027	Cluster 170	1820
PF11_0325	-0.132886	Cluster 263	1821
PFL2140C	-0.132874	Cluster 227	1822
PF10_0363	-0.132717	Cluster 141	1823
PFC0445W	-0.13241	Cluster 47	1824
PF07_0014	-0.132372	Cluster 209	1825
PF14_0102	-0.132311	Cluster 266	1826
PF11_0242	-0.132068	Cluster 260	1827
PF10_0156	-0.132023	Cluster 275	1828
PFE0670W	-0.131921	Cluster 89	1829
PFI0395W	-0.131469	Cluster 239	1830
PFE0290C	-0.130912	Cluster 188	1831
MAL13P1.239	-0.130314	Cluster 178	1832
PF11_0077	-0.13015	Cluster 141	1833
PF14_0334	-0.129418	Cluster 261	1834
PFD0240C	-0.129415	Cluster 272	1835
PFI1305W	-0.128389	Cluster 210	1836
PF14_0630	-0.128381	Cluster 196	1837
PFL0090C	-0.128238	Cluster 192	1838
PF14_0300	-0.128213	Cluster 179	1839
PF14_0602	-0.128128	Cluster 156	1840
PF11_0372	-0.127979	Cluster 136	1841
PFI0210C	-0.127908	Cluster 209	1842
PFE0985W	-0.12765	Cluster 108	1843
PFI1460C	-0.127275	Cluster 177	1844
PFL0315C	-0.12706	Cluster 265	1845
PFL1025C	-0.126998	Cluster 257	1846
MAL8P1.110	-0.126813	Cluster 194	1847
PFC0911C	-0.126766	Cluster 192	1848
PFE1130W	-0.12665	Cluster 266	1849
PF10_0208	-0.126307	Cluster 125	1850
PFF0890C	-0.125838	Cluster 2	1851
PF11_0033	-0.125819	Cluster 2	1852
PFD0860W	-0.125518	Cluster 239	1853
PF14_0656	-0.125383	Cluster 129	1854
PFI0955W	-0.12531	Cluster 36	1855
PF08_0072	-0.125104		1856
PF14_0406	-0.124843	Cluster 33	1857
MAL8P1.38	-0.124711	Cluster 202	1858
PFD0375W	-0.124296	Cluster 221	1859
PF11_0100	-0.124179	Cluster 139	1860
PFF0135W	-0.124063	Cluster 59	1861
PF14_0691	-0.124054	Cluster 229	1862
PF14_0381	-0.123976	Cluster 140	1863
PFB0895C	-0.123511	Cluster 182	1864
PFA0590W	-0.123412	Cluster 141	1865
PFL1680W	-0.123174	Cluster 129	1866
PFC0125W	-0.12297	Cluster 195	1867
MAL8P1.10	-0.122933	Cluster 139	1868
PFL0885W	-0.12282	Cluster 269	1869
PFL0920C	-0.122718	Cluster 75	1870
PFA0290W	-0.122613	Cluster 224	1871
PF14_0033	-0.122397	Cluster 237	1872
MAL13P1.146	-0.122146	Cluster 107	1873
PFD0320C	-0.122128	Cluster 31	1874
PF14_0213	-0.12208	Cluster 263	1875
PF10_0037	-0.121748	Cluster 261	1876
PF10_0282	-0.12148	Cluster 218	1877
PFA0490W	-0.121441	Cluster 49	1878
PF14_0534	-0.121063	Cluster 134	1879
PFD1050W	-0.121055	Cluster 240	1880
PFC10_API0041	-0.120921	Cluster 247	1881
PFE1125W	-0.120308	Cluster 213	1882
PFL2175W	-0.120232	Cluster 153	1883
PF11_0477	-0.120082	Cluster 265	1884
PFC0325C	-0.119465	Cluster 212	1885
MAL13P1.48	-0.119341	Cluster 145	1886
PF14_0493	-0.119296	Cluster 176	1887
PF14_0564	-0.119026	Cluster 160	1888
PF14_0290	-0.119014	Cluster 262	1889
PF10_0207	-0.118732	Cluster 225	1890
PFI1170C	-0.118549	Cluster 182	1891
PF11_0243	-0.118478	Cluster 239	1892
PF14_0387	-0.118178	Cluster 141	1893
PFI0180W	-0.117743	Cluster 213	1894
PFL0685W	-0.117533	Cluster 196	1895
PF11_0466	-0.117498	Cluster 165	1896
PF13_0050	-0.117334	Cluster 199	1897
PFA0550W	-0.117286	Cluster 10	1898
PF13_0095	-0.117195	Cluster 212	1899
PF11_0094	-0.117074	Cluster 272	1900
PF14_0246	-0.116621	Cluster 246	1901
PF11_0366	-0.116251	Cluster 170	1902
MAL8P1.65	-0.115936	Cluster 191	1903
PFL1750C	-0.115832	Cluster 255	1904
PFD0530C	-0.115749	Cluster 231	1905
PF07_0055	-0.115642	Cluster 7	1906
PFE0225W	-0.11551	Cluster 239	1907
PFE0650C	-0.11532	Cluster 252	1908
PFL1095C	-0.115158	Cluster 49	1909
PF13_0331	-0.115123	Cluster 111	1910
PF13_0271	-0.114966	Cluster 40	1911
PFI1560C	-0.114859	Cluster 253	1912
PF08_0064	-0.114713	Cluster 216	1913
PF10_0392	-0.114518	Cluster 53	1914
PF13_0155	-0.114166	Cluster 216	1915
PF10_0210	-0.113801	Cluster 120	1916
MAL13P1.295	-0.113767	Cluster 141	1917
MAL13P1.52	-0.113499	Cluster 77	1918
PFL2310W	-0.113233	Cluster 77	1919
PFL1650W	-0.112958	Cluster 151	1920
PF14_0757	-0.112577		1921
PF14_0245	-0.112215	Cluster 213	1922
PF11_0431	-0.112092	Cluster 49	1923
PFE1290W	-0.112057	Cluster 67	1924
PFF1460C	-0.11171		1925
PFL0270C	-0.110784	Cluster 214	1926
PFI1010W	-0.110774	Cluster 213	1927
PFE0890C	-0.11033	Cluster 35	1928
PF14_0615	-0.110212	Cluster 229	1929
PFC0840W	-0.110175	Cluster 231	1930
PF13_0200	-0.109682	Cluster 153	1931
PF14_0189	-0.109664	Cluster 195	1932
PFE0940C	-0.109646	Cluster 10	1933
PFF0930W	-0.109289	Cluster 219	1934
PF14_0667	-0.109257	Cluster 213	1935
PF11_0363	-0.109254	Cluster 32	1936
PFE0265C	-0.107403	Cluster 194	1937
MAL7P1.229	-0.107111	Cluster 283	1938
PF14_0396	-0.106652	Cluster 199	1939
PFL0125C	-0.106569	Cluster 72	1940
PF14_0542	-0.106339	Cluster 99	1941
PFI1250W	-0.105498	Cluster 143	1942
MAL7P1.91	-0.104929	Cluster 170	1943
PF14_0192	-0.104621	Cluster 171	1944
PFI1285W	-0.104598	Cluster 36	1945
MAL7P1.26	-0.104493	Cluster 77	1946
PF14_0638	-0.10432	Cluster 2	1947
MAL13P1.385	-0.103865	Cluster 72	1948
PFD0380C	-0.10336	Cluster 265	1949
PF14_0535	-0.102633	Cluster 145	1950
PFI1420W	-0.102198	Cluster 94	1951
PF11_0288	-0.102159	Cluster 195	1952
MAL13P1.33	-0.101977	Cluster 193	1953
PF11_0196	-0.101842	Cluster 202	1954
PFE1480C	-0.101697	Cluster 153	1955
PFI0145W	-0.101637	Cluster 189	1956
PF11_0141	-0.101567	Cluster 212	1957
PF07_0059	-0.100568	Cluster 61	1958
PFI1055W	-0.1005	Cluster 155	1959
PF14_0073	-0.100478	Cluster 149	1960
PF14_0458	-0.100135	Cluster 3	1961
PF11_0343	-0.100124	Cluster 244	1962
PFL1780W	-0.0999278	Cluster 205	1963
PF14_0061	-0.0998922	Cluster 170	1964
PFF1245C	-0.0996102	Cluster 180	1965
PFI1275W	-0.099575	Cluster 107	1966
PFC10_API0033	-0.099352	Cluster 247	1967
PF14_0362	-0.0976104	Cluster 243	1968
PF14_0556	-0.0973927	Cluster 253	1969
PFD0825C	-0.0971579	Cluster 6	1970
PF07_0068	-0.0966762	Cluster 171	1971
MAL13P1.321	-0.0966084	Cluster 173	1972
PF14_0526	-0.0964249	Cluster 151	1973
PF14_0119	-0.0959359	Cluster 256	1974
PFL1020W	-0.0957761	Cluster 124	1975
PF10_0332	-0.0957264	Cluster 196	1976
PFI1205C	-0.0956749	Cluster 224	1977
PF13_0216	-0.0955328	Cluster 231	1978
PFL1605W	-0.0953432	Cluster 153	1979
PFD1045C	-0.09512	Cluster 89	1980
PF14_0361	-0.0950977	Cluster 222	1981
PF14_0180	-0.0950041	Cluster 146	1982
PFC0381C	-0.0944872	Cluster 262	1983
PFI0475W	-0.0943421		1984
PFD0365C	-0.0935491	Cluster 122	1985
PFF0910C	-0.0933896	Cluster 175	1986
PF08_0073	-0.0933027	Cluster 275	1987
PFB0835C	-0.0931422	Cluster 196	1988
PF14_0200	-0.0930018	Cluster 141	1989
PFL0955C	-0.0922678	Cluster 32	1990
PFC0945W	-0.0920853	Cluster 275	1991
PF10_0031	-0.0918111	Cluster 190	1992
PFC0831W	-0.0916687	Cluster 202	1993
PFE1082C	-0.0914159	Cluster 158	1994
PF13_0303	-0.0913048	Cluster 228	1995
MAL13P1.194	-0.0911333	Cluster 196	1996
PF11_0142	-0.0908081	Cluster 9	1997
PF14_0259	-0.0906479	Cluster 40	1998
[truncated: 3,008 more rows]
