# Supplementary material for: Transcriptional profiling defines dynamics of parasite tissue sequestration during malaria infection
Source: Genome Med. 2015 Feb 27;7(1):19. doi: 10.1186/s13073-015-0133-7 (PMC4342211; doi:10.1186/s13073-015-0133-7)
Supplement: Additional file 8: Table S3. — Detailed annotations for individual genes within clusters with significant enrichments from Table S1. [file 13073_2015_133_MOESM8_ESM.xlsx]

## Sheet: Gametocyte clusters
Cluster	[Gene ID]	[Input ID]	Annotation	[Product Description]	[EC Numbers]	[Annotated GO Function]	[Annotated GO Process]	[Annotated GO Component]	[Predicted GO Function]	[Predicted GO Process]	[Predicted GO Component]
224	PF3D7_0105800	PFA0285C	Sexual commitment	conserved Plasmodium protein, unknown function	null	cyclin-dependent protein kinase regulator activity, nucleotide binding	cell cycle	null	cyclin-dependent protein kinase regulator activity	cell cycle	null
224	PF3D7_0105900	PFA0290W	Sexual commitment	DNA binding protein, putative	3.1.11.1 (Exodeoxyribonuclease I); 3.1.11.2 (Exodeoxyribonuclease III)	3'-5' exonuclease activity, DNA binding	nucleobase-containing compound metabolic process	intracellular	3'-5' exonuclease activity, nucleic acid binding	nucleobase-containing compound metabolic process	intracellular
224	PF3D7_0207400	PFB0330C	Sexual commitment	serine repeat antigen 7 (SERA7)	3.4.22.- (Cysteine endopeptidases.)	cysteine-type peptidase activity	immunoglobulin production, proteolysis, regulation of immune response	null	cysteine-type peptidase activity	proteolysis	null
224	PF3D7_0413500	PFD0660W	Sexual commitment	phosphoglucomutase-2 (PGM2)	5.4.2.1 (Phosphoglycerate mutase); 5.4.2.2 (Phosphoglucomutase)	phosphoglycerate mutase activity	glycolysis	cytoplasm	null	null	null
224	PF3D7_0504800	PFE0240C	Sexual commitment	conserved Plasmodium protein, unknown function	null	structural molecule activity, transferase activity	phosphate ion transport	cytoplasm, extracellular region	transferase activity	null	null
224	PF3D7_0613300	PFF0645C	Sexual commitment	rhoptry protein (ROP14)	null	null	null	integral to membrane, rhoptry	null	null	null
224	PF3D7_0614000	PFF0680C	Sexual commitment	thiamin-phosphate pyrophosphorylase, putative	2.5.1.3 (Thiamine-phosphate diphosphorylase)	thiamine-phosphate diphosphorylase activity	thiamine biosynthetic process	null	thiamine-phosphate diphosphorylase activity	thiamine biosynthetic process	null
224	PF3D7_0614900	PFF0720W	Sexual commitment	conserved Plasmodium membrane protein, unknown function	null	null	null	plasma membrane	null	null	null
224	PF3D7_0618100	PFF0875W	Sexual commitment	conserved Plasmodium protein, unknown function	null	null	null	null	null	null	null
224	PF3D7_0704300	PF07_0016	Sexual commitment	conserved Plasmodium membrane protein, unknown function	null	ATP binding, actin binding, calmodulin binding, motor activity	null	cytoplasm, myosin complex	null	null	null
224	PF3D7_0724600	MAL7P1.132	Sexual commitment	protein kinase, putative	2.7.11.1 (Non-specific serine/threonine protein kinase)	ATP binding, protein serine/threonine kinase activity	protein phosphorylation	cytoplasm, nucleus	ATP binding, protein kinase activity	protein phosphorylation	null
224	PF3D7_0805700	MAL8P1.203	Sexual commitment	serine/threonine protein kinase, FIKK family (FIKK8)	2.7.11.1 (Non-specific serine/threonine protein kinase)	ATP binding, protein serine/threonine kinase activity	protein phosphorylation	null	ATP binding, protein kinase activity	protein phosphorylation	null
224	PF3D7_0811000	PF08_0094	Sexual commitment	cullin-like protein, putative	null	ubiquitin protein ligase binding	ubiquitin-dependent protein catabolic process	cullin-RING ubiquitin ligase complex	ubiquitin protein ligase binding	ubiquitin-dependent protein catabolic process	cullin-RING ubiquitin ligase complex
224	PF3D7_0815500	MAL8P1.84	Sexual commitment	conserved Plasmodium protein, unknown function	null	null	null	cytoplasm	null	null	null
224	PF3D7_0919400	PFI0950W	Sexual commitment	protein disulfide isomerase (PDI9)	5.3.4.1 (Protein disulfide-isomerase)	null	null	null	null	cell redox homeostasis	null
224	PF3D7_0924500	PFI1205C	Sexual commitment	conserved Plasmodium membrane protein, unknown function	null	protein binding	null	extracellular region	null	null	null
224	PF3D7_1001600	PF10_0020	Sexual commitment	alpha/beta hydrolase, putative	3.1.1.23 (Acylglycerol lipase)	null	null	null	null	null	null
224	PF3D7_1012300	PF10_0120	Sexual commitment	ubiquinol-cytochrome c reductase complex subunit, putative	1.10.2.2 (Ubiquinol--cytochrome-c reductase)	ubiquinol-cytochrome-c reductase activity	mitochondrial electron transport, ubiquinol to cytochrome c	mitochondrion	ubiquinol-cytochrome-c reductase activity	null	null
224	PF3D7_1019800	PF10_0192	Sexual commitment	tRNA methyltransferase, putative	2.1.1.61 (tRNA (5-methylaminomethyl-2-thiouridylate)-methyltransferase)	transferase activity	tRNA processing	cytoplasm	transferase activity	tRNA processing	cytoplasm
224	PF3D7_1034600	PF10_0336	Sexual commitment	conserved Plasmodium protein, unknown function	null	ATP binding, DNA binding, DNA-directed DNA polymerase activity, RNA binding, aspartic-type endopeptidase activity, magnesium ion binding, nucleotidyltransferase activity, peptidase activity, ribonuclease H activity, zinc ion binding	DNA integration, DNA recombination, transposition	cytoplasm, nucleus	null	null	null
224	PF3D7_1364100	PF13_0338	Sexual commitment	cysteine-rich surface protein (Pf92)	null	null	attachment of GPI anchor to protein	null	null	null	null
224	PF3D7_1439600	PF14_0375	Sexual commitment	conserved Plasmodium protein, unknown function	null	null	null	membrane, mitochondrion	null	null	null
224	PF3D7_1452500	PF14_0500	Sexual commitment	SNARE protein, putative (BET1)	null	SNAP receptor activity	Golgi vesicle transport, intracellular protein transport, regulation of vesicle fusion, vesicle-mediated transport	SNARE complex, membrane	protein binding	Golgi vesicle transport, vesicle-mediated transport	membrane
224	PF3D7_1465000	PF14_0617	Sexual commitment	conserved Plasmodium protein, unknown function	null	nucleotide binding	null	membrane	null	null	null
249	PF3D7_0115000	PFA0725W	Sexual commitment	surface-associated interspersed protein 1.3 (SURFIN 1.3) (SURF1.3)	null	null	null	null	null	null	null
249	PF3D7_0214300	PFB0650W	Sexual commitment	conserved Plasmodium protein, unknown function	null	null	null	null	null	null	null
249	PF3D7_0506500	PFE0320W	Sexual commitment	conserved Plasmodium protein, unknown function	null	ATP binding, actin binding, calmodulin binding, motor activity	null	cytoplasm, myosin complex	null	null	null
249	PF3D7_1019700	PF10_0190	Sexual commitment	conserved Plasmodium protein, unknown function	null	extracellular matrix structural constituent	cell adhesion, phosphate ion transport	collagen, cytoplasm, extracellular region	null	null	null
249	PF3D7_1038600	PF10_0376	Sexual commitment	Plasmodium exported protein, unknown function	null	ATP binding	null	cytoplasm, membrane	null	null	null
249	PF3D7_1237300	PFL1805C	Sexual commitment	conserved Plasmodium protein, unknown function	null	protein binding	null	null	null	null	null
249	PF3D7_1342100	PF13_0229	Sexual commitment	aconitate hydratase	4.2.1.3 (Aconitate hydratase)	4 iron, 4 sulfur cluster binding, aconitate hydratase activity, iron ion binding	regulation of translational initiation by iron, tricarboxylic acid cycle	cytosol, mitochondrion	null	metabolic process	null
249	PF3D7_1477600	PF14_0747	Sexual commitment	surface-associated interspersed protein 14.1 (SURFIN 14.1) (SURF14.1)	null	null	null	membrane	null	null	null
255	PF3D7_0215000	PFB0685C	Sexual commitment	acyl-CoA synthetase (ACS9)	6.2.1.3 (Long-chain-fatty-acid--CoA ligase)	long-chain fatty acid-CoA ligase activity	fatty acid metabolic process, long-chain fatty acid transport	apicoplast	catalytic activity	metabolic process	null
255	PF3D7_0423700	PFD1120C	Sexual commitment	early transcribed membrane protein 4 (ETRAMP4)	null	null	null	membrane	null	null	null
255	PF3D7_1117900	PF11_0185	Sexual commitment	conserved Plasmodium protein, unknown function	null	null	null	membrane	null	null	null
255	PF3D7_1132800	PF11_0338	Sexual commitment	aquaglyceroporin (AQP)	null	ammonia transmembrane transporter activity, transporter activity	glucosylglycerol transport, glycolipid biosynthetic process, polyol transport, water transport	membrane, perinuclear region of cytoplasm	transporter activity	transport	membrane
255	PF3D7_1236200	PFL1750C	Sexual commitment	conserved Plasmodium protein, unknown function	null	null	null	cytoplasm	null	null	null
255	PF3D7_1433900	PF14_0320	Sexual commitment	protein kinase, putative	2.7.11.1 (Non-specific serine/threonine protein kinase)	ATP binding, protein kinase activity, protein serine/threonine kinase activity	protein phosphorylation	null	ATP binding, protein kinase activity	protein phosphorylation	null
256	PF3D7_0207100	PFB0315W	Sexual commitment	conserved Plasmodium protein, unknown function	null	null	null	null	null	null	null
256	PF3D7_0407900	PFD0385C	Sexual commitment	AAA family ATPase, putative	null	ATP binding, ATPase activity	null	null	ATP binding, nucleoside-triphosphatase activity, nucleotide binding	null	null
256	PF3D7_0515400	PFE0770W	Sexual commitment	conserved Plasmodium protein, unknown function	null	null	null	null	null	null	null
256	PF3D7_0606300	PFF0310W	Sexual commitment	conserved Plasmodium protein, unknown function	null	null	null	null	null	null	null
256	PF3D7_0609300	PFF0460W	Sexual commitment	conserved Plasmodium protein, unknown function	null	null	null	null	null	null	null
256	PF3D7_0611500	PFF0565C	Sexual commitment	conserved Plasmodium protein, unknown function	null	null	null	null	null	null	null
256	PF3D7_0614700	PFF0710W	Sexual commitment	conserved Plasmodium protein, unknown function	null	null	null	null	protein binding	null	null
256	PF3D7_0620300	PFF0990C	Sexual commitment	conserved Plasmodium protein, unknown function	null	null	null	membrane	null	null	null
256	PF3D7_0620400	PFF0995C	Sexual commitment	merozoite surface protein 10 (MSP10)	null	null	attachment of GPI anchor to protein	integral to membrane	null	null	null
256	PF3D7_0717500	PF07_0072	Sexual commitment	calcium-dependent protein kinase 4 (CDPK4)	2.7.11.1 (Non-specific serine/threonine protein kinase); 2.7.11.17 (Calcium/calmodulin-dependent protein kinase)	ATP binding, calcium ion binding, calcium-dependent protein serine/threonine phosphatase activity, catalytic activity, protein serine/threonine kinase activity, protein tyrosine kinase activity	protein phosphorylation	null	ATP binding, calcium ion binding, protein kinase activity, protein tyrosine kinase activity	protein phosphorylation	null
256	PF3D7_0807700	MAL8P1.126	Sexual commitment	serine protease, putative	3.4.22.- (Cysteine endopeptidases.)	serine-type endopeptidase activity, serine-type peptidase activity	proteolysis	null	catalytic activity	null	null
256	PF3D7_0814400	MAL8P1.91	Sexual commitment	phospholipase DDHD1, putative	3.1.1.32 (Phospholipase A(1))	metal ion binding	null	null	metal ion binding	null	null
256	PF3D7_0829400	MAL8P1.8	Sexual commitment	prolyl 4-hydroxylase alpha subunit 1, putative	1.14.11.2 (Procollagen-proline dioxygenase)	L-ascorbic acid binding, iron ion binding, procollagen-proline 4-dioxygenase activity	oxidation-reduction process, protein metabolic process	endoplasmic reticulum, endoplasmic reticulum lumen	L-ascorbic acid binding, iron ion binding	oxidation-reduction process	null
256	PF3D7_0907500	PFI0360C	Sexual commitment	conserved Plasmodium protein, unknown function	null	null	null	null	null	null	null
256	PF3D7_1019900	PF10_0193	Sexual commitment	autophagy-related protein 8 (ATG8)	null	null	null	apicoplast, cytosol	null	null	null
256	PF3D7_1025800	PF10_0253B	Sexual commitment	conserved Plasmodium protein, unknown function	null	null	null	null	null	null	null
256	PF3D7_1031400.1	PF10_0308	Sexual commitment	OTU-like cysteine protease, putative	3.4.22.- (Cysteine endopeptidases.)	null	null	membrane	null	null	null
256	PF3D7_1031400.2	PF10_0308	Sexual commitment	OTU-like cysteine protease, putative	3.4.22.- (Cysteine endopeptidases.)	null	null	membrane	null	null	null
256	PF3D7_1037400	PF10_0367	Sexual commitment	conserved Plasmodium protein, unknown function	null	null	null	null	null	null	null
256	PF3D7_1127600	PF11_0287	Sexual commitment	CRAL/TRIO domain-containing protein, putative	null	transporter activity	transport	cytoplasm, intracellular, membrane	null	null	null
256	PF3D7_1205200	PFL0260C	Sexual commitment	conserved Plasmodium protein, unknown function	null	null	null	cytoplasm	null	null	null
256	PF3D7_1231700	PFL1526C	Sexual commitment	conserved Plasmodium protein, unknown function	null	null	null	null	null	null	null
256	PF3D7_1241400	PFL1990C	Sexual commitment	RNA binding protein, putative	null	DNA binding, nucleotide binding	regulation of transcription, DNA-dependent, transcription, DNA-dependent	cytoplasm, nucleus	nucleic acid binding	null	null
256	PF3D7_1307900	MAL13P1.37	Sexual commitment	tripartite motif protein, putative	null	ligase activity, protein binding, zinc ion binding	null	cytoplasm, intracellular	zinc ion binding	null	intracellular
256	PF3D7_1327500	MAL13P1.152	Sexual commitment	conserved Plasmodium protein, unknown function	null	null	null	cytoplasm	null	null	null
256	PF3D7_1333700	PF13_0185	Sexual commitment	histone H3 variant (CenH3)	null	DNA binding	chromatin assembly or disassembly, nucleosome assembly	nucleosome, nucleus	DNA binding, protein heterodimerization activity	nucleosome assembly	nucleosome
256	PF3D7_1412000	PF14_0119	Sexual commitment	p1/s1 nuclease, putative	3.1.30.1 (Aspergillus nuclease S(1))	nuclease activity	null	null	endonuclease activity, nucleic acid binding	DNA catabolic process	null
256	PF3D7_1420900	PF14_0774	Sexual commitment	mannose-1-phosphate guanyltransferase, putative	2.7.7.13 (Mannose-1-phosphate guanylyltransferase)	nucleotidyltransferase activity	biosynthetic process	null	nucleotidyltransferase activity, transferase activity	biosynthetic process	null
256	PF3D7_1422100	PF14_0212	Sexual commitment	mitochondrial ribosomal protein L21 precursor, putative	null	RNA binding, structural constituent of ribosome	translation	intracellular, ribosome	RNA binding, structural constituent of ribosome	translation	intracellular, ribosome
256	PF3D7_1425400	PF14_0234	Sexual commitment	DNA-directed DNA polymerase, putative	2.7.7.7 (DNA-directed DNA polymerase)	ATP binding, ATP-dependent helicase activity, DNA-directed DNA polymerase activity, helicase activity, nucleic acid binding	null	null	ATP binding, ATP-dependent helicase activity, helicase activity, nucleic acid binding	null	null
256	PF3D7_1440900	PF14_0388	Sexual commitment	conserved Plasmodium protein, unknown function	null	null	null	null	null	null	null
256	PF3D7_1449600	PF14_0472	Sexual commitment	conserved Plasmodium protein, unknown function	null	null	null	null	null	null	null
266	PF3D7_0105400.1	PFA0265C	Sexual commitment	conserved Plasmodium protein, unknown function	null	null	null	integral to membrane, membrane	null	null	null
266	PF3D7_0105400.2	PFA0265C	Sexual commitment	conserved Plasmodium protein, unknown function	null	null	null	integral to membrane, membrane	null	null	null
266	PF3D7_0212600	PFB0570W	Sexual commitment	secreted protein altered thrombospondin repeat protein (SPATR)	null	null	cell-cell adhesion	cell surface, rhoptry	null	null	null
266	PF3D7_0214600	PFB0665W	Sexual commitment	serine/threonine protein kinase, putative	2.7.11.1 (Non-specific serine/threonine protein kinase)	ATP binding, protein kinase activity, protein serine/threonine kinase activity	protein phosphorylation	null	ATP binding, protein kinase activity	protein phosphorylation	null
266	PF3D7_0214900	PFB0680W	Sexual commitment	rhoptry neck protein 6 (RON6)	null	null	entry into host	rhoptry	null	null	null
266	PF3D7_0308700	PFC0370W	Sexual commitment	conserved Plasmodium protein, unknown function	null	null	null	null	null	null	null
266	PF3D7_0323400	PFC1045C	Sexual commitment	Rh5 interacting protein (RIPR)	null	calcium ion binding, protein binding	null	integral to membrane, membrane, microneme	protein binding	null	null
266	PF3D7_0404700	PFD0230C	Sexual commitment	dipeptidyl peptidase 3 (DPAP3)	3.4.14.4 (Dipeptidyl-peptidase III)	cysteine-type peptidase activity	protein catabolic process, proteolysis	apicoplast	cysteine-type peptidase activity	proteolysis	null
266	PF3D7_0407800	PFD0385W	Sexual commitment	conserved Plasmodium protein, unknown function	null	null	null	membrane	null	null	null
266	PF3D7_0419700	PFD0955W	Sexual commitment	apical merozoite protein (Pf34)	null	null	attachment of GPI anchor to protein	null	null	null	null
266	PF3D7_0423500	PFD1110W	Sexual commitment	glideosome associated protein with multiple membrane spans 2 (GAPM2)	null	metal ion binding, protein binding	transport	actomyosin, actin part, inner membrane complex, integral to membrane, membrane	null	null	null
266	PF3D7_0501500	PFE0075C	Sexual commitment	rhoptry-associated protein 3 (RAP3)	null	null	null	rhoptry	null	null	null
266	PF3D7_0501600	PFE0080C	Sexual commitment	rhoptry-associated protein 2 (RAP2)	null	null	entry into host cell	rhoptry	null	null	null
266	PF3D7_0507500	PFE0370C	Sexual commitment	subtilisin-like protease 1 (SUB1)	3.4.21.62 (Subtilisin)	serine-type endopeptidase activity, serine-type peptidase activity	proteolysis	merozoite dense granule, symbiont-containing vacuole	serine-type endopeptidase activity	proteolysis	null
266	PF3D7_0522600	PFE1130W	Sexual commitment	inner membrane complex protein	null	null	null	inner membrane complex, integral to membrane, membrane	magnesium ion transmembrane transporter activity	magnesium ion transport	membrane
266	PF3D7_0613300	MAL6P1.292	Sexual commitment	rhoptry protein (ROP14)	null	null	null	integral to membrane, rhoptry	null	null	null
266	PF3D7_0613900	MAL6P1.286	Sexual commitment	myosin E, putative (myoE)	null	ATP binding, actin binding, motor activity	null	myosin complex	ATP binding, motor activity	null	myosin complex
266	PF3D7_0614700	MAL6P1.279	Sexual commitment	conserved Plasmodium protein, unknown function	null	null	null	null	protein binding	null	null
266	PF3D7_0618000	MAL6P1.247	Sexual commitment	conserved Plasmodium membrane protein, unknown function	null	null	null	null	null	null	null
266	PF3D7_0620400	MAL6P1.221	Sexual commitment	merozoite surface protein 10 (MSP10)	null	null	attachment of GPI anchor to protein	integral to membrane	null	null	null
266	PF3D7_0621100	MAL6P1.216	Sexual commitment	conserved Plasmodium protein, unknown function	null	null	null	cytoplasm	null	null	null
266	PF3D7_0628100	MAL6P1.147	Sexual commitment	HECT-domain (ubiquitin-transferase), putative	6.3.2.19 (Ubiquitin--protein ligase)	acid-amino acid ligase activity	cellular protein modification process	intracellular	acid-amino acid ligase activity, protein binding	cellular protein modification process	intracellular
266	PF3D7_0704800	PF07_0019	Sexual commitment	conserved Plasmodium protein, unknown function	null	null	null	null	null	null	null
266	PF3D7_0802600	MAL8P1.150	Sexual commitment	adenylyl cyclase beta (ACbeta)	4.6.1.1 (Adenylate cyclase)	ATP binding, adenylate cyclase activity, guanylate cyclase activity, protein kinase activity, receptor activity	cGMP biosynthetic process, intracellular signal transduction, protein phosphorylation, response to pH	cytoplasm, integral to membrane, membrane	phosphorus-oxygen lyase activity	cyclic nucleotide biosynthetic process, intracellular signal transduction	null
266	PF3D7_0802800	PF08_0129	Sexual commitment	serine/threonine protein phosphatase, putative	3.1.3.16 (Phosphoprotein phosphatase)	calcium-dependent protein serine/threonine phosphatase activity, protein serine/threonine phosphatase activity	protein dephosphorylation	null	hydrolase activity	null	null
266	PF3D7_0817700	MAL8P1.73	Sexual commitment	rhoptry neck protein 5 (RON5)	null	null	null	rhoptry	null	null	null
266	PF3D7_0908500	PFI0410C	Sexual commitment	conserved Plasmodium protein, unknown function	null	null	null	null	null	null	null
266	PF3D7_0916000	PFI0785C	Sexual commitment	sugar transporter, putative	null	null	null	null	null	transmembrane transport	integral to membrane
266	PF3D7_0917300	PFI0845W	Sexual commitment	conserved Plasmodium membrane protein, unknown function	null	null	null	integral to membrane, membrane	null	null	null
266	PF3D7_0920500	PFI1005W	Sexual commitment	ADP-ribosylation factor, putative	null	GTP binding	small GTPase mediated signal transduction	intracellular	GTP binding	small GTPase mediated signal transduction	intracellular
266	PF3D7_0932000	PFI1555W	Sexual commitment	conserved Plasmodium protein, unknown function	null	null	null	integral to membrane, membrane	null	null	null
266	PF3D7_1007300	PF10_0072	Sexual commitment	RING zinc finger protein, putative	null	protein binding, zinc ion binding	null	integral to membrane, membrane	protein binding, zinc ion binding	null	null
266	PF3D7_1009700	PF10_0094	Sexual commitment	tubulin-tyrosine ligase, putative	6.3.2.25 (Tubulin--tyrosine ligase)	tubulin-tyrosine ligase activity	cellular protein modification process	null	tubulin-tyrosine ligase activity	cellular protein modification process	null
266	PF3D7_1012200	PF10_0119	Sexual commitment	conserved Plasmodium protein, unknown function	null	null	null	apicoplast, membrane, nucleus	null	null	null
266	PF3D7_1013800	PF10_0135	Sexual commitment	conserved Plasmodium protein, unknown function	null	null	null	membrane, nucleus	null	null	null
266	PF3D7_1014100	PF10_0138	Sexual commitment	conserved Plasmodium protein, unknown function	null	null	null	apicoplast, membrane	null	null	null
266	PF3D7_1017100	PF10_0166	Sexual commitment	conserved Plasmodium protein, unknown function	null	null	null	apicoplast, membrane	null	null	null
266	PF3D7_1035300	PF10_0344	Sexual commitment	glutamate-rich protein (GLURP)	null	null	null	null	null	null	null
266	PF3D7_1035600	PF10_0347	Sexual commitment	merozoite surface protein (H101)	null	null	null	null	null	null	null
266	PF3D7_1104900	PF11_0060	Sexual commitment	calcium/calmodulin-dependent protein kinase, putative	2.7.11.17 (Calcium/calmodulin-dependent protein kinase)	ATP binding, protein serine/threonine kinase activity	protein phosphorylation	null	ATP binding, protein kinase activity	protein phosphorylation	null
266	PF3D7_1126700	PF11_0277, PF11_0278	Sexual commitment	conserved Plasmodium protein, unknown function	null	ATP binding, actin binding, calmodulin binding, motor activity	null	cytoplasm, myosin complex	null	null	null
266	PF3D7_1133400	PF11_0344	Sexual commitment	apical membrane antigen 1 (AMA1)	null	host cell surface binding, protein binding	entry into host cell, pathogenesis	apical complex, integral to membrane, membrane	null	pathogenesis	membrane
266	PF3D7_1136200	PF11_0373	Sexual commitment	conserved Plasmodium protein, unknown function	null	null	attachment of GPI anchor to protein	membrane	null	null	null
266	PF3D7_1206000	PFL0300C	Sexual commitment	shewanella-like protein phosphatase 2, putative (SHLP2)	3.1.3.16 (Phosphoprotein phosphatase)	hydrolase activity	null	null	hydrolase activity	null	null
266	PF3D7_1222700	PFL1090W	Sexual commitment	glideosome-associated protein 45 (GAP45)	null	null	null	extrinsic to membrane, host cell membrane, inner membrane complex	null	null	null
266	PF3D7_1229800	PFL1435C	Sexual commitment	myosin D (MyoD)	null	ATP binding, microfilament motor activity	actin filament organization, actin filament-based movement	myosin complex	ATP binding, motor activity	null	myosin complex
266	PF3D7_1232500	PFL1565C	Sexual commitment	CG2-related protein, putative	null	transferase activity	null	null	transferase activity	null	null
266	PF3D7_1236900	PFL1785C	Sexual commitment	conserved Plasmodium protein, unknown function	null	null	null	membrane	null	null	null
266	PF3D7_1251200	PFL2460W	Sexual commitment	coronin	null	actin binding	cellular component movement, cytokinesis, microtubule-based process	null	protein binding	null	null
266	PF3D7_1310600	PF13_0057	Sexual commitment	secretory complex protein 61 alpha,Rab GTPase 5b (Sec61-alpha)	3.6.5.2 (Small monomeric GTPase)	GTP binding, protein binding	protein transport, protein transport by the Sec complex, regulation of vesicle-mediated transport, small GTPase mediated signal transduction	Sec61 translocon complex, endoplasmic reticulum membrane, intracellular, membrane	GTP binding, GTPase activity	GTP catabolic process, protein transport, signal transduction, small GTPase mediated signal transduction	intracellular, membrane
266	PF3D7_1323700	MAL13P1.130	Sexual commitment	glideosome associated protein with multiple membrane spans 1 (GAPM1)	null	protein binding	null	actomyosin, actin part, inner membrane complex, integral to membrane, plasma membrane	null	null	null
266	PF3D7_1356300	PF13_0301	Sexual commitment	ubiquitin conjugating enzyme, putative	6.3.2.19 (Ubiquitin--protein ligase)	ubiquitin-protein ligase activity	post-translational protein modification, regulation of protein metabolic process, ubiquitin-dependent protein catabolic process	null	acid-amino acid ligase activity, protein binding	null	null
266	PF3D7_1361500.1	MAL13P1.306	Sexual commitment	conserved Plasmodium protein, unknown function	null	null	null	cytoplasm	phospholipid binding, protein binding	null	null
266	PF3D7_1361500.2	MAL13P1.306	Sexual commitment	conserved Plasmodium protein, unknown function	null	null	null	cytoplasm	phospholipid binding, protein binding	null	null
266	PF3D7_1361800	MAL13P1.308	Sexual commitment	conserved Plasmodium protein, unknown function	null	binding	null	cytoplasm	binding, protein binding	null	null
266	PF3D7_1406800	PF14_0065	Sexual commitment	glideosome associated protein with multiple membrane spans 3 (GAPM3)	null	null	null	inner membrane complex, integral to membrane, membrane	null	null	null
266	PF3D7_1409400	PF14_0091, PF14_0092	Sexual commitment	conserved Plasmodium membrane protein, unknown function	null	null	null	integral to membrane	null	null	null
266	PF3D7_1410400	PF14_0102	Sexual commitment	rhoptry-associated protein 1 (RAP1)	null	null	null	rhoptry	null	null	null
266	PF3D7_1434400	PF14_0325	Sexual commitment	conserved Plasmodium membrane protein, unknown function	null	null	attachment of GPI anchor to protein	membrane	null	null	null
266	PF3D7_1452000	PF14_0495	Sexual commitment	rhoptry neck protein 2 (RON2)	null	protein binding	null	membrane, rhoptry	null	null	null
266	PF3D7_1455600	PF14_0530	Sexual commitment	ferlin, putative	null	null	null	membrane	protein binding	null	null
266	PF3D7_1468400	PF14_0652	Sexual commitment	zinc finger protein, putative (D13)	null	nucleic acid binding, zinc ion binding	null	cytoplasm	nucleic acid binding, zinc ion binding	null	null
272	PF3D7_0202800	PFB0135W	Sexual commitment	conserved Plasmodium protein, unknown function	null	null	null	null	null	null	null
272	PF3D7_0210400	PFB0467W	Sexual commitment	50S ribosomal protein L33, putative	null	structural constituent of ribosome	translation	intracellular, ribosome	structural constituent of ribosome	translation	intracellular, ribosome
272	PF3D7_0214700	PFB0670C	Sexual commitment	conserved Plasmodium protein, unknown function	null	null	null	membrane	null	null	null
272	PF3D7_0404900	PFD0240C	Sexual commitment	6-cysteine protein (P41)	null	null	null	null	null	null	null
272	PF3D7_0500900	PFE0045C	Sexual commitment	serine/threonine protein kinase, FIKK family (FIKK5)	2.7.11.1 (Non-specific serine/threonine protein kinase)	ATP binding, protein serine/threonine kinase activity	protein phosphorylation	null	ATP binding, protein kinase activity	protein phosphorylation	null
272	PF3D7_0504100	PFE0200C	Sexual commitment	AN1-like zinc finger family protein	null	zinc ion binding	null	null	zinc ion binding	null	null
272	PF3D7_0507300	PFE0360C	Sexual commitment	conserved Plasmodium protein, unknown function	null	null	null	null	null	null	null
272	PF3D7_0609800	PFF0485C	Sexual commitment	zinc finger protein, putative	2.3.1.- (Transferring groups other than amino-acyl groups.)	nucleic acid binding, zinc ion binding	null	integral to membrane	zinc ion binding	null	null
272	PF3D7_0614100	PFF0683C	Sexual commitment	conserved Plasmodium protein, unknown function	null	null	null	null	null	null	null
272	PF3D7_0625000.1	PFF1210W	Sexual commitment	sphingomyelin synthase 1, putative (SMS1)	2.7.8.27 (Sphingomyelin synthase)	null	null	null	null	null	null
272	PF3D7_0625000.2	PFF1210W	Sexual commitment	sphingomyelin synthase 1, putative (SMS1)	2.7.8.27 (Sphingomyelin synthase)	null	null	null	null	null	null
272	PF3D7_0629300	PFF1420W	Sexual commitment	phosphatidylcholine-sterol acyltransferase precursor, putative (PL)	2.3.1.43 (Phosphatidylcholine--sterol O-acyltransferase)	hydrolase activity, lipase activity, phosphatidylcholine-sterol O-acyltransferase activity	entry into host cell, lipid metabolic process	cell surface	O-acyltransferase activity	lipid metabolic process	null
272	PF3D7_0713800	PF07_0052	Sexual commitment	conserved Plasmodium protein, unknown function	null	null	regulation of transcription, DNA-dependent, transcription, DNA-dependent	nucleus	null	null	null
272	PF3D7_0730400	PF07_0127	Sexual commitment	conserved Plasmodium protein, unknown function	null	null	null	null	null	null	null
272	PF3D7_0810300	MAL8P1.109	Sexual commitment	protein phosphatase, putative	3.1.3.16 (Phosphoprotein phosphatase)	catalytic activity	null	null	catalytic activity	null	null
272	PF3D7_0902100	PFI0100C	Sexual commitment	serine/threonine protein kinase, FIKK family (FIKK9.2)	2.7.11.1 (Non-specific serine/threonine protein kinase)	ATP binding, protein serine/threonine kinase activity	protein phosphorylation	cytoplasm	ATP binding, protein kinase activity	protein phosphorylation	null
272	PF3D7_0910600	PFI0515W	Sexual commitment	SNARE protein (YKT6.1)	null	SNAP receptor activity, protein binding	intracellular protein transport, protein prenylation, regulation of vesicle fusion, vesicle-mediated transport	Golgi apparatus, SNARE complex, cytosol, integral to membrane	null	transport, vesicle-mediated transport	integral to membrane
272	PF3D7_1005800	PF10_0059	Sexual commitment	conserved Plasmodium membrane protein, unknown function	null	ATP binding	transport	integral to membrane	null	null	null
272	PF3D7_1035900	PF10_0351	Sexual commitment	probable protein, unknown function (M566)	null	RNA binding	null	null	RNA binding	protein folding, protein transport	null
272	PF3D7_1037500	PF10_0368	Sexual commitment	dynamin-like protein (DYN2)	3.6.1.50 (Transferred entry: 3.6.5.5)	GTP binding, GTPase activity, microtubule motor activity	microtubule-based process, receptor-mediated endocytosis	Golgi apparatus, apicoplast, endoplasmic reticulum, microtubule associated complex	GTP binding, GTPase activity	null	null
272	PF3D7_1108100	PF11_0094	Sexual commitment	conserved Plasmodium protein, unknown function	null	null	null	extracellular region	null	null	null
272	PF3D7_1137200	PF11_0383	Sexual commitment	conserved Plasmodium protein, unknown function	null	3'-5' exonuclease activity, DNA binding, DNA-directed DNA polymerase activity, nucleotidyltransferase activity	DNA-dependent DNA replication	cytoplasm, intracellular	null	null	null
272	PF3D7_1140400	PF11_0415	Sexual commitment	conserved Plasmodium protein, unknown function	null	null	null	null	null	null	null
272	PF3D7_1223100	PFL1110C	Sexual commitment	cAMP-dependent protein kinase regulatory subunit (PKAr)	2.7.11.11 (cAMP-dependent protein kinase)	cAMP-dependent protein kinase regulator activity	regulation of protein phosphorylation	cAMP-dependent protein kinase complex	cAMP-dependent protein kinase regulator activity	regulation of protein phosphorylation	cAMP-dependent protein kinase complex
272	PF3D7_1231400	PFL1515C	Sexual commitment	amino acid transporter, putative	null	null	null	apicoplast, membrane	null	null	null
272	PF3D7_1235200	PFL1700C	Sexual commitment	V-type K -independent H -translocating inorganic pyrophosphatase (VP2)	3.4.19.12 (Ubiquitinyl hydrolase 1)	hydrogen-translocating pyrophosphatase activity, inorganic diphosphatase activity	proton transport	membrane	hydrogen-translocating pyrophosphatase activity, inorganic diphosphatase activity	proton transport	membrane
272	PF3D7_1252200	PFL2510W	Sexual commitment	chitinase (CHT1)	3.2.1.14 (Chitinase)	chitin binding, chitinase activity	carbohydrate metabolic process, chitin catabolic process	null	chitinase activity	carbohydrate metabolic process, chitin catabolic process	null
272	PF3D7_1304200.1	MAL13P1.23	Sexual commitment	CorA-like Mg2 transporter protein, putative	null	metal ion transmembrane transporter activity	metal ion transport	membrane	metal ion transmembrane transporter activity	metal ion transport, transmembrane transport	membrane
272	PF3D7_1304200.2	MAL13P1.23	Sexual commitment	CorA-like Mg2 transporter protein, putative	null	metal ion transmembrane transporter activity	metal ion transport	membrane	metal ion transmembrane transporter activity	metal ion transport, transmembrane transport	membrane
272	PF3D7_1307500	PF13_0039	Sexual commitment	conserved Plasmodium protein, unknown function	null	null	null	apicoplast, cytoplasm	null	null	null
272	PF3D7_1310200	MAL13P1.49	Sexual commitment	conserved Plasmodium protein, unknown function	null	null	null	apicoplast, integral to membrane, membrane	null	null	null
272	PF3D7_1331000	PF13_0166	Sexual commitment	protein kinase, putative	2.7.11.1 (Non-specific serine/threonine protein kinase)	ATP binding, protein serine/threonine kinase activity	protein phosphorylation	null	ATP binding, protein kinase activity	protein phosphorylation	null
272	PF3D7_1332200	PF13_0173	Sexual commitment	conserved Plasmodium protein, unknown function	null	GTP binding, GTPase activity, translation initiation factor activity	translational initiation	cytoplasm, intracellular	null	null	null
272	PF3D7_1335100	PF13_0197	Sexual commitment	merozoite surface protein 7 (MSP7)	null	null	entry into host cell	membrane	null	null	null
272	PF3D7_1341500	PF13_0225	Sexual commitment	conserved Plasmodium protein, unknown function	null	null	null	null	null	null	null
272	PF3D7_1343800	MAL13P1.380	Sexual commitment	conserved Plasmodium protein, unknown function	null	null	null	apicoplast, integral to membrane, membrane	null	null	null
272	PF3D7_1345600	MAL13P1.228	Sexual commitment	inner membrane complex protein	null	null	null	inner membrane complex	null	null	null
272	PF3D7_1348600	PF13_0255	Sexual commitment	conserved Plasmodium protein, unknown function	null	null	null	cytoplasm	null	null	null
272	PF3D7_1354200	PF13_0285	Sexual commitment	inositol-polyphosphate 5-phosphatase, putative	3.1.3.56 (Inositol-polyphosphate 5-phosphatase)	inositol-polyphosphate 5-phosphatase activity	null	null	phosphoric ester hydrolase activity	null	null
272	PF3D7_1371500	MAL13P1.461	Sexual commitment	probable protein, unknown function	null	null	null	null	null	null	null
272	PF3D7_1404600.1	PF14_0788	Sexual commitment	adenylyl cyclase alpha (ACalpha)	4.6.1.1 (Adenylate cyclase)	adenylate cyclase activity, phosphorus-oxygen lyase activity	cAMP biosynthetic process, cyclic nucleotide biosynthetic process, intracellular signal transduction	null	phosphorus-oxygen lyase activity	cyclic nucleotide biosynthetic process, intracellular signal transduction	null
272	PF3D7_1404600.2	PF14_0788	Sexual commitment	adenylyl cyclase alpha (ACalpha)	4.6.1.1 (Adenylate cyclase)	adenylate cyclase activity, phosphorus-oxygen lyase activity	cAMP biosynthetic process, cyclic nucleotide biosynthetic process, intracellular signal transduction	null	phosphorus-oxygen lyase activity	cyclic nucleotide biosynthetic process, intracellular signal transduction	null
272	PF3D7_1404600.3	PF14_0788	Sexual commitment	adenylyl cyclase alpha (ACalpha)	4.6.1.1 (Adenylate cyclase)	adenylate cyclase activity, phosphorus-oxygen lyase activity	cAMP biosynthetic process, cyclic nucleotide biosynthetic process, intracellular signal transduction	null	phosphorus-oxygen lyase activity	cyclic nucleotide biosynthetic process, intracellular signal transduction	null
272	PF3D7_1411000.1	PF14_0108	Sexual commitment	conserved Plasmodium protein, unknown function	null	null	null	null	null	null	null
272	PF3D7_1411000.2	PF14_0108	Sexual commitment	conserved Plasmodium protein, unknown function	null	null	null	null	null	null	null
272	PF3D7_1417400	PF14_0172, PF14_0173	Sexual commitment	cyclic nucleotide-binding protein, putative, pseudogene (cNBP)	null	cyclic nucleotide binding	null	null	null	null	null
272	PF3D7_1423300	PF14_0224	Sexual commitment	serine/threonine protein phosphatase (PP7)	3.1.3.16 (Phosphoprotein phosphatase)	calcium ion binding, protein serine/threonine phosphatase activity	protein dephosphorylation	null	calcium ion binding, hydrolase activity, protein binding	null	null
272	PF3D7_1436600	PF14_0346	Sexual commitment	cGMP-dependent protein kinase (PKG)	2.7.11.12 (cGMP-dependent protein kinase)	ATP binding, cAMP-dependent protein kinase regulator activity, cGMP-dependent protein kinase activity, protein tyrosine kinase activity	protein phosphorylation, regulation of protein phosphorylation	cAMP-dependent protein kinase complex, cytoplasm, endoplasmic reticulum, peripheral to membrane of membrane fraction	ATP binding, protein kinase activity, protein serine/threonine kinase activity, protein tyrosine kinase activity	protein phosphorylation	null
272	PF3D7_1444600	PF14_0781	Sexual commitment	conserved Plasmodium protein, unknown function	null	ATP binding	null	cytoplasm	null	null	null
272	PF3D7_1459900	PF14_0572	Sexual commitment	conserved Plasmodium membrane protein, unknown function	null	nucleotidyltransferase activity	null	integral to membrane	null	null	null
272	PF3D7_1472600	PF14_0694	Sexual commitment	protein disulfide isomerase (PDI-14)	3.6.5.2 (Small monomeric GTPase); 5.3.4.1 (Protein disulfide-isomerase)	protein disulfide isomerase activity	cell redox homeostasis, protein folding	endoplasmic reticulum	null	cell redox homeostasis	null
272	PFC10_API0028	PFC10_API0028	Sexual commitment	elongation factor (tufA)	null	GTP binding, GTPase activity, translation elongation factor activity	translational elongation	intracellular	GTP binding, GTPase activity	null	null
110	PF3D7_0422000	PFD1035W	Gametocyte Ring	steroid dehydrogenase, putative	1.1.1.- (With NAD(+) or NADP(+) as acceptor.); 1.1.1.100 (3-oxoacyl-[acyl-carrier-protein] reductase); 1.1.1.35 (3-hydroxyacyl-CoA dehydrogenase)	binding, oxidoreductase activity	fatty acid biosynthetic process	null	oxidoreductase activity	metabolic process	null
110	PF3D7_0518700	PFE0935C	Gametocyte Ring	mRNA-binding protein PUF1 (PUF1)	null	RNA binding	regulation of RNA stability, regulation of translation	null	RNA binding, binding	null	null
110	PF3D7_0603600	PFF0175C	Gametocyte Ring	conserved Plasmodium protein, unknown function	null	DNA binding, protein binding	regulation of transcription, DNA-dependent, transcription, DNA-dependent	intracellular, nucleus	DNA binding	null	intracellular
110	PF3D7_0830800	PF08_0002	Gametocyte Ring	surface-associated interspersed protein 8.2 (SURFIN 8.2) (SURF8.2)	null	null	null	null	null	null	null
110	PF3D7_0920000	PFI0980W	Gametocyte Ring	long chain fatty acid elongation enzyme, putative	2.3.1.86 (Fatty-acyl-CoA synthase); 6.2.1.3 (Long-chain-fatty-acid--CoA ligase)	null	null	integral to membrane	null	null	integral to membrane
110	PF3D7_1134600	PF11_0357	Gametocyte Ring	zinc finger protein, putative	null	nucleic acid binding, zinc ion binding	null	null	nucleic acid binding, zinc ion binding	null	null
110	PF3D7_1362700	MAL13P1.313	Gametocyte Ring	conserved Plasmodium protein, unknown function	null	null	null	null	null	null	null
110	PF3D7_1372100	MAL13P1.475	Gametocyte Ring	Plasmodium exported protein (PHISTb), unknown function (GEXP04)	null	null	null	membrane	null	null	null
110	PF3D7_1431500	PF14_0294	Gametocyte Ring	mitogen-activated protein kinase 1 (MAP1)	2.7.11.24 (Mitogen-activated protein kinase)	ATP binding, MAP kinase activity, protein tyrosine kinase activity	protein phosphorylation	null	ATP binding, protein kinase activity, protein tyrosine kinase activity	protein phosphorylation	null
110	PF3D7_1466200	PF14_0631	Gametocyte Ring	conserved Plasmodium protein, unknown function	null	calcium ion binding, protein binding	null	extracellular region	null	null	null
110	PF3D7_1467600	PF14_0644	Gametocyte Ring	conserved Plasmodium protein, unknown function	null	extracellular matrix structural constituent	phosphate ion transport	collagen, cytoplasm, extracellular region	null	null	null
81	PF3D7_0113400	PFA0640C	Gametocyte Ring	Plasmodium exported protein, unknown function	null	ATP binding, ATP-dependent helicase activity, RNA binding, helicase activity	rRNA processing, ribosome biogenesis	nucleus	null	null	null
81	PF3D7_0206300	PFB0279W, PFB0280W	Gametocyte Ring	conserved Plasmodium protein, unknown function, pseudogene	4.2.3.4 (3-dehydroquinate synthase)	3-dehydroquinate synthase activity	aromatic amino acid family biosynthetic process	cytoplasm	ATP binding, catalytic activity, shikimate kinase activity	null	null
81	PF3D7_0601500	PFF0075C	Gametocyte Ring	Plasmodium exported protein (PHISTb), unknown function	null	GTP binding, GTPase activity	null	cytoplasm	null	null	null
81	PF3D7_1102500	PF11_0037	Gametocyte Ring	Plasmodium exported protein (PHISTb), unknown function (GEXP02)	null	null	null	membrane	null	null	null
81	PF3D7_1139100	PF11_0402	Gametocyte Ring	RNA binding protein, putative	null	RNA binding, nucleotide binding	mRNA processing, mRNA transport, regulation of translation	cytoplasm, nucleus	nucleic acid binding	null	null
81	PF3D7_1350900	PF13_0267	Gametocyte Ring	transcription factor with AP2 domain(s) (ApiAP2)	null	sequence-specific DNA binding transcription factor activity	regulation of transcription, DNA-dependent	membrane	null	null	null
81	PF3D7_1473200	PF14_0700	Gametocyte Ring	DnaJ protein, putative	null	heat shock protein binding	null	null	heat shock protein binding	null	null
81	PF3D7_1473700	PF14_0706	Gametocyte Ring	conserved Plasmodium protein, unknown function	null	null	null	null	null	null	null
20	PF3D7_0205700.1	PFB0256W	Gametocyte Ring	conserved Plasmodium protein, unknown function	null	nucleic acid binding	null	null	nucleic acid binding	null	null
20	PF3D7_0205700.2	PFB0256W	Gametocyte Ring	conserved Plasmodium protein, unknown function	null	nucleic acid binding	null	null	nucleic acid binding	null	null
20	PF3D7_0410500	PFD0520C	Gametocyte Ring	conserved Plasmodium protein, unknown function	null	ATP binding	null	cytoplasm	null	null	null
20	PF3D7_0931300	PFI1520W	Gametocyte Ring	asparagine-rich antigen, putative	null	null	null	null	null	null	null
20	PF3D7_1124500	PF11_0256	Gametocyte Ring	pyruvate dehydrogenase E1 alpha subunit (pdhA)	1.2.4.1 (Pyruvate dehydrogenase (acetyl-transferring))	pyruvate dehydrogenase (acetyl-transferring) activity	acetyl-CoA biosynthetic process from pyruvate, fatty acid biosynthetic process, tricarboxylic acid cycle	apicoplast, membrane, pyruvate dehydrogenase complex	null	metabolic process	null
20	PF3D7_1218700	PFL0905C	Gametocyte Ring	conserved Plasmodium protein, unknown function	null	null	null	null	null	null	null
20	PF3D7_1311100	PF13_0060	Gametocyte Ring	conserved Plasmodium protein, unknown function	null	ATP binding	null	cytoplasm	null	null	null
20	PF3D7_1328600	MAL13P1.149	Gametocyte Ring	conserved Plasmodium protein, unknown function	null	null	null	cytoplasm	null	null	null
13	PF3D7_0406200	PFD0310W	Gametocyte Ring	sexual stage-specific protein precursor (Pfs16)	null	null	null	null	null	null	null
13	PF3D7_0801900	PF08_0133, MAL8P1.154	Gametocyte Ring	conserved Plasmodium protein, unknown function	null	ATP binding, actin binding, calmodulin binding, electron carrier activity, motor activity, oxidoreductase activity	null	cytoplasm, myosin complex	oxidoreductase activity	oxidation-reduction process	null
13	PF3D7_0936500	PFI1765C	Gametocyte Ring	Plasmodium exported protein, unknown function	null	null	null	apicoplast	null	null	null
13	PF3D7_0936600	PFI1770W	Gametocyte Ring	Plasmodium exported protein (PHISTb), unknown function (GEXP05)	null	null	null	null	null	null	null
13	PF3D7_1252500	PFL2525C	Gametocyte Ring	Plasmodium exported protein, unknown function	null	null	null	null	null	null	null
13	PF3D7_1476600	PF14_0736	Gametocyte Ring	Plasmodium exported protein, unknown function	null	ATP binding, ATPase activity, coupled to transmembrane movement of ions, phosphorylative mechanism	ATP biosynthetic process	apicoplast, membrane	null	null	null
44	PF3D7_0611900	PFF0580W	Gametocyte ring	lsm12, putative	null	null	null	null	null	null	null
44	PF3D7_1102600	PF11_0038	Gametocyte ring	Plasmodium exported protein, unknown function (GEXP14)	null	null	null	membrane	null	null	null
44	PF3D7_1476500	PF14_0735	Gametocyte ring	probable protein, unknown function	null	ATP binding, unfolded protein binding	protein folding, response to stress	membrane	null	null	null
44	PF3D7_1477300	PF14_0744	Gametocyte ring	Plasmodium exported protein, unknown function (Pfg14-744)	null	null	null	null	null	null	null
44	PF3D7_1477400	PF14_0745	Gametocyte ring	probable protein, unknown function	null	null	null	membrane	null	null	null
44	PF3D7_1477700	PF14_0748	Gametocyte ring	Plasmodium exported protein (PHISTa), unknown function (Pfg14-748)	null	null	null	cytoplasm	null	null	null
44	PF3D7_1477900	PF14_0751	Gametocyte ring	acyl-CoA synthetase, pseudogene (ACS1b)	6.2.1.3 (Long-chain-fatty-acid--CoA ligase)	long-chain fatty acid-CoA ligase activity	fatty acid metabolic process	host cell cytoplasm, membrane	catalytic activity	metabolic process	null
6	PF3D7_0315500	PFC0675C	Immature Gametocyte	mitochondrial ribosomal protein L29/L47 precursor, putative	null	structural constituent of ribosome	translation	mitochondrial ribosome	structural constituent of ribosome	translation	mitochondrial ribosome
6	PF3D7_0417100	PFD0825C	Immature Gametocyte	mRNA-binding protein PUF2 (PUF2)	null	RNA binding	negative regulation of translation	null	RNA binding, binding	null	null
6	PF3D7_0602000	PFF0095C	Immature Gametocyte	conserved Plasmodium protein, unknown function	null	GTP binding, GTPase activity, translation initiation factor activity	translation, translational initiation	cytoplasm, intracellular	nucleic acid binding, zinc ion binding	null	null
6	PF3D7_0616700	PFF0810C	Immature Gametocyte	ras GTPAse, putative	3.6.5.1 (Heterotrimeric G-protein GTPase)	GTP binding	protein transport, small GTPase mediated signal transduction	plasma membrane	GTP binding	small GTPase mediated signal transduction	null
6	PF3D7_0625900	PFF1255W	Immature Gametocyte	conserved Plasmodium protein, unknown function	null	null	null	null	null	null	null
6	PF3D7_0801400	PF08_0136	Immature Gametocyte	probable protein, unknown function	null	DNA binding, transferase activity	null	null	null	null	null
6	PF3D7_0827700	PF08_0013	Immature Gametocyte	conserved Plasmodium membrane protein, unknown function	null	null	null	keratin filament	magnesium ion transmembrane transporter activity	magnesium ion transport	membrane
6	PF3D7_1000700	PF10_0007	Immature Gametocyte	Plasmodium exported protein (PHISTa), unknown function, pseudogene	null	null	null	null	null	null	null
6	PF3D7_1226100	PFL1260W	Immature Gametocyte	hydrolase/phosphatase, putative	3.1.3.1 (Alkaline phosphatase)	catalytic activity, hydrolase activity	null	null	catalytic activity	metabolic process	null
6	PF3D7_1315200	MAL13P1.78	Immature Gametocyte	conserved Plasmodium protein, unknown function	null	ATP binding	null	cytoplasm	null	null	null
6	PF3D7_1367200	MAL13P1.339	Immature Gametocyte	conserved Plasmodium protein, unknown function	null	null	null	null	null	null	null
6	PF3D7_1416400	PF14_0163	Immature Gametocyte	conserved Plasmodium protein, unknown function	null	ATP binding, actin binding, calmodulin binding, motor activity	null	cytoplasm, myosin complex	null	null	null
6	PF3D7_1432400	PF14_0785	Immature Gametocyte	leucine-rich repeat protein (LRR5)	null	protein binding	null	null	protein binding	null	null
30	PF3D7_0622100	MAL6P1.207	Immature Gametocyte	conserved Plasmodium protein, unknown function	null	null	null	cytoplasm, membrane	null	null	null
30	PF3D7_0718000	MAL7P1.89	Immature Gametocyte	dynein heavy chain, putative	null	microtubule motor activity	microtubule-based movement	dynein complex	microtubule motor activity	microtubule-based movement	dynein complex
30	PF3D7_0723100	PF07_0096	Immature Gametocyte	conserved Plasmodium protein, unknown function	null	null	null	null	null	null	null
30	PF3D7_0729900	MAL7P1.162	Immature Gametocyte	dynein heavy chain, putative	null	ATP binding, ATPase activity, microtubule motor activity	microtubule-based movement	dynein complex	ATP binding, ATPase activity, microtubule motor activity, nucleoside-triphosphatase activity, nucleotide binding	microtubule-based movement	dynein complex
30	PF3D7_0933800	PFI1635W	Immature Gametocyte	delta tubulin, putative	null	GTP binding, GTPase activity, structural molecule activity	microtubule-based movement, protein polymerization	microtubule, protein complex	GTP binding, GTPase activity	GTP catabolic process, protein polymerization	protein complex
30	PF3D7_1137700	PF11_0389	Immature Gametocyte	conserved Plasmodium protein, unknown function	null	null	null	null	null	null	null
30	PF3D7_1146800	PF11_0479	Immature Gametocyte	conserved Plasmodium protein, unknown function	null	nucleotide binding	null	cytoplasm	null	null	null
30	PF3D7_1202300	PFL0115W	Immature Gametocyte	dynein heavy chain, putative	null	microtubule motor activity	microtubule-based movement	apicoplast, dynein complex	null	null	null
30	PF3D7_1220800	PFL1000C	Immature Gametocyte	conserved Plasmodium protein, unknown function	null	null	null	apicoplast, cytoplasm	null	null	null
30	PF3D7_1349000	MAL13P1.247	Immature Gametocyte	conserved Plasmodium protein, unknown function	null	nucleotide binding	null	cytoplasm, nucleus	null	null	null
30	PF3D7_1361300	PF13_0325	Immature Gametocyte	conserved Plasmodium protein, unknown function	null	null	null	membrane	null	null	null
30	PF3D7_1426300	PF14_0243	Immature Gametocyte	dynein-associated protein, putative	null	microtubule motor activity	microtubule-based movement	cytoskeleton	protein binding	null	null
30	PF3D7_1426400	PF14_0243	Immature Gametocyte	MORN repeat protein, putative	null	null	null	null	null	null	null
35	PF3D7_0418800	PFD0910W	Mature Gametocyte	conserved Plasmodium protein, unknown function	null	null	null	cytoplasm, membrane	null	null	null
35	PF3D7_0506400	PFE0315C	Mature Gametocyte	conserved Plasmodium protein, unknown function	null	null	null	null	null	null	null
35	PF3D7_0517800	PFE0890C	Mature Gametocyte	apicortin, putative	null	nucleotide binding	intracellular signal transduction	null	null	intracellular signal transduction	null
35	PF3D7_0816800	MAL8P1.76	Mature Gametocyte	meiotic recombination protein DMC1, putative (DMC1)	null	ATP binding, DNA binding, DNA-dependent ATPase activity, protein binding	reciprocal meiotic recombination	condensed nuclear chromosome, intracellular, nucleus	ATP binding, DNA binding, DNA-dependent ATPase activity, nucleotide binding	DNA metabolic process, reciprocal meiotic recombination	nucleus
35	PF3D7_1006000	PF10_0061	Mature Gametocyte	conserved Plasmodium protein, unknown function	null	DNA binding, alkylbase DNA N-glycosylase activity	base-excision repair	null	null	null	null
35	PF3D7_1448200	PF14_0459	Mature Gametocyte	conserved Plasmodium protein, unknown function	null	binding	null	membrane, nucleus	binding	null	nucleus
35	PF3D7_1454900	PF14_0522	Mature Gametocyte	conserved Plasmodium protein, unknown function	null	null	null	membrane	null	null	null
36	PF3D7_0114000	PFA0675W	Immature Gametocyte	RESA-like protein with DnaJ domain, putative (GEXP06)	null	heat shock protein binding	null	null	heat shock protein binding	null	null
36	PF3D7_0211400	PFB0505C	Immature Gametocyte	beta-ketoacyl-ACP synthase III (KASIII)	2.3.1.180 (Beta-ketoacyl-[acyl-carrier-protein] synthase III); 2.3.1.41 (Beta-ketoacyl-[acyl-carrier-protein] synthase I)	3-oxoacyl-[acyl-carrier-protein] synthase activity, beta-ketoacyl-acyl-carrier-protein synthase III activity, fatty acid binding	fatty acid biosynthetic process	apicoplast	3-oxoacyl-[acyl-carrier-protein] synthase activity, catalytic activity	fatty acid biosynthetic process, lipid biosynthetic process, metabolic process	null
36	PF3D7_0307300	PFC0305W	Immature Gametocyte	EB1 homolog, putative	null	microtubule binding	null	null	microtubule binding, protein binding	null	null
36	PF3D7_0311000	PFC0460W	Immature Gametocyte	conserved Plasmodium protein, unknown function	null	null	null	integral to membrane, membrane	null	null	null
36	PF3D7_0312900	PFC0540W	Immature Gametocyte	hypothetical protein	null	null	null	null	null	null	null
36	PF3D7_0315700	PFC0685W	Immature Gametocyte	conserved Plasmodium membrane protein, unknown function	null	null	null	membrane	null	null	null
36	PF3D7_0502500	PFE0125W	Immature Gametocyte	conserved Plasmodium protein, unknown function	null	null	attachment of GPI anchor to protein	null	null	null	null
36	PF3D7_0510800	PFE0540W	Immature Gametocyte	conserved Plasmodium protein, unknown function	null	protein binding	null	null	protein binding	null	null
36	PF3D7_0530500	PFE1525W	Immature Gametocyte	conserved Plasmodium membrane protein, unknown function	null	ATP binding, transmembrane receptor protein tyrosine kinase activity	protein phosphorylation, transmembrane receptor protein tyrosine kinase signaling pathway	integral to membrane, membrane	null	null	null
36	PF3D7_0605600	PFF0275C	Immature Gametocyte	nucleoside diphosphate kinase, putative	2.7.4.6 (Nucleoside-diphosphate kinase)	ATP binding, nucleoside diphosphate kinase activity	CTP biosynthetic process, GTP biosynthetic process, UTP biosynthetic process	null	ATP binding, nucleoside diphosphate kinase activity	CTP biosynthetic process, GTP biosynthetic process, UTP biosynthetic process, nucleoside diphosphate phosphorylation	null
36	PF3D7_0625100	PFF1215W	Immature Gametocyte	sphingomyelin synthase 2, putative (SMS2)	2.7.8.27 (Sphingomyelin synthase)	null	null	null	null	null	null
36	PF3D7_0708200	PF07_0028	Immature Gametocyte	conserved Plasmodium protein, unknown function	null	nucleotide binding	null	null	null	null	null
36	PF3D7_0708600	PF07_0031	Immature Gametocyte	heat shock protein 86 family protein	null	null	response to heat, response to unfolded protein	null	null	null	null
36	PF3D7_0721700	PF07_0089	Immature Gametocyte	secreted ookinete protein, putative (PSOP1)	null	null	null	apicoplast	null	null	null
36	PF3D7_0825100	MAL8P1.28	Immature Gametocyte	conserved Plasmodium protein, unknown function	null	null	null	null	protein binding	null	null
36	PF3D7_0909000	PFI0435C	Immature Gametocyte	conserved Plasmodium protein, unknown function	null	null	null	extracellular region, membrane	null	null	null
36	PF3D7_0919500	PFI0955W	Immature Gametocyte	sugar transporter, putative	null	transporter activity	transport	integral to membrane	transmembrane transporter activity	transmembrane transport	integral to membrane
36	PF3D7_0926300	PFI1285W	Immature Gametocyte	protein kinase, putative	2.7.10.2 (Non-specific protein-tyrosine kinase); 2.7.11.1 (Non-specific serine/threonine protein kinase)	ATP binding, protein serine/threonine kinase activity, protein tyrosine kinase activity	protein phosphorylation	apicoplast	ATP binding, protein kinase activity, protein tyrosine kinase activity	protein phosphorylation	null
36	PF3D7_0931600	PFI1535W	Immature Gametocyte	conserved Plasmodium protein, unknown function	null	null	null	null	null	null	null
36	PF3D7_1004100	PF10_0044	Immature Gametocyte	hypothetical protein	null	ATP binding	null	null	protein binding	null	null
36	PF3D7_1009100	PF10_0088	Immature Gametocyte	conserved Plasmodium membrane protein, unknown function	null	null	null	apicoplast, membrane	null	null	null
36	PF3D7_1023600	PF10_0229	Immature Gametocyte	conserved Plasmodium protein, unknown function	null	ATP binding, motor activity, protein binding	null	cytoplasm	null	null	null
36	PF3D7_1026400	PF10_0261	Immature Gametocyte	cell division cycle protein 20 homolog, putative (CDC20)	null	null	cell cycle	cytoplasm, nucleus	protein binding	null	null
36	PF3D7_1105200	PF11_0063	Immature Gametocyte	conserved Plasmodium protein, unknown function	null	null	null	nucleus	protein binding	null	null
36	PF3D7_1117200	PF11_0178	Immature Gametocyte	conserved Plasmodium protein, unknown function	null	null	null	apicoplast, cytoplasm	null	null	null
36	PF3D7_1141000	PF11_0421	Immature Gametocyte	conserved Plasmodium protein, unknown function	null	null	null	cytoplasm	null	null	null
36	PF3D7_1207400	PFL0370W	Immature Gametocyte	conserved Plasmodium protein, unknown function	null	null	null	null	null	null	null
36	PF3D7_1215700	PFL0755C	Immature Gametocyte	conserved Plasmodium protein, unknown function	null	ATP binding, damaged DNA binding, mismatched DNA binding	mismatch repair	null	null	null	null
36	PF3D7_1216700	PFL0805W	Immature Gametocyte	perforin like protein 2 (PPLP2)	null	null	null	null	null	null	null
36	PF3D7_1236600	PFL1770C	Immature Gametocyte	p25-alpha family protein, putative	null	null	null	null	null	null	null
36	PF3D7_1245600	PFL2190C	Immature Gametocyte	kinesin, putative	null	ATP binding, microtubule motor activity	microtubule-based movement	null	ATP binding, microtubule motor activity	microtubule-based movement	null
36	PF3D7_1302400	MAL13P1.12	Immature Gametocyte	conserved Plasmodium membrane protein, unknown function	null	null	null	endoplasmic reticulum, integral to membrane	null	null	null
36	PF3D7_1307400	PF13_0038	Immature Gametocyte	conserved Plasmodium protein, unknown function	null	null	null	null	null	null	null
36	PF3D7_1316400	MAL13P1.85	Immature Gametocyte	conserved Plasmodium protein, unknown function	null	null	cell cycle, centrosome duplication	centrosome	null	null	null
36	PF3D7_1316700	PF13_0093	Immature Gametocyte	conserved Plasmodium protein, unknown function	null	nucleotide binding	null	null	null	null	null
36	PF3D7_1342500	MAL13P1.212	Immature Gametocyte	sporozoite protein essential for cell traversal (SPECT)	null	null	cell motility	microneme	null	null	null
36	PF3D7_1346700	PF13_0247	Immature Gametocyte	6-cysteine protein (P48/45)	null	null	attachment of GPI anchor to protein	membrane	null	null	null
36	PF3D7_1346800	PF13_0248	Immature Gametocyte	6-cysteine protein (P47)	null	null	attachment of GPI anchor to protein	membrane	null	null	null
36	PF3D7_1347800	MAL13P1.238	Immature Gametocyte	leucine-rich repeat protein (LRR4.1)	null	protein binding	null	integral to membrane, membrane	protein binding	null	null
36	PF3D7_1348700	MAL13P1.245	Immature Gametocyte	conserved Plasmodium protein, unknown function	null	null	null	cytoplasm	protein binding	null	null
36	PF3D7_1348800	MAL13P1.246	Immature Gametocyte	E1-E2 ATPase, putative	3.6.3.12 (Potassium-transporting ATPase); 3.6.3.8 (Calcium-transporting ATPase)	ATP binding, ATPase activity, coupled to transmembrane movement of ions, phosphorylative mechanism, magnesium ion binding, monovalent inorganic cation transmembrane transporter activity, potassium ion binding	ATP biosynthetic process, metabolic process, potassium ion transport, proton transport	integral to membrane, plasma membrane	metal ion binding, nucleotide binding	null	null
36	PF3D7_1367300	MAL13P1.340	Immature Gametocyte	conserved Plasmodium protein, unknown function	null	null	null	null	null	null	null
36	PF3D7_1407000	PF14_0067	Immature Gametocyte	LCCL domain-containing protein (CCp3)	null	scavenger receptor activity	null	membrane	protein binding, scavenger receptor activity	null	membrane
36	PF3D7_1407700	PF14_0074	Immature Gametocyte	conserved Plasmodium protein, unknown function	null	null	null	null	null	null	null
36	PF3D7_1410100	PF14_0099	Immature Gametocyte	alpha/beta hydrolase, putative	null	null	null	membrane	null	null	null
36	PF3D7_1420100	PF14_0195	Immature Gametocyte	conserved Plasmodium protein, unknown function	null	null	null	null	null	null	null
36	PF3D7_1428400	PF14_0263	Immature Gametocyte	probable protein, unknown function	null	null	null	cytoplasm, membrane	protein binding	null	null
36	PF3D7_1434900	PF14_0330	Immature Gametocyte	conserved Plasmodium protein, unknown function	null	null	null	null	null	null	null
36	PF3D7_1438800	PF14_0367	Immature Gametocyte	conserved Plasmodium protein, unknown function	null	ATP binding, metal ion binding, protein binding	null	apicoplast, cytoplasm, plasma membrane	null	null	null
36	PF3D7_1444000	PF14_0418	Immature Gametocyte	conserved Plasmodium protein, unknown function	null	null	null	null	null	null	null
36	PF3D7_1446100	PF14_0438	Immature Gametocyte	conserved Plasmodium protein, unknown function	null	null	null	cytoplasm	null	null	null
36	PF3D7_1447500	PF14_0452	Immature Gametocyte	conserved Plasmodium protein, unknown function	null	null	null	cytoplasm	null	null	null
36	PF3D7_1449000	PF14_0467	Immature Gametocyte	gamete egress and sporozoite traversal protein, putative (GEST)	null	null	null	microneme, osmiophilic body	null	null	null
36	PF3D7_1453500	PF14_0508	Immature Gametocyte	pyridine nucleotide transhydrogenase, putative	1.6.1.1 (NAD(P)(+) transhydrogenase (B-specific))	NAD(P)+ transhydrogenase activity, binding, electron carrier activity	metabolic process, oxidation-reduction process	apicoplast, integral to membrane, mitochondrion	NAD(P)+ transhydrogenase (AB-specific) activity, NADP binding	oxidation-reduction process	integral to membrane
36	PF3D7_1460000	PF14_0573	Immature Gametocyte	biotin protein ligase, putative	6.3.4.14 (Biotin carboxylase)	aminomethyltransferase activity, biotin-[acetyl-CoA-carboxylase] ligase activity	cellular protein modification process, glycine catabolic process	cytoplasm	biotin-[acetyl-CoA-carboxylase] ligase activity, catalytic activity	cellular protein modification process	null
36	PF3D7_1465600	PF14_0623	Immature Gametocyte	conserved Plasmodium protein, unknown function	null	null	null	cytoplasm	null	null	null
43	PF3D7_0108800	PFA0435W	Immature Gametocyte	conserved Plasmodium protein, unknown function	null	binding, transporter activity	transport	integral to membrane, mitochondrial inner membrane, mitochondrion	null	null	null
43	PF3D7_0503500	PFE0170C	Immature Gametocyte	protein kinase, putative	2.7.11.22 (Cyclin-dependent kinase)	binding, protein kinase activity	protein phosphorylation	null	ATP binding, binding, protein kinase activity	protein phosphorylation	null
43	PF3D7_0601700	MAL6P1.21	Immature Gametocyte	Plasmodium exported protein (PHISTa), unknown function, pseudogene	null	nucleotide binding	null	cytoplasm	null	null	null
43	PF3D7_0807200	MAL8P1.130	Immature Gametocyte	conserved Plasmodium membrane protein, unknown function	null	null	null	membrane	null	null	null
43	PF3D7_1242900	PFL2065C	Immature Gametocyte	mitochondrial import inner membrane translocase subunit TIM13, putative (TIM13)	null	P-P-bond-hydrolysis-driven protein transmembrane transporter activity	protein import into mitochondrial inner membrane, protein targeting to mitochondrion	mitochondrial inner membrane, mitochondrial intermembrane space protein transporter complex	null	protein import into mitochondrial inner membrane, protein targeting to mitochondrion	mitochondrial intermembrane space protein transporter complex
43	PF3D7_1304300	MAL13P1.24	Immature Gametocyte	conserved Plasmodium protein, unknown function	null	null	null	null	null	null	null
43	PF3D7_1349900	MAL13P1.251	Immature Gametocyte	conserved Plasmodium protein, unknown function	null	ATP binding, arginine-tRNA ligase activity	arginyl-tRNA aminoacylation	cytoplasm	null	null	null
44	PF3D7_0611900	PFF0580W	Gametocyte ring	lsm12, putative	null	null	null	null	null	null	null
44	PF3D7_1102600	PF11_0038	Gametocyte ring	Plasmodium exported protein, unknown function (GEXP14)	null	null	null	membrane	null	null	null
44	PF3D7_1476500	PF14_0735	Gametocyte ring	probable protein, unknown function	null	ATP binding, unfolded protein binding	protein folding, response to stress	membrane	null	null	null
44	PF3D7_1477300	PF14_0744	Gametocyte ring	Plasmodium exported protein, unknown function (Pfg14-744)	null	null	null	null	null	null	null
44	PF3D7_1477400	PF14_0745	Gametocyte ring	probable protein, unknown function	null	null	null	membrane	null	null	null
44	PF3D7_1477700	PF14_0748	Gametocyte ring	Plasmodium exported protein (PHISTa), unknown function (Pfg14-748)	null	null	null	cytoplasm	null	null	null
44	PF3D7_1477900	PF14_0751	Gametocyte ring	acyl-CoA synthetase, pseudogene (ACS1b)	6.2.1.3 (Long-chain-fatty-acid--CoA ligase)	long-chain fatty acid-CoA ligase activity	fatty acid metabolic process	host cell cytoplasm, membrane	catalytic activity	metabolic process	null
49	PF3D7_0110000	PFA0490W	Mature Gametocyte	conserved Plasmodium protein, unknown function	null	null	null	null	null	null	null
49	PF3D7_0216000	PFB0730W	Mature Gametocyte	DEAD/DEAH box helicase, putative	3.6.4.12 (DNA helicase); 3.6.4.13 (RNA helicase)	ATP binding, DNA binding, DNA helicase activity	chromatin remodeling	SWI/SNF complex	ATP binding, DNA binding, helicase activity, nucleic acid binding	null	null
49	PF3D7_0311700	PFC0495W	Mature Gametocyte	plasmepsin VI	3.4.23.- (Aspartic endopeptidases.)	aspartic-type endopeptidase activity	proteolysis	null	aspartic-type endopeptidase activity	proteolysis	null
49	PF3D7_0320200	PFC0895W	Mature Gametocyte	CPW-WPC family protein	null	null	null	null	null	null	null
49	PF3D7_0411700	PFD0580C	Mature Gametocyte	conserved Plasmodium protein, unknown function	null	null	null	cytoplasm	null	null	null
49	PF3D7_0502300	PFE0115C	Mature Gametocyte	conserved Plasmodium protein, unknown function	null	null	null	apicoplast	null	null	null
49	PF3D7_0510700	PFE0530W	Mature Gametocyte	conserved Plasmodium protein, unknown function	null	null	null	null	null	null	null
49	PF3D7_0518800	PFE0945C	Mature Gametocyte	secreted ookinete protein, putative (PSOP13)	null	protein binding	null	nucleus	null	null	null
49	PF3D7_0607700	PFF0380W	Mature Gametocyte	conserved Plasmodium protein, unknown function	null	extracellular matrix structural constituent	cell adhesion, phosphate ion transport	collagen, cytoplasm, extracellular region	null	null	null
49	PF3D7_0612500	PFF0605C	Mature Gametocyte	conserved Plasmodium protein, unknown function	null	null	null	null	null	null	null
49	PF3D7_0620700	PFF1010C	Mature Gametocyte	DnaJ protein, putative	null	heat shock protein binding	null	null	heat shock protein binding	null	null
49	PF3D7_0624300	PFF1170W	Mature Gametocyte	conserved Plasmodium protein, unknown function	null	null	null	membrane	null	null	null
49	PF3D7_0705800	MAL7P1.339	Mature Gametocyte	cysteine-rich secretory protein, putative	null	null	null	extracellular region	null	null	null
49	PF3D7_0825700	PF08_0024	Mature Gametocyte	conserved Plasmodium protein, unknown function	null	null	null	null	null	null	null
49	PF3D7_0825800	MAL8P1.25	Mature Gametocyte	conserved Plasmodium protein, unknown function	null	ATP binding, protein binding	null	cytoplasm, membrane	null	null	null
49	PF3D7_0827200	PF08_0017	Mature Gametocyte	conserved Plasmodium protein, unknown function	null	extracellular matrix structural constituent	phosphate ion transport	collagen, cytoplasm, extracellular region	null	null	null
49	PF3D7_0904200	PFI0205W	Mature Gametocyte	conserved Plasmodium protein, unknown function	null	null	null	apicoplast, membrane	null	null	null
49	PF3D7_0911500.1	PFI0560C	Mature Gametocyte	conserved Plasmodium protein, unknown function	null	structural molecule activity	null	intermediate filament	null	null	null
49	PF3D7_0911500.2	PFI0560C	Mature Gametocyte	conserved Plasmodium protein, unknown function	null	structural molecule activity	null	intermediate filament	null	null	null
49	PF3D7_0915800	PFI0775W	Mature Gametocyte	glycolipid transfer protein, putative	null	glycolipid binding, glycolipid transporter activity	glycolipid transport	cytoplasm	glycolipid binding, glycolipid transporter activity	glycolipid transport	cytoplasm
49	PF3D7_0920300	PFI0995W	Mature Gametocyte	conserved Plasmodium protein, unknown function	null	null	null	cytoplasm	null	null	null
49	PF3D7_0930000	PFI1465W	Mature Gametocyte	procollagen lysine 5-dioxygenase, putative	1.14.11.4 (Procollagen-lysine 5-dioxygenase)	null	null	null	null	null	null
49	PF3D7_1020200	PF10_0195	Mature Gametocyte	conserved Plasmodium protein, unknown function	null	null	null	membrane	null	null	null
49	PF3D7_1031000	PF10_0303	Mature Gametocyte	25 kDa ookinete surface antigen precursor (Pfs25)	null	null	attachment of GPI anchor to protein	cell surface, membrane	protein binding	null	cell surface, membrane
49	PF3D7_1103500	PF11_0046	Mature Gametocyte	CPW-WPC family protein	null	null	null	apicoplast	null	null	null
49	PF3D7_1109200	PF11_0540	Mature Gametocyte	pre-mRNA splicing factor, putative	null	structural molecule activity	null	intermediate filament	protein binding	null	null
49	PF3D7_1129600	PF11_0307	Mature Gametocyte	phosphatidylinositol-4-phosphate-5-kinase, putative	2.7.1.68 (1-phosphatidylinositol-4-phosphate 5-kinase)	null	null	apicoplast	null	null	null
49	PF3D7_1141900	PF11_0431	Mature Gametocyte	inner membrane complex protein 1b, putative (IMC1b)	null	structural constituent of cytoskeleton	null	inner membrane complex, subpellicular network	null	null	null
49	PF3D7_1144800	PF11_0460	Mature Gametocyte	conserved Plasmodium protein, unknown function	null	UDP-N-acetylglucosamine diphosphorylase activity, glucosamine-1-phosphate N-acetyltransferase activity, magnesium ion binding, nucleotidyltransferase activity	cell morphogenesis, isoprenoid biosynthetic process, lipopolysaccharide biosynthetic process, peptidoglycan biosynthetic process, regulation of cell shape	cytoplasm	transferase activity	null	null
49	PF3D7_1147200	PF11_0481	Mature Gametocyte	tubulin-tyrosine ligase, putative	6.3.2.25 (Tubulin--tyrosine ligase)	tubulin-tyrosine ligase activity	cellular protein modification process	null	tubulin-tyrosine ligase activity	cellular protein modification process	null
49	PF3D7_1206500	PFL0325W	Mature Gametocyte	Tat binding protein 1(TBP-1)-interacting protein, putative	null	null	null	null	null	null	null
49	PF3D7_1207700	PFL0385C	Mature Gametocyte	blood stage antigen 41-3 precursor	null	null	null	null	null	null	null
49	PF3D7_1210200	PFL0510C	Mature Gametocyte	zinc finger protein, putative	null	nucleic acid binding, zinc ion binding	null	null	nucleic acid binding, zinc ion binding	null	null
49	PF3D7_1214800	PFL0715W	Mature Gametocyte	conserved Plasmodium protein, unknown function	null	null	null	apicoplast	null	null	null
49	PF3D7_1222800	PFL1095C	Mature Gametocyte	conserved Plasmodium protein, unknown function	null	null	null	cytoplasm	null	null	null
49	PF3D7_1248400	PFL2320W	Mature Gametocyte	conserved Plasmodium protein, unknown function	null	null	null	apicoplast	null	null	null
49	PF3D7_1250100	PFL2405C	Mature Gametocyte	osmiophilic body protein (G377)	null	null	null	osmiophilic body	null	null	null
49	PF3D7_1250400	PFL2420W	Mature Gametocyte	conserved Plasmodium protein, unknown function	null	ATP binding, actin binding, calmodulin binding, motor activity	null	cytoplasm, myosin complex	null	null	null
49	PF3D7_1321000	PF13_0123	Mature Gametocyte	conserved Plasmodium protein, unknown function	null	null	transport	integral to membrane, plasma membrane	null	null	null
49	PF3D7_1322700	MAL13P1.127	Mature Gametocyte	conserved Plasmodium protein, unknown function	null	null	null	membrane	null	null	null
49	PF3D7_1358600	PF13_0314	Mature Gametocyte	zinc finger protein, putative	null	RNA binding, zinc ion binding	null	nucleus	nucleic acid binding, zinc ion binding	null	null
49	PF3D7_1362600	MAL13P1.312	Mature Gametocyte	conserved Plasmodium protein, unknown function	null	null	null	null	null	null	null
49	PF3D7_1362900	MAL13P1.316	Mature Gametocyte	conserved Plasmodium protein, unknown function	null	calcium ion binding, receptor activity	endocytosis, lipid metabolic process	coated pit, integral to membrane, membrane	null	null	null
49	PF3D7_1404200	PF14_0039	Mature Gametocyte	conserved Plasmodium protein, unknown function	null	null	null	null	null	null	null
49	PF3D7_1421800	PF14_0210	Mature Gametocyte	conserved Plasmodium protein, unknown function	null	ligase activity, protein binding, zinc ion binding	null	cytoplasm, intracellular	null	null	null
49	PF3D7_1455800	PF14_0532	Mature Gametocyte	LCCL domain-containing protein (CCp2)	null	receptor binding	cell adhesion, signal transduction	null	receptor binding	cell adhesion, signal transduction	null
49	PF3D7_1461700	PF14_0792	Mature Gametocyte	conserved Plasmodium protein, unknown function	null	ATP binding, protein binding, zinc ion binding	intracellular protein transmembrane transport, protein import, protein targeting	cytoplasm, plasma membrane	null	null	null
49	PF3D7_1471600	PF14_0683	Mature Gametocyte	conserved Plasmodium protein, unknown function	null	protein binding, single-stranded DNA binding	cell cycle cytokinesis, double-strand break repair via homologous recombination, regulation of S phase of mitotic cell cycle, response to DNA damage stimulus	cytoplasm, nucleus	null	null	null
49	PF3D7_1471700	PF14_0684	Mature Gametocyte	conserved Plasmodium protein, unknown function	null	ATP binding	null	null	null	null	null
49	PF3D7_1471800	PF14_0685	Mature Gametocyte	conserved Plasmodium protein, unknown function	null	null	null	null	null	null	null
67	PF3D7_0203100	PFB0150C	Mature Gametocyte	protein kinase, putative	2.7.11.1 (Non-specific serine/threonine protein kinase)	ATP binding, protein serine/threonine kinase activity, protein tyrosine kinase activity	protein phosphorylation	null	ATP binding, protein kinase activity, protein tyrosine kinase activity	protein phosphorylation	null
67	PF3D7_0203200	PFB0150C	Mature Gametocyte	conserved Plasmodium protein, unknown function	null	null	null	null	null	null	null
67	PF3D7_0407900	PFD0390C	Mature Gametocyte	AAA family ATPase, putative	null	ATP binding, ATPase activity	null	null	ATP binding, nucleoside-triphosphatase activity, nucleotide binding	null	null
67	PF3D7_0504500	PFE0220W	Mature Gametocyte	conserved Plasmodium protein, unknown function	null	null	attachment of GPI anchor to protein	cytoplasm	null	null	null
67	PF3D7_0525900	PFE1290W	Mature Gametocyte	NIMA related kinase 2 (NEK2)	2.7.11.1 (Non-specific serine/threonine protein kinase)	ATP binding, protein serine/threonine kinase activity, protein tyrosine kinase activity	protein phosphorylation	null	ATP binding, protein kinase activity, protein tyrosine kinase activity	protein phosphorylation	null
67	PF3D7_0719200	MAL7P1.100	Mature Gametocyte	NIMA related kinase 4 (NEK4)	2.7.11.1 (Non-specific serine/threonine protein kinase)	ATP binding, protein serine/threonine kinase activity, protein tyrosine kinase activity	protein phosphorylation, signal transduction	null	ATP binding, protein kinase activity, protein tyrosine kinase activity	protein phosphorylation	null
67	PF3D7_0724900	PF07_0104	Mature Gametocyte	kinesin-like protein, putative	null	ATP binding, microtubule motor activity	microtubule-based movement, microtubule-based process	kinesin complex	ATP binding, microtubule motor activity	microtubule-based movement	null
67	PF3D7_0804700	PF08_0122	Mature Gametocyte	conserved Plasmodium protein, unknown function	null	null	null	null	null	null	null
67	PF3D7_0805800	MAL8P1.136	Mature Gametocyte	conserved Plasmodium protein, unknown function	null	null	null	null	protein binding	null	null
67	PF3D7_0805900	MAL8P1.136	Mature Gametocyte	conserved protein, unknown function	null	null	null	nucleus	null	null	null
67	PF3D7_1030900	PF10_0302	Mature Gametocyte	28 kDa ookinete surface protein (Pfs28)	null	null	attachment of GPI anchor to protein	cell surface, membrane	protein binding	null	cell surface, membrane
67	PF3D7_1103500	PF11_0045	Mature Gametocyte	CPW-WPC family protein	null	null	null	apicoplast	null	null	null
67	PF3D7_1128300	PF11_0294	Mature Gametocyte	6-phosphofructokinase (PFK11)	2.7.1.11 (6-phosphofructokinase)	6-phosphofructokinase activity	glycolysis	6-phosphofructokinase complex	6-phosphofructokinase activity	glycolysis	6-phosphofructokinase complex
67	PF3D7_1213500	PFL0655W	Mature Gametocyte	integral membrane protein GPR180, putative	null	null	null	apicoplast, integral to membrane	null	null	null
67	PF3D7_1221100	PFL1015W	Mature Gametocyte	conserved Plasmodium protein, unknown function	null	null	null	null	null	null	null
67	PF3D7_1234700	PFL1675C	Mature Gametocyte	CPW-WPC family protein	null	null	null	null	null	null	null
67	PF3D7_1251000	PFL2450C	Mature Gametocyte	conserved Plasmodium protein, unknown function	null	null	null	integral to membrane	null	null	null
67	PF3D7_1316000	MAL13P1.84	Mature Gametocyte	protein kinase, putative	2.7.11.1 (Non-specific serine/threonine protein kinase); 2.7.11.24 (Mitogen-activated protein kinase)	ATP binding, protein kinase activity, protein serine/threonine kinase activity, protein tyrosine kinase activity	protein phosphorylation	null	ATP binding, protein kinase activity, protein tyrosine kinase activity	protein phosphorylation	null
67	PF3D7_1316200	PF13_0090	Mature Gametocyte	ADP-ribosylation factor, putative	null	GTP binding, GTPase activity, nucleotide binding	intracellular protein transport, small GTPase mediated signal transduction, transport, vesicle-mediated transport	Golgi apparatus, intracellular	GTP binding	small GTPase mediated signal transduction	intracellular
67	PF3D7_1416700	PF14_0805	Mature Gametocyte	conserved Plasmodium protein, unknown function	null	null	null	cytoplasm	null	null	null
67	PF3D7_1466000	PF14_0628	Mature Gametocyte	conserved Plasmodium protein, unknown function	null	null	null	null	null	null	null
84	PF3D7_0317100	PFC0750W	Immature Gametocyte	conserved Plasmodium protein, unknown function	null	GTP binding, GTPase activity, translation initiation factor activity	attachment of GPI anchor to protein, translation, translational initiation	cytoplasm, intracellular	null	null	null
84	PF3D7_0513700	PFE0685W	Immature Gametocyte	secreted ookinete protein, putative (PSOP12)	null	null	null	null	null	null	null
84	PF3D7_0615100	MAL6P1.275	Immature Gametocyte	enoyl-acyl carrier reductase (ENR)	1.3.1.9 (Enoyl-[acyl-carrier-protein] reductase (NADH))	binding, enoyl-[acyl-carrier-protein] reductase (NADH) activity, enoyl-[acyl-carrier-protein] reductase activity	fatty acid biosynthetic process, oxidation-reduction process	apicoplast	null	null	null
84	PF3D7_1027000	PF10_0265	Immature Gametocyte	conserved Plasmodium protein, unknown function	null	null	null	cytoplasm	null	null	null
84	PF3D7_1217100.1	PFL0825C	Immature Gametocyte	type IIB DNA topoisomerase, putative	null	ATP binding, DNA binding, DNA topoisomerase (ATP-hydrolyzing) activity, catalytic activity, magnesium ion binding	DNA metabolic process, DNA topological change, DNA unwinding involved in replication	chromosome	ATP binding, DNA binding, catalytic activity	DNA metabolic process	chromosome
84	PF3D7_1217100.2	PFL0825C	Immature Gametocyte	type IIB DNA topoisomerase, putative	null	ATP binding, DNA binding, DNA topoisomerase (ATP-hydrolyzing) activity, catalytic activity, magnesium ion binding	DNA metabolic process, DNA topological change, DNA unwinding involved in replication	chromosome	ATP binding, DNA binding, catalytic activity	DNA metabolic process	chromosome
84	PF3D7_1218800	PFL0915C	Immature Gametocyte	secreted ookinete protein, putative (PSOP17)	null	null	null	null	null	null	null
84	PF3D7_1318200	PF13_0100	Immature Gametocyte	apicoplast glycerol-3-phosphate acyltransferase, putative	2.3.1.15 (Glycerol-3-phosphate 1-O-acyltransferase)	glycerol-3-phosphate O-acyltransferase activity	glycerolipid biosynthetic process	apicoplast	glycerol-3-phosphate O-acyltransferase activity	glycerophospholipid metabolic process, metabolic process	null
84	PF3D7_1333100	PF13_0181	Immature Gametocyte	conserved Plasmodium protein, unknown function	null	null	null	null	null	null	null
84	PF3D7_1360500	MAL13P1.301	Immature Gametocyte	guanylyl cyclase beta (GCbeta)	3.6.3.1 (Phospholipid-translocating ATPase); 4.6.1.2 (Guanylate cyclase)	ATP binding, ATPase activity, coupled to transmembrane movement of ions, phosphorylative mechanism, phosphorus-oxygen lyase activity	ATP biosynthetic process, cyclic nucleotide biosynthetic process, intracellular signal transduction	membrane	metal ion binding, nucleotide binding, phosphorus-oxygen lyase activity	cyclic nucleotide biosynthetic process, intracellular signal transduction	null
84	PF3D7_1408300	PF14_0080	Immature Gametocyte	conserved Plasmodium protein, unknown function	null	null	null	cytoplasm	null	null	null
84	PF3D7_1428400	PF14_0262	Immature Gametocyte	probable protein, unknown function	null	null	null	cytoplasm, membrane	protein binding	null	null
84	PF3D7_1465700	PF14_0625	Immature Gametocyte	plasmepsin VIII	3.4.17.4 (Gly-Xaa carboxypeptidase); 3.4.23.- (Aspartic endopeptidases.)	aspartic-type endopeptidase activity	proteolysis	null	aspartic-type endopeptidase activity	proteolysis	null
84	PF3D7_1465800	PF14_0626	Immature Gametocyte	dynein beta chain, putative	null	microtubule motor activity	microtubule-based movement	dynein complex	binding, microtubule motor activity	microtubule-based movement	dynein complex
84	PF3D7_1468600	PF14_0654	Immature Gametocyte	aminophospholipid transporter, putative	3.6.3.1 (Phospholipid-translocating ATPase)	ATP binding, ATPase activity, coupled to transmembrane movement of ions, phosphorylative mechanism, phospholipid-translocating ATPase activity	ATP biosynthetic process	membrane	null	null	null
95	PF3D7_0111800	PFA0570W	Immature Gametocyte	conserved Plasmodium protein, unknown function	null	RNA binding, translation initiation factor activity	regulation of translation, translation, translational initiation	cytoplasm	RNA binding, translation initiation factor activity	translational initiation	cytoplasm
95	PF3D7_0405700	PFD0285C	Immature Gametocyte	lysine decarboxylase, putative	4.1.1.18 (Lysine decarboxylase)	lysine decarboxylase activity	lysine catabolic process	null	catalytic activity	null	null
95	PF3D7_0411200	PFD0555C	Immature Gametocyte	conserved Plasmodium protein, unknown function	null	ATP binding, ATPase activity, coupled to transmembrane movement of ions, phosphorylative mechanism, ligase activity, forming carbon-nitrogen bonds	ATP biosynthetic process, tRNA modification, translation	apicoplast, cytoplasm, membrane	null	null	null
95	PF3D7_0615900	PFF0770C	Immature Gametocyte	conserved Plasmodium protein, unknown function	null	catalytic activity	null	nucleus	catalytic activity	null	null
95	PF3D7_0616000	PFF0775W	Immature Gametocyte	pyridoxine kinase (PdxK)	2.7.1.35 (Pyridoxal kinase)	ATP binding, pyridoxal binding, pyridoxal kinase activity, pyridoxamine binding, pyridoxine binding	phosphorylation, pyridoxine metabolic process, response to singlet oxygen, vitamin B6 biosynthetic process	cytosol	null	null	null
95	PF3D7_0726200	MAL7P1.144	Immature Gametocyte	serine/threonine protein kinase, FIKK family (FIKK7.1)	2.7.11.1 (Non-specific serine/threonine protein kinase)	ATP binding, protein serine/threonine kinase activity	protein phosphorylation	apicoplast	ATP binding, protein kinase activity	protein phosphorylation	null
95	PF3D7_0819500	MAL8P1.63	Immature Gametocyte	conserved protein, unknown function	null	null	null	integral to membrane	null	null	null
95	PF3D7_0829200	PF08_0006	Immature Gametocyte	prohibitin, putative	null	null	regulation of cell proliferation	membrane	null	null	null
95	PF3D7_0831000	MAL8P1.2	Immature Gametocyte	Plasmodium exported protein (PHISTb), unknown function (GEXP09)	null	null	null	plasma membrane	null	null	null
95	PF3D7_0831400	MAL8P1.206	Immature Gametocyte	Plasmodium exported protein, unknown function	null	null	null	null	null	null	null
95	PF3D7_0916800	PFI0823W	Immature Gametocyte	conserved Plasmodium protein, unknown function	null	null	null	membrane	null	null	null
95	PF3D7_1009600	PF10_0093	Immature Gametocyte	protein phosphatase, putative	3.1.3.16 (Phosphoprotein phosphatase)	catalytic activity	null	apicoplast	catalytic activity	null	null
95	PF3D7_1131000	PF11_0320	Immature Gametocyte	RNA-binding protein s1, putative	null	nucleic acid binding	null	null	nucleic acid binding	null	null
95	PF3D7_1215100	PFL0730W	Immature Gametocyte	conserved Plasmodium protein, unknown function	null	ATP binding, actin binding, calmodulin binding, motor activity	null	cytoplasm, membrane, myosin complex	null	null	null
95	PF3D7_1215300	PFL0740C	Immature Gametocyte	10 kDa chaperonin (CPN10)	null	ATP binding, unfolded protein binding	protein folding, response to heat, response to unfolded protein	mitochondrion	null	protein folding	cytoplasm
95	PF3D7_1238500	PFL1865W	Immature Gametocyte	conserved Plasmodium protein, unknown function	null	ATP binding, actin binding, calmodulin binding, motor activity	null	cytoplasm, myosin complex	null	null	null
95	PF3D7_1337100	MAL13P1.185	Immature Gametocyte	protein kinase 6 (PK6)	2.7.11.22 (Cyclin-dependent kinase)	ATP binding, protein serine/threonine kinase activity, protein tyrosine kinase activity	protein phosphorylation	cytoplasm, nucleus	ATP binding, protein kinase activity, protein tyrosine kinase activity	protein phosphorylation	null
95	PF3D7_1357900	MAL13P1.284	Immature Gametocyte	pyrroline carboxylate reductase	1.5.1.2 (Pyrroline-5-carboxylate reductase)	binding, pyrroline-5-carboxylate reductase activity	proline biosynthetic process	null	oxidoreductase activity, pyrroline-5-carboxylate reductase activity	oxidation-reduction process, proline biosynthetic process	null
95	PF3D7_1366800	MAL13P1.335	Immature Gametocyte	phosphatidylserine synthase I, putative	2.7.8.8 (CDP-diacylglycerol--serine O-phosphatidyltransferase)	phosphotransferase activity, for other substituted phosphate groups	phosphatidylserine biosynthetic process	membrane	null	phosphatidylserine biosynthetic process	null
95	PF3D7_1401300	PF14_0015	Immature Gametocyte	aminopeptidase, putative	3.4.11.- (Aminopeptidases.)	hydrolase activity	null	apicoplast, membrane	null	null	null
95	PF3D7_1401500	PF14_0017	Immature Gametocyte	lysophospholipase, putative	3.1.1.23 (Acylglycerol lipase); 3.1.1.5 (Lysophospholipase)	hydrolase activity	null	null	null	null	null
95	PF3D7_1403900	PF14_0036	Immature Gametocyte	phosphatase, putative	3.1.3.16 (Phosphoprotein phosphatase); 3.1.3.2 (Acid phosphatase)	hydrolase activity	null	null	null	null	null
95	PF3D7_1440500	PF14_0384	Immature Gametocyte	allantoicase, putative	3.5.3.4 (Allantoicase)	allantoicase activity	null	null	allantoicase activity	allantoin catabolic process	null
95	PF3D7_1469400	PF14_0662	Immature Gametocyte	nucleoside transporter 3, putative (NT3)	null	nucleoside transmembrane transporter activity	null	membrane	null	null	null
107	PF3D7_0109300	PFA0455C	Immature Gametocyte	fatty acid elongation protein, GNS1/SUR4 family, putative	2.3.1.86 (Fatty-acyl-CoA synthase); 6.2.1.3 (Long-chain-fatty-acid--CoA ligase)	null	null	integral to membrane, plasma membrane	null	null	integral to membrane
107	PF3D7_0219100	PFB0880W	Immature Gametocyte	conserved protein, unknown function	1.5.1.7 (Saccharopine dehydrogenase (NAD(+), L-lysine-forming))	binding, saccharopine dehydrogenase (NAD+, L-glutamate-forming) activity	lipid biosynthetic process	null	oxidoreductase activity	oxidation-reduction process	null
107	PF3D7_0516000	PFE0800W	Immature Gametocyte	RAP protein, putative	null	null	null	null	null	null	null
107	PF3D7_0922400	PFI1100W	Immature Gametocyte	para-aminobenzoic acid synthetase (pBAS)	2.6.1.85 (Aminodeoxychorismate synthase); 4.1.3.38 (Aminodeoxychorismate lyase)	catalytic activity	glutamine metabolic process, para-aminobenzoic acid biosynthetic process	null	null	biosynthetic process	null
107	PF3D7_0926000	PFI1275W	Immature Gametocyte	protein kinase, putative	2.7.10.2 (Non-specific protein-tyrosine kinase)	ATP binding, protein serine/threonine kinase activity, protein tyrosine kinase activity	protein phosphorylation	null	ATP binding, protein kinase activity, protein tyrosine kinase activity	protein phosphorylation	null
107	PF3D7_1036700	PF10_0359	Immature Gametocyte	phosducin-like protein, putative (PhLP2)	null	null	cell redox homeostasis	apicoplast, membrane	null	null	null
107	PF3D7_1121800	PF11_0226	Immature Gametocyte	petidase, M16 family	3.4.24.55 (Pitrilysin)	catalytic activity, metal ion binding, metalloendopeptidase activity	proteolysis	null	catalytic activity, metal ion binding, metalloendopeptidase activity	proteolysis	null
107	PF3D7_1133600	PF11_0346	Immature Gametocyte	conserved Plasmodium protein, unknown function	null	null	null	cytoplasm	null	null	null
107	PF3D7_1147500	PF11_0483	Immature Gametocyte	farnesyltransferase beta subunit, putative	2.5.1.29 (Geranylgeranyl diphosphate synthase); 2.5.1.58 (Protein farnesyltransferase)	protein farnesyltransferase activity, zinc ion binding	protein farnesylation	membrane, protein farnesyltransferase complex	null	null	null
107	PF3D7_1209100	PFL0455C	Immature Gametocyte	conserved Plasmodium protein, unknown function	null	acetyl-CoA carboxylase activity, zinc ion binding	fatty acid biosynthetic process	acetyl-CoA carboxylase complex, apicoplast	null	null	null
107	PF3D7_1248800	PFL2340W	Immature Gametocyte	conserved Plasmodium protein, unknown function	null	ATP binding, metal ion binding	null	cytoplasm	null	null	null
107	PF3D7_1305700	PF13_0029	Immature Gametocyte	conserved Plasmodium protein, unknown function	null	null	null	null	null	null	null
107	PF3D7_1309800	PF13_0054	Immature Gametocyte	conserved Plasmodium protein, unknown function	null	null	null	null	DNA binding	null	null
107	PF3D7_1323000	PF13_0128	Immature Gametocyte	beta-hydroxyacyl-ACP dehydratase (FabZ)	4.2.1.- (Hydro-lyases.)	(3R)-hydroxymyristoyl-[acyl-carrier-protein] dehydratase activity, catalytic activity	fatty acid biosynthetic process	apicoplast, cytoplasm	hydro-lyase activity	fatty acid biosynthetic process	cytoplasm
107	PF3D7_1329400	MAL13P1.146	Immature Gametocyte	AMP deaminase, putative	3.5.4.6 (AMP deaminase)	AMP deaminase activity	AMP catabolic process, purine ribonucleoside monophosphate biosynthetic process	null	deaminase activity	purine ribonucleoside monophosphate biosynthetic process	null
107	PF3D7_1368500	PF13_0357	Immature Gametocyte	conserved Plasmodium protein, unknown function	null	null	null	null	null	null	null
107	PF3D7_1430100	PF14_0280	Immature Gametocyte	phosphotyrosyl phosphatase activator, putative	null	protein tyrosine phosphatase activator activity	protein dephosphorylation	null	phosphatase activator activity	null	null
107	PF3D7_1444900	PF14_0426	Immature Gametocyte	conserved Plasmodium protein, unknown function	null	ATP binding, helicase activity, hydrolase activity	null	cytoplasm	null	null	null
107	PF3D7_1473600	PF14_0705	Immature Gametocyte	conserved Plasmodium protein, unknown function	null	null	null	null	null	null	null
125	PF3D7_0309300	PFC0390W	Immature Gametocyte	N2227-like protein, putative	null	null	null	null	null	null	null
125	PF3D7_0616900	PFF0820W	Immature Gametocyte	conserved Plasmodium protein, unknown function	null	protein binding	null	nucleus	null	null	null
125	PF3D7_0622700	PFF1090C	Immature Gametocyte	conserved Plasmodium membrane protein, unknown function	null	null	null	membrane	null	null	null
125	PF3D7_0722100	MAL7P1.118	Immature Gametocyte	PelOta protein homologue, putative	null	null	nuclear division, translation	nucleus	null	null	null
125	PF3D7_1016500	PF10_0161	Immature Gametocyte	Plasmodium exported protein (PHISTc), unknown function	null	GTP binding, GTPase activity, translation initiation factor activity	small GTPase mediated signal transduction, translational initiation	cytoplasm, intracellular	null	null	null
125	PF3D7_1016600	PF10_0161	Immature Gametocyte	Plasmodium exported protein (PHISTc), unknown function	null	null	null	null	null	null	null
125	PF3D7_1021400	PF10_0208	Immature Gametocyte	endomembrane protein 70, putative	null	null	null	integral to membrane	null	null	integral to membrane
125	PF3D7_1112800	PF11_0134	Immature Gametocyte	conserved Plasmodium protein, unknown function	null	null	null	null	null	null	null
125	PF3D7_1113700	PF11_0145	Immature Gametocyte	glyoxalase I (GloI)	4.4.1.5 (Lactoylglutathione lyase)	lactoylglutathione lyase activity	methylglyoxal metabolic process	cytosol	null	null	null
125	PF3D7_1138800	PF11_0400	Immature Gametocyte	conserved Plasmodium protein, unknown function	null	null	null	membrane, nucleus	protein binding	null	null
125	PF3D7_1320900	PF13_0122	Immature Gametocyte	RNA-binding protein, putative	5.2.1.8 (Peptidylprolyl isomerase)	RNA binding, peptidyl-prolyl cis-trans isomerase activity	protein folding	null	nucleic acid binding	null	null
125	PF3D7_1337200	MAL13P1.186	Immature Gametocyte	1-deoxy-D-xylulose 5-phosphate synthase	2.2.1.7 (1-deoxy-D-xylulose-5-phosphate synthase)	catalytic activity	metabolic process	apicoplast	catalytic activity	metabolic process	null
125	PF3D7_1472900	PF14_0697	Immature Gametocyte	dihydroorotase, putative	3.5.2.3 (Dihydroorotase)	dihydroorotase activity	'de novo' pyrimidine nucleobase biosynthetic process	null	catalytic activity, dihydroorotase activity	metabolic process, pyrimidine nucleobase biosynthetic process	null
125	PF3D7_1474700	PF14_0715	Immature Gametocyte	protein kinase, putative	null	ATP binding, protein serine/threonine kinase activity	protein phosphorylation	cytoplasm, nucleus	ATP binding, protein kinase activity	protein phosphorylation	null
136	PF3D7_0802900	MAL8P1.148	Mature Gametocyte	conserved Plasmodium protein, unknown function	null	ATP binding	null	cytoplasm	null	null	null
136	PF3D7_0810400	PF08_0097	Mature Gametocyte	aquaporin, putative (AQP2)	null	transporter activity	transport	integral to membrane, plasma membrane	transporter activity	transport	membrane
136	PF3D7_1026100	PF10_0258	Mature Gametocyte	conserved Plasmodium protein, unknown function	null	null	null	null	null	null	null
136	PF3D7_1115100	PF11_0525	Mature Gametocyte	conserved Plasmodium protein, unknown function	null	null	null	null	null	null	null
136	PF3D7_1136100	PF11_0372	Mature Gametocyte	conserved Plasmodium protein, unknown function	null	nucleotide binding	null	apicoplast, cytoplasm	null	null	null
136	PF3D7_1340400	PF13_0220	Mature Gametocyte	conserved Plasmodium protein, unknown function	null	null	null	null	null	null	null
136	PF3D7_1423600	PF14_0227	Mature Gametocyte	serine/threonine protein kinase, putative	2.7.11.1 (Non-specific serine/threonine protein kinase); 2.7.11.17 (Calcium/calmodulin-dependent protein kinase)	ATP binding, calmodulin-dependent protein kinase activity, protein tyrosine kinase activity	protein phosphorylation	null	ATP binding, protein kinase activity, protein tyrosine kinase activity	protein phosphorylation	null
136	PF3D7_1476700	PF14_0737	Mature Gametocyte	lysophospholipase, putative	3.1.1.5 (Lysophospholipase)	hydrolase activity	null	null	null	null	null
165	PF3D7_0308500	PFC0360W	Immature Gametocyte	activator of Hsp90 ATPase, putative	null	null	response to stress	null	null	response to stress	null
165	PF3D7_0313800	PFC0575W	Immature Gametocyte	conserved Plasmodium protein, unknown function	null	null	null	apicoplast	null	null	null
165	PF3D7_0526700	PFE1330C	Immature Gametocyte	conserved Plasmodium protein, unknown function	null	null	null	apicoplast, cytoplasm, nucleus	null	null	null
165	PF3D7_0605000	PFF0245W	Immature Gametocyte	50S ribosomal protein L24, putative	null	structural constituent of ribosome	translation	cytosolic large ribosomal subunit, intracellular, ribosome	structural constituent of ribosome	translation	intracellular, ribosome
165	PF3D7_0628800	PFF1395C	Immature Gametocyte	glutamyl-tRNA(Gln) amidotransferase subunit B, putative	6.3.5.7 (Glutaminyl-tRNA synthase (glutamine-hydrolyzing))	glutaminyl-tRNA synthase (glutamine-hydrolyzing) activity	glutamyl-tRNA aminoacylation, translation	apicoplast	ligase activity	null	null
165	PF3D7_0628900	PFF1400W	Immature Gametocyte	RAP protein, putative	null	null	null	null	null	null	null
165	PF3D7_0706200	MAL7P1.203B	Immature Gametocyte	conserved Plasmodium protein, unknown function	null	null	null	null	null	null	null
165	PF3D7_0708000	MAL7P1.25	Immature Gametocyte	cytoskeleton associated protein, putative	null	protein binding	null	null	null	null	null
165	PF3D7_0718700	PF07_0075	Immature Gametocyte	conserved Plasmodium membrane protein, unknown function	null	null	null	null	null	null	null
165	PF3D7_0916500	PFI0810C	Immature Gametocyte	apicoplast Ufd1 precursor (UFD1)	null	ATPase activity	ER-associated protein catabolic process, regulation of cell cycle process	apicoplast	null	ubiquitin-dependent protein catabolic process	null
165	PF3D7_1026200	PF10_0259	Immature Gametocyte	conserved Plasmodium protein, unknown function	null	methyltransferase activity, nucleic acid binding	methylation	null	null	null	null
165	PF3D7_1103400	PF11_0044	Immature Gametocyte	iron-sulfur assembly protein, sufD, putative	2.8.1.7 (Cysteine desulfurase)	protein binding	iron-sulfur cluster assembly	apicoplast	null	iron-sulfur cluster assembly	null
165	PF3D7_1141600	PF11_0427	Immature Gametocyte	dolichol phosphate mannose synthase (DPM1)	2.4.1.80 (Ceramide glucosyltransferase); 2.4.1.83 (Dolichyl-phosphate beta-D-mannosyltransferase)	dolichyl-phosphate beta-D-mannosyltransferase activity	protein glycosylation	endoplasmic reticulum	null	null	null
165	PF3D7_1145500	PF11_0466	Immature Gametocyte	transporter, putative	null	ATP binding, ATPase activity, coupled to transmembrane movement of substances, transporter activity	transport	apicoplast, integral to membrane, mitochondrion	ATP binding, ATPase activity, nucleoside-triphosphatase activity, nucleotide binding	transmembrane transport, transport	integral to membrane
165	PF3D7_1212300	PFL0610W	Immature Gametocyte	conserved Plasmodium protein, unknown function	null	null	null	microtubule	protein binding	null	null
165	PF3D7_1226000	PFL1255C	Immature Gametocyte	conserved Plasmodium protein, unknown function	null	null	null	apicoplast	null	null	null
165	PF3D7_1230200	PFL1455W	Immature Gametocyte	vacuolar transporter chaperone, putative, pseudogene	2.7.4.1 (Polyphosphate kinase)	null	null	integral to membrane, plasma membrane	null	null	null
165	PF3D7_1325500	MAL13P1.138	Immature Gametocyte	conserved Plasmodium protein, unknown function	null	RNA binding, metal ion binding, methyltransferase activity	null	null	null	null	null
165	PF3D7_1339500	MAL13P1.200	Immature Gametocyte	mitochondrial ribosomal protein L49 precursor, putative	null	structural constituent of ribosome	translation	intracellular, ribosome	structural constituent of ribosome	translation	intracellular, ribosome
165	PF3D7_1352800	PF13_0274	Immature Gametocyte	vacuolar fusion protein MON1, putative	null	null	null	null	null	null	null
165	PF3D7_1416900	PF14_0167	Immature Gametocyte	prefoldin subunit 2, putative	null	unfolded protein binding	protein folding	prefoldin complex	unfolded protein binding	protein folding	prefoldin complex
165	PF3D7_1433600	PF14_0317	Immature Gametocyte	microsomal signal peptidase protein, putative (SPC1)	3.4.21.8 (Transferred entry: 3.4.21.34 and 3.4.21.35)	peptidase activity	signal peptide processing	integral to membrane, microsome, signal peptidase complex	peptidase activity	signal peptide processing	integral to membrane, signal peptidase complex
177	PF3D7_0217400	PFB0810W	Immature Gametocyte	conserved Plasmodium protein, unknown function	null	DNA ligase (NAD+) activity, sequence-specific DNA binding	DNA repair, DNA replication, response to DNA damage stimulus	intracellular, membrane	null	null	null
177	PF3D7_0309900	PFC0415C	Immature Gametocyte	conserved Plasmodium protein, unknown function	null	nucleotide binding	null	null	null	null	null
177	PF3D7_0320000	PFC0886W	Immature Gametocyte	conserved Plasmodium protein, unknown function	null	null	null	null	protein phosphatase inhibitor activity	regulation of phosphoprotein phosphatase activity, regulation of signal transduction	null
177	PF3D7_0420200	PFD0980W	Immature Gametocyte	holo-(acyl-carrier protein) synthase, putative	2.7.8.7 (Holo-[acyl-carrier-protein] synthase)	holo-[acyl-carrier-protein] synthase activity, magnesium ion binding, transferase activity	fatty acid biosynthetic process, macromolecule biosynthetic process	apicoplast	holo-[acyl-carrier-protein] synthase activity, magnesium ion binding, metal ion binding	fatty acid biosynthetic process, macromolecule biosynthetic process	null
177	PF3D7_0608400	MAL6P1.87	Immature Gametocyte	conserved Plasmodium protein, unknown function	null	null	null	null	null	null	null
177	PF3D7_0610600	PFF0520W	Immature Gametocyte	calcium-dependent protein kinase 2 (CDPK2)	2.7.11.1 (Non-specific serine/threonine protein kinase); 2.7.11.17 (Calcium/calmodulin-dependent protein kinase)	ATP binding, calcium ion binding, calcium-dependent protein serine/threonine kinase activity, protein tyrosine kinase activity	protein phosphorylation	null	ATP binding, calcium ion binding, protein kinase activity, protein tyrosine kinase activity	protein phosphorylation	null
177	PF3D7_0618600	MAL6P1.241	Immature Gametocyte	rhomboid protease ROM10 (ROM10)	3.4.21.105 (Rhomboid protease)	peptidase activity	signal peptide processing	integral to membrane	serine-type endopeptidase activity	null	integral to membrane
177	PF3D7_0625700	MAL6P1.171	Immature Gametocyte	conserved Plasmodium protein, unknown function	null	null	null	null	null	null	null
177	PF3D7_0715400	MAL7P1.74	Immature Gametocyte	secreted ookinete protein, putative (PSOP20)	null	null	null	null	null	null	null
177	PF3D7_0728300	PF07_0119	Immature Gametocyte	conserved Plasmodium protein, unknown function	null	null	null	cytoplasm	null	null	null
177	PF3D7_0929700	PFI1460C	Immature Gametocyte	conserved Plasmodium protein, unknown function	null	null	null	null	null	null	null
177	PF3D7_0929800	PFI1460C	Immature Gametocyte	conserved Plasmodium protein, unknown function	null	null	null	null	null	null	null
177	PF3D7_1003200	PF10_0035	Immature Gametocyte	conserved Plasmodium protein, unknown function	null	null	rRNA processing	apicoplast, cytoplasm, membrane	null	rRNA processing	null
177	PF3D7_1107400	PF11_0087	Immature Gametocyte	Rad51 homolog (RAD51)	null	ATP binding, DNA binding, DNA-dependent ATPase activity, damaged DNA binding, protein binding, recombinase activity	DNA recombination, DNA repair	nucleus	ATP binding, DNA binding, DNA-dependent ATPase activity, damaged DNA binding, nucleoside-triphosphatase activity, nucleotide binding	DNA metabolic process, DNA repair	null
177	PF3D7_1203600	PFL0180W	Immature Gametocyte	cytochrome c1 heme lyase, putative	4.4.1.17 (Holocytochrome-c synthase)	holocytochrome-c synthase activity	null	mitochondrial inner membrane, mitochondrion	holocytochrome-c synthase activity	null	mitochondrion
177	PF3D7_1213600	PFL0660W	Immature Gametocyte	dynein light chain 1, putative (DLC8)	null	microtubule motor activity, motor activity	microtubule-based movement	cytoplasmic dynein complex, microtubule associated complex	null	microtubule-based process	microtubule associated complex
177	PF3D7_1215600	PFL0750W	Immature Gametocyte	conserved Plasmodium protein, unknown function	null	null	null	null	null	null	null
177	PF3D7_1222000	PFL1060C	Immature Gametocyte	conserved protein, unknown function	null	null	null	apicoplast	null	null	null
177	PF3D7_1232300	PFL1555W	Immature Gametocyte	cytochrome b5, putative	null	electron carrier activity, heme binding	null	membrane, mitochondrion	heme binding	null	null
177	PF3D7_1233800	PFL1630C	Immature Gametocyte	conserved Plasmodium protein, unknown function	null	ATP binding, catalytic activity, metal ion binding	metabolic process	membrane	null	null	null
177	PF3D7_1251300	PFL2465C	Immature Gametocyte	thymidylate kinase (TMK)	2.7.4.9 (dTMP kinase)	ATP binding, thymidylate kinase activity	dTDP biosynthetic process, dTTP biosynthetic process	null	ATP binding, thymidylate kinase activity	dTDP biosynthetic process	null
177	PF3D7_1313700	MAL13P1.69	Immature Gametocyte	septum formation protein MAF homologue, putative	null	null	null	cytoplasm	null	null	cytoplasm
177	PF3D7_1317500	MAL13P1.89	Immature Gametocyte	conserved Plasmodium protein, unknown function	null	null	null	null	null	null	null
177	PF3D7_1363600	PF13_0337	Immature Gametocyte	conserved Plasmodium protein, unknown function	null	null	null	null	null	null	null
193	PF3D7_0422900	PFD1080W	Immature Gametocyte	conserved Plasmodium protein, unknown function	null	transferase activity	null	null	null	null	null
193	PF3D7_0616700	MAL6P1.259	Immature Gametocyte	ras GTPAse, putative	3.6.5.1 (Heterotrimeric G-protein GTPase)	GTP binding	protein transport, small GTPase mediated signal transduction	plasma membrane	GTP binding	small GTPase mediated signal transduction	null
193	PF3D7_0619900	MAL6P1.226	Immature Gametocyte	splicing factor 3A subunit 2, putative (SF3A2)	null	nucleic acid binding, zinc ion binding	RNA splicing	nucleus, spliceosomal complex	nucleic acid binding, protein binding, zinc ion binding	null	nucleus
193	PF3D7_0726700	PF07_0109	Immature Gametocyte	conserved Plasmodium protein, unknown function	null	null	null	apicoplast, cytoplasm	null	null	null
193	PF3D7_0820800	MAL8P1.55	Immature Gametocyte	conserved Plasmodium protein, unknown function	null	GTP binding, GTPase activity, translation initiation factor activity	translation, translational initiation	cytoplasm, intracellular	null	null	null
193	PF3D7_1003700	PF10_0040	Immature Gametocyte	conserved Plasmodium protein, unknown function	null	DNA binding, endonuclease activity, magnesium ion binding	DNA repair	nucleus	nuclease activity	DNA repair	null
193	PF3D7_1015500	PF10_0152	Immature Gametocyte	conserved Plasmodium protein, unknown function	2.7.7.7 (DNA-directed DNA polymerase)	RNA binding, nucleotidyltransferase activity, polynucleotide adenylyltransferase activity	RNA 3'-end processing, mRNA processing	nucleus	null	null	null
193	PF3D7_1023400	PF10_0227	Immature Gametocyte	HORMA domain protein, putative	null	null	mitosis	null	null	null	null
193	PF3D7_1034300	PF10_0333	Immature Gametocyte	conserved Plasmodium protein, unknown function	null	carbohydrate binding	null	membrane	null	null	null
193	PF3D7_1128600	PF11_0297	Immature Gametocyte	CCR4-NOT transcription complex subunit 2, putative (NOT2)	null	null	regulation of transcription, DNA-dependent	nucleus	null	null	nucleus
193	PF3D7_1238700	PFL1875W	Immature Gametocyte	conserved Plasmodium protein, unknown function	null	potassium ion binding, protein binding, voltage-gated potassium channel activity	potassium ion transport	membrane, voltage-gated potassium channel complex	protein binding	protein homooligomerization	null
193	PF3D7_1306700	MAL13P1.33	Immature Gametocyte	conserved Plasmodium protein, unknown function	null	metal ion binding, nucleotide binding, protein binding, transferase activity	regulation of transcription, DNA-dependent	cytoplasm, membrane, nucleus	null	null	null
193	PF3D7_1446800	PF14_0446	Immature Gametocyte	heme detoxification protein (HDP)	null	null	heme catabolic process	food vacuole, host cell cytoplasm	null	null	null
193	PF3D7_1461000	PF14_0582	Immature Gametocyte	conserved Plasmodium protein, unknown function	null	null	null	membrane, nucleus	damaged DNA binding	DNA repair	nucleus
196	PF3D7_0107400	PFA0370W	Immature Gametocyte	conserved Plasmodium protein, unknown function	null	GTP binding, GTPase activity, translation elongation factor activity	translation, translational elongation	cytoplasm, intracellular	null	null	null
196	PF3D7_0217900	PFB0835C	Immature Gametocyte	conserved Plasmodium protein, unknown function	null	carboxylesterase activity	null	null	null	null	null
196	PF3D7_0307400	PFC0310C	Immature Gametocyte	ATP-dependent Clp protease proteolytic subunit (ClpP)	3.4.21.92 (Endopeptidase Clp)	ATP-dependent peptidase activity, hydrolase activity, serine-type endopeptidase activity	proteolysis	apicoplast, endopeptidase Clp complex	null	null	null
196	PF3D7_0501800	PFE0090W	Immature Gametocyte	chromosome assembly factor 1 (CAF1)	null	null	null	null	protein binding	null	null
196	PF3D7_0519100	PFE0960W	Immature Gametocyte	mitochondrial ribosomal protein L14 precursor, putative	null	structural constituent of ribosome	translation	intracellular, ribosome	structural constituent of ribosome	translation	ribosome
196	PF3D7_0605300	MAL6P1.56	Immature Gametocyte	serine/threonine protein kinase (ARK1)	2.7.11.1 (Non-specific serine/threonine protein kinase)	ATP binding, protein serine/threonine kinase activity, protein tyrosine kinase activity	protein phosphorylation	null	ATP binding, protein kinase activity, protein tyrosine kinase activity	protein phosphorylation	null
196	PF3D7_0613400	MAL6P1.291	Immature Gametocyte	apicoplast ribosomal protein L18 precursor, putative	null	structural constituent of ribosome	ribosome biogenesis, translation	apicoplast, intracellular, ribosome	structural constituent of ribosome	translation	intracellular, ribosome
196	PF3D7_0623300	MAL6P1.196	Immature Gametocyte	EGF-like membrane protein, putative	null	calcium ion binding, protein binding	null	integral to membrane, membrane	protein binding	null	null
196	PF3D7_0630300	MAL6P1.125	Immature Gametocyte	DNA polymerase epsilon, catalytic subunit a, putative	2.7.7.7 (DNA-directed DNA polymerase)	DNA binding, DNA-directed DNA polymerase activity, nucleotide binding	DNA-dependent DNA replication	epsilon DNA polymerase complex	DNA-directed DNA polymerase activity, nucleic acid binding, nucleotide binding	DNA replication, nucleobase-containing compound metabolic process	null
196	PF3D7_0717000	MAL7P1.82	Immature Gametocyte	conserved Plasmodium membrane protein, unknown function	null	hydrolase activity, transferase activity	null	integral to membrane, membrane	null	null	null
196	PF3D7_0820700	PF08_0045	Immature Gametocyte	2-oxoglutarate dehydrogenase E1 component	1.2.4.2 (Oxoglutarate dehydrogenase (succinyl-transferring))	oxoglutarate dehydrogenase (succinyl-transferring) activity, thiamine pyrophosphate binding	2-oxoglutarate metabolic process, glycolysis, tricarboxylic acid cycle	mitochondrial matrix	oxoglutarate dehydrogenase (succinyl-transferring) activity, thiamine pyrophosphate binding	metabolic process, oxidation-reduction process, tricarboxylic acid cycle	null
196	PF3D7_0824300	MAL8P1.33	Immature Gametocyte	GTP binding protein, putative	null	GTP binding	null	intracellular	GTP binding	null	null
196	PF3D7_0913500	PFI0660C	Immature Gametocyte	protease, putative	null	null	null	apicoplast, membrane	null	null	membrane
196	PF3D7_0927700	PFI1360C	Immature Gametocyte	serine/threonine protein phosphatase, putative	3.1.3.16 (Phosphoprotein phosphatase)	hydrolase activity	null	null	hydrolase activity	null	null
196	PF3D7_0934200	PFI1655C	Immature Gametocyte	conserved Plasmodium protein, unknown function	null	structural constituent of ribosome	translation	intracellular, ribosome, small ribosomal subunit	null	null	null
196	PF3D7_1028200	PF10_0276	Immature Gametocyte	zinc finger, C3HC4 type, putative	6.3.2.19 (Ubiquitin--protein ligase)	protein binding, zinc ion binding	null	membrane	protein binding, zinc ion binding	null	null
196	PF3D7_1034200	PF10_0332	Immature Gametocyte	apicoplast ribosomal protein L27 precursor, putative	null	structural constituent of ribosome	translation	apicoplast, intracellular, membrane, plastid large ribosomal subunit, ribosome	structural constituent of ribosome	translation	intracellular, ribosome
196	PF3D7_1034500	PF10_0335	Immature Gametocyte	conserved Plasmodium protein, unknown function	null	ATP binding, nucleoside-triphosphatase activity, protein binding	protein metabolic process, response to stress	cytoplasm, membrane	binding	null	null
196	PF3D7_1034800	PF10_0339	Immature Gametocyte	conserved Plasmodium protein, unknown function	null	null	null	membrane	null	null	null
196	PF3D7_1108500	PF11_0097	Immature Gametocyte	succinyl-CoA synthetase alpha subunit, putative	6.2.1.4 (Succinate--CoA ligase (GDP-forming))	binding, succinate-CoA ligase (GDP-forming) activity	succinyl-CoA metabolic process, tricarboxylic acid cycle	membrane, mitochondrial matrix, mitochondrion, succinate-CoA ligase complex (GDP-forming)	catalytic activity, cofactor binding	metabolic process	null
196	PF3D7_1117000	PF11_0176	Immature Gametocyte	conserved Plasmodium membrane protein, unknown function	null	null	null	cytoplasm, membrane	null	null	null
196	PF3D7_1137500	PF11_0386	Immature Gametocyte	apicoplast ribosomal protein S14p/S29e precursor, putative	null	structural constituent of ribosome	translation	apicoplast, intracellular, ribosome, small ribosomal subunit	structural constituent of ribosome	translation	intracellular, ribosome
196	PF3D7_1147300	PF11_0482	Immature Gametocyte	conserved Plasmodium protein, unknown function	null	null	null	cytoplasm	null	null	null
196	PF3D7_1147600	PF11_0484	Immature Gametocyte	conserved Plasmodium protein, unknown function	null	null	null	membrane	null	null	null
196	PF3D7_1202200	PFL0110C	Immature Gametocyte	mitochondrial phosphate carrier protein (MPC)	null	binding	transport	mitochondrial inner membrane, mitochondrion	null	null	null
196	PF3D7_1203400	PFL0170W	Immature Gametocyte	transporter, putative	null	null	null	null	null	null	null
196	PF3D7_1210700	PFL0535C	Immature Gametocyte	conserved Plasmodium protein, unknown function	null	null	null	null	null	null	null
196	PF3D7_1210900	PFL0540W	Immature Gametocyte	GPI mannosyltransferase I (PIG-M)	2.4.1.- (Hexosyltransferases.)	mannosyltransferase activity	GPI anchor biosynthetic process, protein glycosylation	endoplasmic reticulum, endoplasmic reticulum membrane, integral to membrane, membrane	null	GPI anchor biosynthetic process	endoplasmic reticulum membrane, integral to membrane
196	PF3D7_1211700	PFL0580W	Immature Gametocyte	DNA replication licensing factor MCM5, putative (MCM5)	null	ATP binding, ATP-dependent DNA helicase activity, DNA binding, DNA-dependent ATPase activity	DNA replication, DNA strand elongation involved in DNA replication, DNA-dependent DNA replication initiation	pre-replicative complex	ATP binding, DNA binding	DNA replication	null
196	PF3D7_1214100	PFL0685W	Immature Gametocyte	phosphatidylinositol-glycan biosynthesis class O protein, putative	2.4.1.198 (Phosphatidylinositol N-acetylglucosaminyltransferase)	catalytic activity	metabolic process	null	catalytic activity	metabolic process	null
196	PF3D7_1224500	PFL1180W	Immature Gametocyte	histone chaperone ASF1, putative (ASF1)	null	chromatin binding, unfolded protein binding	chromatin assembly or disassembly, gene silencing	chromatin assembly complex, nucleus	null	chromatin assembly or disassembly	nucleus
196	PF3D7_1236300	PFL1755W	Immature Gametocyte	conserved Plasmodium protein, unknown function	null	binding	null	null	null	null	null
196	PF3D7_1241600	PFL2000W	Immature Gametocyte	mitochondrial carrier protein, putative	null	binding	transport	mitochondrial inner membrane, mitochondrion	null	null	null
196	PF3D7_1248300	PFL2315C	Immature Gametocyte	conserved Plasmodium membrane protein, unknown function	null	null	null	integral to membrane	null	null	null
196	PF3D7_1248600	PFL2330W	Immature Gametocyte	conserved Plasmodium protein, unknown function	null	null	null	apicoplast, membrane	null	null	null
196	PF3D7_1318400	MAL13P1.96	Immature Gametocyte	chromosome segregation protein, putative	null	ATP binding, protein binding	chromosome organization, mitotic sister chromatid segregation	chromosome	ATP binding, protein binding	chromosome organization	chromosome
196	PF3D7_1330700	MAL13P1.165	Immature Gametocyte	GPI transamidase subunit PIG-U, putative	null	null	GPI anchor biosynthetic process	endoplasmic reticulum membrane, integral to membrane	null	GPI anchor biosynthetic process	endoplasmic reticulum membrane, integral to membrane
196	PF3D7_1332600	PF13_0176	Immature Gametocyte	apurinic/apyrimidinic endonuclease Apn1, putative (APN1)	4.2.99.18 (DNA-(apurinic or apyrimidinic site) lyase)	DNA binding, endonuclease activity, zinc ion binding	DNA repair	intracellular	DNA binding, zinc ion binding	DNA repair	intracellular
196	PF3D7_1338700	MAL13P1.194	Immature Gametocyte	conserved Plasmodium protein, unknown function	null	null	null	cytoplasm, membrane	null	null	null
196	PF3D7_1343500	MAL13P1.217	Immature Gametocyte	conserved Plasmodium protein, unknown function	null	null	null	apicoplast	null	null	null
196	PF3D7_1345500	MAL13P1.227	Immature Gametocyte	ubiquitin conjugating enzyme (UBC)	6.3.2.19 (Ubiquitin--protein ligase)	ATPase activity, ubiquitin-protein ligase activity	ER-associated protein catabolic process, post-translational protein modification, protein sumoylation, regulation of cell cycle process, regulation of protein metabolic process	apicoplast	acid-amino acid ligase activity	null	null
196	PF3D7_1348500	MAL13P1.244	Immature Gametocyte	TBC domain protein, putative	null	Rab GTPase activator activity	regulation of Rab GTPase activity	intracellular	Rab GTPase activator activity	regulation of Rab GTPase activity	intracellular
196	PF3D7_1364600	MAL13P1.324	Immature Gametocyte	aldo-keto reductase, putative	1.1.1.- (With NAD(+) or NADP(+) as acceptor.); 1.1.1.21 (Aldehyde reductase)	aldo-keto reductase (NADP) activity	metabolic process, oxidation-reduction process	apicoplast	null	null	null
196	PF3D7_1413400	PF14_0132	Immature Gametocyte	30S ribosomal protein S9, putative	null	structural constituent of ribosome	translation	apicoplast, intracellular, plastid small ribosomal subunit, ribosome	structural constituent of ribosome	translation	intracellular, ribosome
196	PF3D7_1418000	PF14_0178	Immature Gametocyte	ubiquitin fusion degradation protein UFD1, putative (UFD1)	null	ATPase activity	ER-associated protein catabolic process, regulation of cell cycle process, ubiquitin-dependent protein catabolic process	endoplasmic reticulum, membrane	null	ubiquitin-dependent protein catabolic process	null
196	PF3D7_1430700	PF14_0286	Immature Gametocyte	NADP-specific glutamate dehydrogenase (GDH2)	1.4.1.4 (Glutamate dehydrogenase (NADP(+)))	binding, glutamate dehydrogenase (NADP+) activity	cellular amino acid metabolic process, glutamate biosynthetic process, oxidation-reduction process	apicoplast	oxidoreductase activity	cellular amino acid metabolic process, oxidation-reduction process	null
196	PF3D7_1466100	PF14_0630	Immature Gametocyte	protein phosphatase containing kelch-like domains (PPKL)	3.1.3.16 (Phosphoprotein phosphatase)	iron ion binding, manganese ion binding, phosphoprotein phosphatase activity	protein dephosphorylation	cytoplasm, nucleus, protein serine/threonine phosphatase complex	hydrolase activity, iron ion binding, manganese ion binding, phosphoprotein phosphatase activity	null	null
196	PF3D7_1469600	PF14_0664	Immature Gametocyte	biotin carboxylase subunit of acetyl CoA carboxylase, putative (ACC1)	6.3.4.14 (Biotin carboxylase); 6.4.1.2 (Acetyl-CoA carboxylase)	ATP binding, acetyl-CoA carboxylase activity, biotin binding, biotin carboxylase activity	fatty acid biosynthetic process	acetyl-CoA carboxylase complex, apicoplast, biotin carboxylase complex	ATP binding, biotin carboxylase activity, catalytic activity, ligase activity, metal ion binding	metabolic process	null
196	PF3D7_1474900	PF14_0717	Immature Gametocyte	trailer hitch homolog, putative (CITH)	null	null	null	cytoplasm	null	null	null
202	PF3D7_0104000	PFA0200W	Immature Gametocyte	thrombospondin-related sporozoite protein (TRSP)	null	null	null	apicoplast	null	null	null
202	PF3D7_0207300	PFB0325C	Immature Gametocyte	serine repeat antigen 8 (SERA8)	3.4.22.- (Cysteine endopeptidases.)	cysteine-type peptidase activity	proteolysis	mitochondrion	cysteine-type peptidase activity	proteolysis	null
202	PF3D7_0221300	PFB0954C	Immature Gametocyte	Plasmodium exported protein, unknown function, pseudogene	null	null	null	null	null	null	null
202	PF3D7_0318800	PFC0831W	Immature Gametocyte	triosephophate isomerase, putative	5.3.1.1 (Triose-phosphate isomerase)	triose-phosphate isomerase activity	glycolysis	apicoplast	triose-phosphate isomerase activity	metabolic process	null
202	PF3D7_0414500	PFD0700C	Immature Gametocyte	RNA binding protein, putative	null	nucleic acid binding	RNA metabolic process	null	nucleic acid binding	null	null
202	PF3D7_0417000	PFD0820W	Immature Gametocyte	conserved Plasmodium protein, unknown function	null	null	null	apicoplast	null	null	null
202	PF3D7_0506600	PFE0328W	Immature Gametocyte	histone deacetylase, putative, pseudogene	null	ATP binding, RNA binding, tyrosine-tRNA ligase activity	translation, tyrosyl-tRNA aminoacylation	cytoplasm	null	null	null
202	PF3D7_0510300	PFE0510C	Immature Gametocyte	conserved Plasmodium protein, unknown function	null	null	null	cytoplasm	null	null	null
202	PF3D7_0515600	PFE0780W	Immature Gametocyte	conserved Plasmodium protein, unknown function	null	null	phosphate ion transport	cytoplasm, membrane	null	null	null
202	PF3D7_0518900	PFE0950C	Immature Gametocyte	conserved Plasmodium protein, unknown function	null	null	null	cytoplasm	null	null	null
202	PF3D7_0521900	PFE1095W	Immature Gametocyte	conserved Plasmodium protein, unknown function	null	ATP binding, actin binding, calmodulin binding, motor activity	null	cytoplasm, myosin complex	null	null	null
202	PF3D7_0528500	PFE1420W	Immature Gametocyte	f-actin capping protein alpha subunit, putative	null	actin binding	actin cytoskeleton organization	F-actin capping protein complex	actin binding	actin cytoskeleton organization	F-actin capping protein complex
202	PF3D7_0811700	PF08_0090	Immature Gametocyte	conserved Plasmodium protein, unknown function	null	null	null	null	null	null	null
202	PF3D7_0823400	MAL8P1.38	Immature Gametocyte	alpha/beta-hydrolase, putative	null	hydrolase activity	null	null	null	null	null
202	PF3D7_0902900	PFI0140W	Immature Gametocyte	conserved Plasmodium protein, unknown function	null	null	null	apicoplast	null	null	null
202	PF3D7_0910700	PFI0520W	Immature Gametocyte	actin-like protein, putative (ALP5a)	null	protein binding	null	null	null	null	null
202	PF3D7_0918400	PFI0900W	Immature Gametocyte	conserved Plasmodium protein, unknown function	null	calcium ion binding, protein binding	cell differentiation, multicellular organismal development	apicoplast, extracellular region, integral to membrane, membrane	null	null	null
202	PF3D7_0925000	PFI1225W	Immature Gametocyte	conserved Plasmodium protein, unknown function	null	null	null	null	null	null	null
202	PF3D7_0931700	PFI1540W	Immature Gametocyte	conserved Plasmodium protein, unknown function	null	ATP binding, actin binding, motor activity	null	cytoplasm	null	null	null
202	PF3D7_1008600	PF10_0083	Immature Gametocyte	zinc finger C-x8-C-x5-C-x3-H type, putative	null	nucleic acid binding, zinc ion binding	null	null	nucleic acid binding, zinc ion binding	null	null
202	PF3D7_1014000	PF10_0137	Immature Gametocyte	GDP-fucose synthase, putative	1.1.1.27 (L-lactate dehydrogenase); 1.1.1.271 (GDP-L-fucose synthase)	coenzyme binding, oxidoreductase activity, racemase and epimerase activity, acting on carbohydrates and derivatives	nucleotide-sugar metabolic process, protein glycosylation	null	catalytic activity, coenzyme binding	cellular metabolic process	null
202	PF3D7_1022300	PF10_0216	Immature Gametocyte	zinc transporter, putative	null	metal ion transmembrane transporter activity, zinc ion binding	ion transport, transport, zinc ion transport	plasma membrane	metal ion transmembrane transporter activity	metal ion transport, transmembrane transport	membrane
202	PF3D7_1037200	PF10_0364	Immature Gametocyte	conserved Plasmodium protein, unknown function	null	null	null	apicoplast, membrane	null	null	null
202	PF3D7_1118900	PF11_0196	Immature Gametocyte	conserved Plasmodium protein, unknown function	null	null	null	null	null	null	null
202	PF3D7_1215900	PFL0765W	Immature Gametocyte	serpentine receptor, putative (SR10)	null	null	null	integral to membrane, membrane	null	null	integral to membrane
202	PF3D7_1219800	PFL0957W	Immature Gametocyte	conserved Plasmodium protein, unknown function	null	null	null	integral to membrane, plasma membrane	null	null	null
202	PF3D7_1235100	PFL1695C	Immature Gametocyte	conserved Plasmodium protein, unknown function	null	null	null	null	null	null	null
202	PF3D7_1247000.1	PFL2255W	Immature Gametocyte	DNA replication origin binding protein, putative (DIA2)	null	null	null	null	null	null	null
202	PF3D7_1247000.2	PFL2255W	Immature Gametocyte	DNA replication origin binding protein, putative (DIA2)	null	null	null	null	null	null	null
202	PF3D7_1314400	PF13_0081	Immature Gametocyte	conserved Plasmodium protein, unknown function	null	ATP binding, DNA binding	null	cytoplasm	null	null	null
202	PF3D7_1347000	PF13_0250	Immature Gametocyte	G-beta repeat protein, putative	null	null	null	null	protein binding	null	null
202	PF3D7_1416600	PF14_0165	Immature Gametocyte	conserved Plasmodium protein, unknown function	null	ATP binding, RNA binding, mRNA (guanine-N7-)-methyltransferase activity, nucleotidyltransferase activity	7-methylguanosine mRNA capping	apicoplast, cytoplasm	null	null	null
202	PF3D7_1417000	PF14_0168	Immature Gametocyte	conserved Plasmodium protein, unknown function	null	null	null	membrane	null	null	null
202	PF3D7_1430500	PF14_0284	Immature Gametocyte	conserved Plasmodium protein, unknown function	null	nucleotide binding	null	apicoplast	null	regulation of actin filament polymerization	cytoskeleton
202	PF3D7_1473300	PF14_0702	Immature Gametocyte	conserved Plasmodium protein, unknown function	null	null	null	nucleus	microtubule binding	null	null
207	PF3D7_0313900	PFC0580C	Immature Gametocyte	conserved Plasmodium protein, unknown function	null	null	null	apicoplast	null	null	null
207	PF3D7_0408600	PFD0425W	Immature Gametocyte	sporozoite invasion-associated protein 1 (SIAP-1)	null	null	null	apical part of cell, cytoplasm	null	null	null
207	PF3D7_0620000	MAL6P1.225	Immature Gametocyte	conserved Plasmodium protein, unknown function	null	null	attachment of GPI anchor to protein	cytoplasm	null	null	null
207	PF3D7_0626300	MAL6P1.165	Immature Gametocyte	3-oxoacyl-acyl-carrier protein synthase I/II (FabB/FabF)	2.3.1.41 (Beta-ketoacyl-[acyl-carrier-protein] synthase I); 2.3.1.85 (Fatty-acid synthase)	3-oxoacyl-[acyl-carrier-protein] synthase activity, fatty acid synthase activity	fatty acid biosynthetic process	apicoplast	catalytic activity	fatty acid biosynthetic process, metabolic process	null
207	PF3D7_0703400	PF07_0013	Immature Gametocyte	conserved Plasmodium protein, unknown function	null	null	null	membrane	null	null	null
207	PF3D7_0819400	PF08_0050	Immature Gametocyte	perforin like protein 4 (PPLP4)	null	null	null	null	null	null	null
207	PF3D7_1013700	PF10_0134	Immature Gametocyte	conserved Plasmodium protein, unknown function	null	null	null	null	null	null	null
207	PF3D7_1220700	PFL0995C	Immature Gametocyte	conserved Plasmodium protein, unknown function	null	null	null	cytoplasm	null	null	null
207	PF3D7_1222100	PFL1065C	Immature Gametocyte	conserved Plasmodium protein, unknown function	null	null	null	membrane	null	null	null
207	PF3D7_1244900	PFL2155W	Immature Gametocyte	conserved Plasmodium protein, unknown function	null	protein binding	null	cytoplasm, membrane	null	null	null
207	PF3D7_1313100	MAL13P1.66	Immature Gametocyte	conserved Plasmodium protein, unknown function	null	null	null	membrane	null	null	null
207	PF3D7_1339000	MAL13P1.197	Immature Gametocyte	probable protein, unknown function	null	ATP binding	null	cytoplasm	null	null	null
207	PF3D7_1403700	PF14_0034	Immature Gametocyte	translocation associated membrane protein, putative (TRAM)	2.3.1.24 (Sphingosine N-acyltransferase)	protein binding	intracellular protein transmembrane transport	endoplasmic reticulum membrane, integral to membrane	null	null	integral to membrane
207	PF3D7_1406900	PF14_0066	Immature Gametocyte	radical SAM protein, putative	null	RNA methyltransferase activity, iron-sulfur cluster binding	rRNA processing	cytoplasm, membrane	RNA methyltransferase activity, catalytic activity, iron-sulfur cluster binding	rRNA processing	cytoplasm
207	PF3D7_1435800	PF14_0339	Immature Gametocyte	GTPase, putative	3.6.5.2 (Small monomeric GTPase)	GTP binding, RNA binding	null	intracellular	ATP binding, GTP binding, RNA binding	cellular biogenic amine metabolic process	null
210	PF3D7_0107600	PFA0380W	Immature Gametocyte	serine/threonine protein kinase, putative	2.7.11.1 (Non-specific serine/threonine protein kinase)	ATP binding, protein kinase activity, protein serine/threonine kinase activity	protein phosphorylation	null	ATP binding, protein kinase activity	protein phosphorylation	null
210	PF3D7_0208900	PFB0400W	Immature Gametocyte	6-cysteine protein (P230p)	null	null	null	cell surface	null	null	null
210	PF3D7_0304700	PFC0215C	Immature Gametocyte	conserved Plasmodium protein, unknown function	null	ATP binding	null	cytoplasm	null	null	null
210	PF3D7_0414400	PFD0695W	Immature Gametocyte	conserved Plasmodium protein, unknown function	null	null	null	null	null	null	null
210	PF3D7_0511400	PFE0565W	Immature Gametocyte	conserved Plasmodium protein, unknown function	null	ATP binding	null	cytoplasm	null	null	null
210	PF3D7_0609600	PFF0475W	Immature Gametocyte	probable protein, unknown function	null	null	null	null	null	null	null
210	PF3D7_0802700	MAL8P1.149	Immature Gametocyte	conserved Plasmodium protein, unknown function	null	null	null	null	null	null	null
210	PF3D7_0805100	MAL8P1.137	Immature Gametocyte	conserved Plasmodium protein, unknown function	null	null	null	null	null	null	null
210	PF3D7_0812300	PF08_0088	Immature Gametocyte	conserved Plasmodium protein, unknown function	null	null	null	null	null	null	null
210	PF3D7_0815900	PF08_0066	Immature Gametocyte	lipoamide dehydrogenase (aLipDH)	1.8.1.4 (Dihydrolipoyl dehydrogenase)	catalytic activity, cofactor binding, dihydrolipoyl dehydrogenase activity, flavin adenine dinucleotide binding, protein homodimerization activity, pyruvate dehydrogenase (acetyl-transferring) activity	acetyl-CoA biosynthetic process from pyruvate, cell redox homeostasis, fatty acid biosynthetic process, tricarboxylic acid cycle	apicoplast, cytoplasm, membrane, pyruvate dehydrogenase complex	flavin adenine dinucleotide binding, oxidoreductase activity	cell redox homeostasis, oxidation-reduction process	cytoplasm
210	PF3D7_0922000	PFI1080W	Immature Gametocyte	dynein intermediate chain 2, ciliary	null	null	null	null	protein binding	null	null
210	PF3D7_0926600	PFI1305W	Immature Gametocyte	conserved Plasmodium membrane protein, unknown function	null	null	null	integral to membrane, membrane	null	null	null
210	PF3D7_1113900	PF11_0147	Immature Gametocyte	mitogen-activated protein kinase 2 (MAP2)	2.7.11.24 (Mitogen-activated protein kinase)	ATP binding, MAP kinase activity, protein tyrosine kinase activity	MAPK cascade, protein phosphorylation, signal transduction	null	ATP binding, protein kinase activity, protein tyrosine kinase activity	protein phosphorylation	null
210	PF3D7_1114800	PF11_0157	Immature Gametocyte	glycerol-3-phosphate dehydrogenase, putative	1.1.1.8 (Glycerol-3-phosphate dehydrogenase (NAD(+)))	NAD binding, glycerol-3-phosphate dehydrogenase [NAD+] activity, protein homodimerization activity	carbohydrate metabolic process, glycerol-3-phosphate catabolic process, glycerol-3-phosphate metabolic process, oxidation-reduction process	cytoplasm, glycerol-3-phosphate dehydrogenase complex, mitochondrion	NAD binding, glycerol-3-phosphate dehydrogenase [NAD+] activity, protein homodimerization activity	carbohydrate metabolic process, glycerol-3-phosphate catabolic process, glycerol-3-phosphate metabolic process, oxidation-reduction process	cytoplasm, glycerol-3-phosphate dehydrogenase complex
210	PF3D7_1204000	PFL0195W	Immature Gametocyte	conserved Plasmodium protein, unknown function	null	protein binding	null	membrane	null	null	null
210	PF3D7_1217600	PFL0850W	Immature Gametocyte	anaphase promoting complex subunit 10, putative	null	protein binding	regulation of mitotic metaphase/anaphase transition	anaphase-promoting complex	null	null	null
210	PF3D7_1303700	MAL13P1.18	Immature Gametocyte	conserved Plasmodium protein, unknown function	null	binding	null	cytoplasm	protein binding	null	null
210	PF3D7_1334600	PF13_0193	Immature Gametocyte	MSP7-like protein (MSRP3)	null	null	null	null	null	null	null
210	PF3D7_1346000	MAL13P1.230	Immature Gametocyte	dynactin subunit 2, putative	null	motor activity	microtubule-based process	cytoplasm, cytoskeleton, dynactin complex, dynein complex, membrane, microtubule	null	microtubule-based process	dynactin complex
210	PF3D7_1403000	PF14_0030	Immature Gametocyte	conserved Plasmodium protein, unknown function	null	nucleotide binding	null	apicoplast, integral to membrane, membrane	null	null	null
210	PF3D7_1409500	PF14_0093	Immature Gametocyte	conserved Plasmodium protein, unknown function	null	nucleotide binding	null	cytoplasm	null	null	null
240	PF3D7_0103800	PFA0190C	Mature Gametocyte	actin-related protein (ARP1)	null	protein binding, structural constituent of cytoskeleton	null	actin cytoskeleton	null	null	null
240	PF3D7_0107300	PFA0360C	Mature Gametocyte	probable protein, unknown function	null	null	null	null	null	null	null
240	PF3D7_0213600	PFB0615C	Mature Gametocyte	conserved Plasmodium protein, unknown function	null	ATP binding, actin binding, calmodulin binding, motor activity	null	cytoplasm, myosin complex	null	null	null
240	PF3D7_0311400	PFC0485W	Mature Gametocyte	protein kinase, putative	2.7.11.1 (Non-specific serine/threonine protein kinase)	ATP binding, protein serine/threonine kinase activity, protein tyrosine kinase activity	protein phosphorylation	null	ATP binding, protein kinase activity, protein tyrosine kinase activity	protein phosphorylation	null
240	PF3D7_0315600	PFC0680W	Mature Gametocyte	conserved Plasmodium protein, unknown function	null	null	null	cytoplasm	nucleic acid binding, zinc ion binding	null	null
240	PF3D7_0422300	PFD1050W	Mature Gametocyte	alpha tubulin 2	null	GTP binding, GTPase activity, structural molecule activity	microtubule-based movement, protein polymerization	microtubule, protein complex	GTP binding, GTPase activity	GTP catabolic process, protein polymerization	protein complex
240	PF3D7_0508200	PFE0405C	Mature Gametocyte	longevity-assurance (LAG1) domain protein, putative	2.3.1.24 (Sphingosine N-acyltransferase)	null	null	apicoplast, integral to membrane	null	null	integral to membrane
240	PF3D7_0514500	PFE0725C	Mature Gametocyte	conserved Plasmodium membrane protein, unknown function	null	null	null	membrane	null	null	null
240	PF3D7_0516500	PFE0825W	Mature Gametocyte	metabolite/drug transporter, putative	null	tetracycline:hydrogen antiporter activity, transporter activity	response to antibiotic, tetracycline transport, transport	integral to membrane	null	transmembrane transport	integral to membrane
240	PF3D7_0517500	PFE0875C	Mature Gametocyte	UTP--glucose-1-phosphate uridylyltransferase, putative	2.7.7.9 (UTP--glucose-1-phosphate uridylyltransferase)	UTP:glucose-1-phosphate uridylyltransferase activity, nucleotidyltransferase activity	metabolic process	apicoplast, cytoplasm	null	null	null
240	PF3D7_0530800	PFE1540W	Mature Gametocyte	CPW-WPC family protein	null	null	null	null	null	null	null
240	PF3D7_0608600	MAL6P1.89	Mature Gametocyte	conserved Plasmodium protein, unknown function	null	null	null	null	null	null	null
240	PF3D7_0623400	MAL6P1.195	Mature Gametocyte	RNA-binding protein mei2 homologue, putative	null	RNA binding	positive regulation of meiosis	null	null	null	null
240	PF3D7_0715100	PF07_0060	Mature Gametocyte	conserved Plasmodium protein, unknown function	null	protein binding	regulation of transcription, DNA-dependent, transcription, DNA-dependent	cytoplasm, nucleus	null	null	null
240	PF3D7_0722800	PF07_0094	Mature Gametocyte	conserved Plasmodium protein, unknown function	null	null	null	null	null	null	null
240	PF3D7_0816500	MAL8P1.78	Mature Gametocyte	small heat shock protein HSP20, putative (HSP20)	null	null	response to heat, response to unfolded protein	null	null	null	null
240	PF3D7_0823500	PF08_0033	Mature Gametocyte	membrane skeletal protein IMC1-related	null	null	null	null	null	null	null
240	PF3D7_0825900	PF08_0023	Mature Gametocyte	conserved Plasmodium protein, unknown function	null	null	null	null	null	null	null
240	PF3D7_0828000	MAL8P1.16	Mature Gametocyte	rhomboid protease ROM3 (ROM3)	3.4.21.105 (Rhomboid protease)	peptidase activity	signal peptide processing	integral to membrane	serine-type endopeptidase activity	null	integral to membrane
240	PF3D7_0829600	MAL8P1.6	Mature Gametocyte	early transcribed membrane protein 8 (ETRAMP8)	null	null	null	null	null	null	null
240	PF3D7_0906400	PFI0315C	Mature Gametocyte	dynein light intermediate chain 2, cytosolic	null	dynein light intermediate chain binding, motor activity	null	null	null	null	null
240	PF3D7_0922900	PFI1125C	Mature Gametocyte	beta-ketoacyl-acyl carrier protein reductase (FabG)	1.1.1.100 (3-oxoacyl-[acyl-carrier-protein] reductase); 2.3.1.85 (Fatty-acid synthase)	3-oxoacyl-[acyl-carrier-protein] reductase (NADPH) activity, NAD binding, NADPH binding, acetoacetyl-CoA reductase activity	fatty acid biosynthetic process	apicoplast	3-oxoacyl-[acyl-carrier-protein] reductase (NADPH) activity, NAD binding, oxidoreductase activity	fatty acid biosynthetic process, metabolic process, oxidation-reduction process	null
240	PF3D7_0926300	PFI1290W	Mature Gametocyte	protein kinase, putative	2.7.10.2 (Non-specific protein-tyrosine kinase); 2.7.11.1 (Non-specific serine/threonine protein kinase)	ATP binding, protein serine/threonine kinase activity, protein tyrosine kinase activity	protein phosphorylation	apicoplast	ATP binding, protein kinase activity, protein tyrosine kinase activity	protein phosphorylation	null
240	PF3D7_0927200	PFI1335W	Mature Gametocyte	zinc finger protein, putative	null	RNA binding, zinc ion binding	mRNA processing	nucleus	nucleic acid binding, zinc ion binding	null	null
240	PF3D7_1010500	PF10_0102	Mature Gametocyte	ankyrin-repeat protein, putative	2.3.1.48 (Histone acetyltransferase)	null	null	null	protein binding	null	null
240	PF3D7_1020800	PF10_0407	Mature Gametocyte	dihydrolipoamide acyltransferase component E2 (DLAT)	2.3.1.12 (Dihydrolipoyllysine-residue acetyltransferase)	dihydrolipoyllysine-residue acetyltransferase activity, pyruvate dehydrogenase (acetyl-transferring) activity	acetyl-CoA biosynthetic process from pyruvate, fatty acid biosynthetic process, tricarboxylic acid cycle	apicoplast, membrane, pyruvate dehydrogenase complex	null	metabolic process	null
240	PF3D7_1027900	PF10_0273	Mature Gametocyte	DHHC-type zinc finger protein, putative	2.3.1.- (Transferring groups other than amino-acyl groups.)	zinc ion binding	null	membrane	zinc ion binding	null	null
240	PF3D7_1037200	PF10_0365	Mature Gametocyte	conserved Plasmodium protein, unknown function	null	null	null	apicoplast, membrane	null	null	null
240	PF3D7_1038400	PF10_0374	Mature Gametocyte	gametocyte-specific protein (Pf11-1)	null	GTP binding, protein binding	SRP-dependent cotranslational protein targeting to membrane, gamete generation	null	GTP binding	SRP-dependent cotranslational protein targeting to membrane	null
240	PF3D7_1104500	PF11_0056	Mature Gametocyte	conserved Plasmodium protein, unknown function	null	null	null	cytoplasm, nucleus	protein binding	null	null
240	PF3D7_1111600	PF11_0122	Mature Gametocyte	endonuclease/exonuclease/phosphatase family protein, putative	3.1.3.56 (Inositol-polyphosphate 5-phosphatase); 3.1.3.66 (Phosphatidylinositol-3,4-bisphosphate 4-phosphatase)	null	null	null	null	phosphatidylinositol phosphorylation	null
240	PF3D7_1118800	PF11_0195	Mature Gametocyte	conserved Plasmodium protein, unknown function	null	null	null	cytoplasm, cytoskeleton	protein binding	null	null
240	PF3D7_1132100	PF11_0330	Mature Gametocyte	conserved Plasmodium protein, unknown function	null	RNA binding, nucleotide binding	transcription, DNA-dependent	cytoplasm, nucleus	nucleic acid binding	null	null
240	PF3D7_1204400	PFL0220C	Mature Gametocyte	conserved Plasmodium membrane protein, unknown function	null	null	null	integral to membrane	null	null	null
240	PF3D7_1207300	PFL0365C	Mature Gametocyte	conserved Plasmodium protein, unknown function	null	DNA binding, hydrolase activity, transferase activity	null	apicoplast, cytoplasm	null	null	null
240	PF3D7_1214500	PFL0700W	Mature Gametocyte	conserved Plasmodium protein, unknown function	null	null	null	apicoplast	null	null	null
240	PF3D7_1218800	PFL0910C	Mature Gametocyte	secreted ookinete protein, putative (PSOP17)	null	null	null	null	null	null	null
240	PF3D7_1238200	PFL1850C	Mature Gametocyte	conserved Plasmodium protein, unknown function	null	actin binding	null	cytoplasm, cytoskeleton, intracellular	null	null	null
240	PF3D7_1246100	PFL2210W	Mature Gametocyte	delta-aminolevulinic acid synthetase (ALAS)	2.3.1.37 (5-aminolevulinate synthase)	5-aminolevulinate synthase activity, pyridoxal phosphate binding, transferase activity, transferring nitrogenous groups	heme biosynthetic process	mitochondrion	5-aminolevulinate synthase activity, pyridoxal phosphate binding	biosynthetic process, tetrapyrrole biosynthetic process	null
240	PF3D7_1312000	PF13_0066	Mature Gametocyte	malonyl CoA-acyl carrier protein transacylase precursor (MCAT)	2.3.1.39 ([Acyl-carrier-protein] S-malonyltransferase)	[acyl-carrier-protein] S-malonyltransferase activity	fatty acid biosynthetic process	apicoplast	null	metabolic process	null
240	PF3D7_1313300	MAL13P1.68	Mature Gametocyte	peptidyl-prolyl cis-trans isomerase, putative	5.2.1.8 (Peptidylprolyl isomerase)	null	protein folding	apicoplast	null	protein folding	null
240	PF3D7_1322900	MAL13P1.129	Mature Gametocyte	conserved Plasmodium protein, unknown function	null	null	null	null	null	null	null
240	PF3D7_1325200	PF13_0144	Mature Gametocyte	oxidoreductase, putative	1.1.1.27 (L-lactate dehydrogenase)	L-lactate dehydrogenase activity, L-malate dehydrogenase activity, binding	glycolysis, lactate metabolic process, malate metabolic process, pyruvate metabolic process, tricarboxylic acid cycle	null	catalytic activity, oxidoreductase activity	carbohydrate metabolic process, cellular carbohydrate metabolic process, oxidation-reduction process	null
240	PF3D7_1338400	MAL13P1.191	Mature Gametocyte	conserved Plasmodium protein, unknown function	null	DNA binding, zinc ion binding	DNA repair	null	null	null	null
240	PF3D7_1338800	MAL13P1.195	Mature Gametocyte	CPW-WPC family protein	null	null	null	null	null	null	null
240	PF3D7_1344600	MAL13P1.220	Mature Gametocyte	lipoyl synthase (LipA)	2.8.1.8 (Lipoyl synthase)	4 iron, 4 sulfur cluster binding, lipoate synthase activity	lipoate biosynthetic process	apicoplast	catalytic activity, iron-sulfur cluster binding, lipoate synthase activity	lipoate biosynthetic process	null
240	PF3D7_1345000	MAL13P1.223	Mature Gametocyte	conserved Plasmodium protein, unknown function	null	protein binding, zinc ion binding	null	null	protein binding, zinc ion binding	null	null
240	PF3D7_1413100	PF14_0130	Mature Gametocyte	conserved Plasmodium protein, unknown function	null	null	null	null	null	null	null
240	PF3D7_1415700	PF14_0155	Mature Gametocyte	serine C-palmitoyltransferase, putative	2.3.1.29 (Glycine C-acetyltransferase); 2.3.1.50 (Serine C-palmitoyltransferase)	pyridoxal phosphate binding, serine O-acetyltransferase activity, transferase activity, transferring nitrogenous groups	biosynthetic process	apicoplast, membrane	pyridoxal phosphate binding	biosynthetic process	null
240	PF3D7_1428600	PF14_0265	Mature Gametocyte	peptide chain release factor 1, putative	3.1.1.29 (Aminoacyl-tRNA hydrolase)	translation release factor activity	translational termination	apicoplast	translation release factor activity	translational termination	cytoplasm
240	PF3D7_1429300	PF14_0272	Mature Gametocyte	CPW-WPC family protein	null	null	null	null	null	null	null
240	PF3D7_1455000	PF14_0523	Mature Gametocyte	protein phosphatase, putative	3.1.3.16 (Phosphoprotein phosphatase)	catalytic activity, protein serine/threonine phosphatase activity	protein dephosphorylation	null	catalytic activity	null	null
240	PF3D7_1470500	PF14_0672	Mature Gametocyte	phosphodiesterase delta, putative (PDEdelta)	3.1.4.17 (3',5'-cyclic-nucleotide phosphodiesterase)	3',5'-cyclic-nucleotide phosphodiesterase activity, cAMP binding	cyclic nucleotide metabolic process, signal transduction	membrane	null	signal transduction	null
240	PF3D7_1471500	PF14_0682	Mature Gametocyte	conserved Plasmodium membrane protein, unknown function	null	null	null	integral to membrane, membrane	null	null	null
240	PF3D7_1474400	PF14_0712	Mature Gametocyte	conserved Plasmodium protein, unknown function	null	null	null	apicoplast, nucleus	null	null	null
241	PF3D7_0303900	PFC0176C	Mature Gametocyte	conserved Plasmodium protein, unknown function	null	null	null	null	null	null	null
241	PF3D7_0408700	PFD0430C	Mature Gametocyte	perforin like protein 1,sporozoite micronemal protein essential for cell traversal (SPECT2)	null	null	null	microneme	null	null	null
241	PF3D7_0513700	PFE0680W	Mature Gametocyte	secreted ookinete protein, putative (PSOP12)	null	null	null	null	null	null	null
241	PF3D7_0621400	MAL6P1.213	Mature Gametocyte	Pf77 protein (ALV7)	null	null	null	inner membrane complex	null	null	null
241	PF3D7_0625100	MAL6P1.177	Mature Gametocyte	sphingomyelin synthase 2, putative (SMS2)	2.7.8.27 (Sphingomyelin synthase)	null	null	null	null	null	null
241	PF3D7_0827400	PF08_0015	Mature Gametocyte	conserved Plasmodium protein, unknown function	null	null	null	cytoplasm	null	null	null
241	PF3D7_0903800	PFI0185W	Mature Gametocyte	LCCL domain-containing protein (CCp4)	null	null	null	null	null	null	null
241	PF3D7_0925100	PFI1230C	Mature Gametocyte	conserved Plasmodium protein, unknown function	null	null	null	integral to membrane, membrane	null	null	null
241	PF3D7_0926500	PFI1300C	Mature Gametocyte	conserved Plasmodium protein, unknown function	null	null	null	null	null	null	null
241	PF3D7_0929600	PFI1455C	Mature Gametocyte	conserved Plasmodium protein, unknown function	null	null	null	null	null	null	null
241	PF3D7_1121400	PF11_0222	Mature Gametocyte	WD domain, G-beta repeat-containing protein	null	null	null	null	protein binding	null	null
241	PF3D7_1140000	PF11_0411	Mature Gametocyte	carbonic anhydrase, putative	4.2.1.1 (Carbonate dehydratase)	carbonate dehydratase activity, zinc ion binding	one-carbon metabolic process	cytoplasm, membrane	null	null	null
241	PF3D7_1147000	PF11_0480	Mature Gametocyte	sporozoite asparagine-rich protein (SLARP)	null	GTP binding, GTPase activity, translation initiation factor activity	regulation of gene expression, translation, translational initiation	cytoplasm, intracellular, nucleus	null	null	null
241	PF3D7_1221400	PFL1030W	Mature Gametocyte	inner membrane complex protein 1h, putative (IMC1h)	null	null	null	inner membrane complex	null	null	null
241	PF3D7_1236500	PFL1765C	Mature Gametocyte	conserved Plasmodium protein, unknown function	null	3-dehydroquinate dehydratase activity	aromatic amino acid family biosynthetic process	null	null	null	null
241	PF3D7_1239400	PFL1910C	Mature Gametocyte	conserved Plasmodium protein, unknown function	null	ATP binding, ligase activity	translation	cytoplasm	null	null	null
241	PF3D7_1247800	PFL2290W	Mature Gametocyte	dipeptidyl peptidase 2, putative (DPAP2)	3.4.14.1 (Dipeptidyl-peptidase I)	cysteine-type peptidase activity	proteolysis	lysosome	cysteine-type peptidase activity	proteolysis	null
241	PF3D7_1431900	PF14_0298	Mature Gametocyte	conserved Plasmodium membrane protein, unknown function	null	null	transport	integral to membrane, plasma membrane	null	null	null
241	PF3D7_1451600	PF14_0491	Mature Gametocyte	LCCL-like protein (FNPA)	null	null	null	null	null	null	null
241	PF3D7_1454300	PF14_0516	Mature Gametocyte	serine/threonine protein kinase, putative (KIN)	2.7.11.1 (Non-specific serine/threonine protein kinase)	ATP binding, protein serine/threonine kinase activity, protein tyrosine kinase activity	protein phosphorylation	null	ATP binding, protein kinase activity, protein tyrosine kinase activity	protein phosphorylation	null
262	PF3D7_0309100	PFC0381C	Immature Gametocyte	conserved Plasmodium protein, unknown function	null	null	null	cytoplasm	null	null	null
262	PF3D7_0421900	PFD1007W	Immature Gametocyte	conserved Plasmodium protein, unknown function	null	transferase activity	null	cytoplasm	null	null	null
262	PF3D7_0615200	PFF0735W	Immature Gametocyte	conserved Plasmodium protein, unknown function	null	null	null	null	null	null	null
262	PF3D7_0624900	PFF1200W	Immature Gametocyte	conserved Plasmodium protein, unknown function	null	protein binding	null	cytoplasm	null	cell motility	microtubule-based flagellum
262	PF3D7_0927500	PFI1350C	Immature Gametocyte	dynein light chain, putative	null	null	null	null	null	null	null
262	PF3D7_0928100	PFI1380C	Immature Gametocyte	conserved Plasmodium protein, unknown function	null	ATP binding, protein binding	null	cytoplasm	null	null	null
262	PF3D7_1233200.1	PFL1600C	Immature Gametocyte	conserved Plasmodium protein, unknown function	null	null	null	cytoplasm	null	null	null
262	PF3D7_1233200.2	PFL1600C	Immature Gametocyte	conserved Plasmodium protein, unknown function	null	null	null	cytoplasm	null	null	null
262	PF3D7_1319800	MAL13P1.106	Immature Gametocyte	probable protein, unknown function	null	null	null	null	null	null	null
262	PF3D7_1341700	MAL13P1.211	Immature Gametocyte	conserved Plasmodium protein, unknown function	null	null	null	null	null	null	null
262	PF3D7_1345000	MAL13P1.224	Immature Gametocyte	conserved Plasmodium protein, unknown function	null	protein binding, zinc ion binding	null	null	protein binding, zinc ion binding	null	null
262	PF3D7_1362100	MAL13P1.309	Immature Gametocyte	14-3-3 protein (14-3-3II)	null	protein domain specific binding	null	null	protein domain specific binding	null	null
262	PF3D7_1431100	PF14_0290	Immature Gametocyte	conserved Plasmodium protein, unknown function	null	null	null	cytoplasm	null	null	null
263	PF3D7_0203800	PFB0177C	Mature Gametocyte	conserved Plasmodium protein, unknown function	null	null	null	null	null	null	null
263	PF3D7_0205000	PFB0225C	Mature Gametocyte	conserved Plasmodium protein, unknown function	null	ATP binding	null	cytoplasm	null	null	null
263	PF3D7_0205300	PFB0235W	Mature Gametocyte	conserved Plasmodium protein, unknown function	null	null	null	null	null	null	null
263	PF3D7_0216900	PFB0775W	Mature Gametocyte	conserved Plasmodium protein, unknown function	null	null	null	null	null	null	null
263	PF3D7_0318000	PFC0795W	Mature Gametocyte	conserved Plasmodium protein, unknown function	null	null	null	apicoplast	null	null	null
263	PF3D7_0406900	PFD0340C	Mature Gametocyte	conserved Plasmodium protein, unknown function	null	ATP binding, actin binding, motor activity	null	cytoplasm, myosin complex	null	null	null
263	PF3D7_0706700	PF00_0002	Mature Gametocyte	DNA mismatch repair protein, putative (MSH2-2)	null	ATP binding, mismatched DNA binding	mismatch repair	null	ATP binding, mismatched DNA binding	mismatch repair	null
263	PF3D7_0728700	MAL7P1.156	Mature Gametocyte	alpha/beta hydrolase, putative	null	hydrolase activity	null	null	null	null	null
263	PF3D7_0809700	PF08_0100	Mature Gametocyte	RuvB-like protein 1 (RUVB1)	3.6.4.12 (DNA helicase)	ATP binding, ATP-dependent 5'-3' DNA helicase activity, ATPase activity, DNA helicase activity	null	nucleus	ATP binding, DNA helicase activity, nucleoside-triphosphatase activity, nucleotide binding	null	null
263	PF3D7_0813800	PF08_0077	Mature Gametocyte	GDP-mannose 4,6-dehydratase, putative	4.2.1.47 (GDP-mannose 4,6-dehydratase)	GDP-mannose 4,6-dehydratase activity, coenzyme binding	GDP-mannose metabolic process, fucose metabolic process	intracellular	catalytic activity, coenzyme binding	GDP-mannose metabolic process, cellular metabolic process	intracellular
263	PF3D7_0912200	PFI0595C	Mature Gametocyte	conserved Plasmodium membrane protein, unknown function	null	null	null	integral to membrane, membrane	null	null	null
263	PF3D7_0922300	PFI1095W	Mature Gametocyte	conserved Plasmodium protein, unknown function	null	null	null	null	null	null	null
263	PF3D7_1010400	PF10_0101	Mature Gametocyte	conserved Plasmodium protein, unknown function	2.7.1.68 (1-phosphatidylinositol-4-phosphate 5-kinase)	null	null	null	null	null	null
263	PF3D7_1018100	PF10_0176	Mature Gametocyte	conserved Plasmodium protein, unknown function	null	nucleotide binding	null	null	null	null	null
263	PF3D7_1107900	PF11_0092	Mature Gametocyte	mechanosensitive ion channel protein	null	null	null	membrane	null	null	null
263	PF3D7_1131500	PF11_0325	Mature Gametocyte	conserved Plasmodium protein, unknown function	null	ATP binding, hydrolase activity	null	cytoplasm	null	null	null
263	PF3D7_1140500	PF11_0416	Mature Gametocyte	myosin F, putative (MyoF)	null	ATP binding, actin binding, microfilament motor activity, motor activity	actin filament-based movement, cytoskeleton organization	myosin complex	ATP binding, motor activity, protein binding	null	myosin complex
263	PF3D7_1143600	PF11_0449	Mature Gametocyte	conserved Plasmodium protein, unknown function	null	null	null	null	null	null	null
263	PF3D7_1211000	PFL0545W	Mature Gametocyte	kinesin-like protein, putative	null	ATP binding, ATPase activity, microtubule motor activity	microtubule-based movement	kinesin complex	ATP binding, microtubule motor activity	microtubule-based movement	null
263	PF3D7_1230100	PFL1450C	Mature Gametocyte	conserved Plasmodium protein, unknown function	null	null	null	null	null	null	null
263	PF3D7_1319000	PF13_0104	Mature Gametocyte	conserved Plasmodium protein, unknown function	null	ATP binding, protein binding	null	cytoplasm, membrane	null	null	null
263	PF3D7_1327100	MAL13P1.154	Mature Gametocyte	conserved Plasmodium protein, unknown function	null	beta-galactosidase activity, carbohydrate binding, cation binding	carbohydrate metabolic process	beta-galactosidase complex, extracellular region	carbohydrate binding	null	null
263	PF3D7_1369300	MAL13P1.350	Mature Gametocyte	conserved Plasmodium protein, unknown function	null	protein binding	null	cytoplasm	null	null	null
263	PF3D7_1413000	PF14_0129	Mature Gametocyte	conserved Plasmodium protein, unknown function	null	null	null	cytoplasm	null	null	null
263	PF3D7_1421300	PF14_0206	Mature Gametocyte	conserved Plasmodium protein, unknown function	null	peptidase activity, protein binding, serine-type endopeptidase activity	proteolysis	integral to membrane, plasma membrane	null	null	null
263	PF3D7_1422200	PF14_0213	Mature Gametocyte	conserved Plasmodium protein, unknown function	null	null	null	null	null	null	null
263	PF3D7_1422300	PF14_0213	Mature Gametocyte	DnaJ protein, putative	null	heat shock protein binding	null	null	heat shock protein binding	null	null
263	PF3D7_1430800	PF14_0287	Mature Gametocyte	conserved Plasmodium protein, unknown function	null	RNA binding	null	plasma membrane	null	null	null
263	PF3D7_1466000	PF14_0629	Mature Gametocyte	conserved Plasmodium protein, unknown function	null	null	null	null	null	null	null
265	PF3D7_0405200	PFD0255W	Mature Gametocyte	ag-1 blood stage membrane protein homologue (PfMAg-1)	null	null	null	null	null	null	null
265	PF3D7_0407700	PFD0380C	Mature Gametocyte	conserved Plasmodium protein, unknown function	null	null	regulation of transcription, DNA-dependent, transcription, DNA-dependent	nucleus	null	null	nucleus
265	PF3D7_0414600	PFD0705C	Mature Gametocyte	conserved protein, unknown function	null	null	null	nucleus	null	null	null
265	PF3D7_0612600	MAL6P1.300	Mature Gametocyte	PP-loop family protein, putative	2.7.7.72 (CCA tRNA nucleotidyltransferase)	null	null	null	tRNA binding	tRNA thio-modification	cytoplasm
265	PF3D7_1014900	PF10_0146	Mature Gametocyte	conserved Plasmodium protein, unknown function	null	ATP binding, actin binding, calmodulin binding, motor activity	null	cytoplasm, membrane, myosin complex	null	null	null
265	PF3D7_1031200	PF10_0306	Mature Gametocyte	MORN repeat-containing protein 1 (MORN1)	2.7.1.68 (1-phosphatidylinositol-4-phosphate 5-kinase)	null	null	null	null	null	null
265	PF3D7_1136700.1	PF11_0379	Mature Gametocyte	conserved Plasmodium protein, unknown function	null	null	null	cytoplasm	null	null	null
265	PF3D7_1136700.2	PF11_0379	Mature Gametocyte	conserved Plasmodium protein, unknown function	null	null	null	cytoplasm	null	null	null
265	PF3D7_1146600	PF11_0477	Mature Gametocyte	CCAAT-box DNA binding protein subunit B (NFYB)	null	DNA binding, sequence-specific DNA binding	regulation of transcription, DNA-dependent	intracellular, nucleus	protein heterodimerization activity, sequence-specific DNA binding	null	intracellular
265	PF3D7_1206300	PFL0315C	Mature Gametocyte	conserved Plasmodium protein, unknown function	null	ATP binding, actin binding, calmodulin binding, motor activity	null	cytoplasm	null	null	null
265	PF3D7_1217400	PFL0840C	Mature Gametocyte	conserved Plasmodium protein, unknown function	null	null	null	apicoplast, membrane	null	null	null
265	PF3D7_1312800	PF13_0072	Mature Gametocyte	conserved Plasmodium protein, unknown function	null	null	null	nucleus	null	null	null
265	PF3D7_1313500	PF13_0078	Mature Gametocyte	conserved Plasmodium membrane protein, unknown function	null	hydrolase activity, triglyceride lipase activity	lipid catabolic process	extracellular region, membrane	null	null	null
265	PF3D7_1337700	MAL13P1.188	Mature Gametocyte	conserved Plasmodium protein, unknown function	null	ATP binding, actin binding, calmodulin binding, motor activity	null	cytoplasm, myosin complex	null	null	null
265	PF3D7_1365600	MAL13P1.328	Mature Gametocyte	DNA topoisomerase VI, b subunit, putative	null	ATP binding, catalytic activity	null	null	ATP binding	null	null
265	PF3D7_1436200	PF14_0343	Mature Gametocyte	conserved Plasmodium protein, unknown function	null	null	null	null	null	null	null
265	PF3D7_1472500	PF14_0693	Mature Gametocyte	conserved Plasmodium protein, unknown function	null	null	null	null	null	null	null

## Sheet: Protein export clusters
Cluster	[Gene ID]	[Input ID]	Published phenotypes for specific genes	[Product Description]	[EC Numbers]	[Annotated GO Function]	[Annotated GO Process]	[Annotated GO Component]	[Predicted GO Function]	[Predicted GO Process]	[Predicted GO Component]
16	PF3D7_0424600	PFD1170C	Adherence*/Knobs	Plasmodium exported protein (PHISTb), unknown function	null	heat shock protein binding, unfolded protein binding	protein folding	plasma membrane	null	null	null
16	PF3D7_1002100	PF10_0025	Adherence/PfEMP1 (MC*)/Rigidity	PF70 protein (PF70)	null	null	null	membrane	null	null	null
16	PF3D7_0202200	PFB0106C	Adherence/PfEMP1 (PVM)	Plasmodium exported protein, unknown function	null	null	null	cytoplasm, host cell part	null	null	null
16	PF3D7_0402100	PFD0095C	Essential	Plasmodium exported protein (PHISTb), unknown function	null	null	protein folding	membrane	null	null	null
16	PF3D7_0501100.1	PFE0055C	No Phenotype	heat shock protein 40, type II (HSP40)	null	heat shock protein binding, unfolded protein binding	protein folding	host cell cytosol	heat shock protein binding, unfolded protein binding	protein folding	null
16	PF3D7_0104300	PFA0215W		ubiquitin carboxyl-terminal hydrolase 1, putative (UBP1)	3.4.19.12 (Ubiquitinyl hydrolase 1)	ubiquitin thiolesterase activity	ubiquitin-dependent protein catabolic process	proteasome complex	ubiquitin thiolesterase activity	ubiquitin-dependent protein catabolic process	null
16	PF3D7_0215300	PFB0695C		acyl-CoA synthetase (ACS8)	6.2.1.3 (Long-chain-fatty-acid--CoA ligase)	long-chain fatty acid-CoA ligase activity	fatty acid metabolic process, long-chain fatty acid transport	apicoplast	catalytic activity	metabolic process	null
16	PF3D7_0219800	PFB0905C		Plasmodium exported protein (PHISTc), unknown function	null	nucleotide binding	null	cytoplasm	null	null	null
16	PF3D7_0501100.2	PFE0055C		heat shock protein 40, type II (HSP40)	null	heat shock protein binding, unfolded protein binding	protein folding	host cell cytosol	heat shock protein binding, unfolded protein binding	protein folding	null
16	PF3D7_0606000	PFF0295C		conserved Plasmodium protein, unknown function	null	null	null	null	null	null	null
16	PF3D7_0609700	PFF0480W		conserved Plasmodium protein, unknown function	null	null	null	null	null	null	null
16	PF3D7_0731200	MAL7P1.173		Plasmodium exported protein, unknown function	null	null	null	null	null	null	null
16	PF3D7_0818500	PF08_0056		zinc finger protein, putative	null	DNA binding, zinc ion binding	null	null	DNA binding, zinc ion binding	null	null
16	PF3D7_0902500	PFI0120C		serine/threonine protein kinase, FIKK family (FIKK9.6)	2.7.11.1 (Non-specific serine/threonine protein kinase)	ATP binding, protein serine/threonine kinase activity	protein phosphorylation	Maurer's cleft	ATP binding, protein kinase activity	protein phosphorylation	null
16	PF3D7_0916700	PFI0820C		RNA-binding protein musashi, putative (HoMu)	null	nucleic acid binding	null	null	nucleic acid binding	null	null
16	PF3D7_1104100	PF11_0052		syntaxin, Qa-SNARE family (SYN13)	null	SNAP receptor activity	intracellular protein transport, regulation of vesicle fusion, vesicle-mediated transport	SNARE complex, food vacuole, plasma membrane	protein binding	vesicle-mediated transport	membrane
16	PF3D7_1218500	PFL0895C		conserved Plasmodium protein, unknown function	null	GTP binding, GTPase activity	null	cytoplasm	GTP binding, GTPase activity	null	null
16	PF3D7_1343700	PF13_0238		kelch protein, putative	null	protein binding, voltage-gated potassium channel activity	potassium ion transport	membrane, voltage-gated potassium channel complex	protein binding	protein homooligomerization	null
16	PF3D7_1404900	PF14_0046		conserved Plasmodium protein, unknown function	null	DNA binding, electron carrier activity, endonuclease activity	RNA splicing, intron homing, mRNA processing	endoplasmic reticulum, membrane, mitochondrion	null	null	null
16	PF3D7_1414200	PF14_0140		conserved Plasmodium protein, unknown function	null	nucleotide binding	null	cytoplasm	null	null	null
18	PF3D7_1149200	PF11_0509	Essential	ring-infected erythrocyte surface antigen	null	heat shock protein binding, spectrin binding, unfolded protein binding	protein folding	null	heat shock protein binding	null	null
18	PF3D7_0220000	PFB0915W	No Phenotype	liver stage antigen 3 (LSA3)	null	null	null	membrane	null	null	null
18	PF3D7_0501400	PFE0070W	No Phenotype	interspersed repeat antigen (FIRA)	null	hormone activity	null	extracellular region	hormone activity	null	extracellular region
18	PF3D7_0102200	PFA0110W	Rigidity	ring-infected erythrocyte surface antigen (RESA)	null	heat shock protein binding	regulation of immune response	host cell plasma membrane, merozoite dense granule, symbiont-containing vacuole	heat shock protein binding	null	null
18	PF3D7_0102700	PFA0135W		merozoite-associated tryptophan-rich antigen, putative	null	null	null	null	null	null	null
18	PF3D7_0104300	PFA0220W		ubiquitin carboxyl-terminal hydrolase 1, putative (UBP1)	3.4.19.12 (Ubiquitinyl hydrolase 1)	ubiquitin thiolesterase activity	ubiquitin-dependent protein catabolic process	proteasome complex	ubiquitin thiolesterase activity	ubiquitin-dependent protein catabolic process	null
18	PF3D7_0108500	PFA0420W		conserved Plasmodium protein, unknown function	null	null	null	integral to membrane, membrane	null	null	null
18	PF3D7_0202100	PFB0105C		Plasmodium exported protein (PHISTc), unknown function,liver stage associated protein 2 (LSAP2)	null	null	null	membrane	null	null	null
18	PF3D7_0219700	PFB0900C		Plasmodium exported protein (PHISTc), unknown function (GEXP20)	null	null	null	membrane	null	null	null
18	PF3D7_0301800	PFC0090W		Plasmodium exported protein, unknown function	null	null	null	membrane	null	null	null
18	PF3D7_0423900	PFD1135C		probable protein, unknown function	null	null	null	nucleus	null	null	null
18	PF3D7_0525100	PFE1250W		acyl-CoA synthetase (ACS10)	6.2.1.3 (Long-chain-fatty-acid--CoA ligase)	long-chain fatty acid-CoA ligase activity	fatty acid metabolic process	null	catalytic activity	metabolic process	null
18	PF3D7_0702000	MAL7P1.6		Plasmodium exported protein (hyp12), unknown function	null	nucleotide binding	null	apicoplast	null	null	null
18	PF3D7_0702100	MAL7P1.7		Plasmodium exported protein (PHISTb), unknown function, pseudogene	null	metal ion binding	null	membrane, nucleus	null	null	null
18	PF3D7_0814500	MAL8P1.88		conserved Plasmodium protein, unknown function	null	null	null	null	null	null	null
18	PF3D7_0918700	PFI0915W		conserved Plasmodium protein, unknown function	null	nucleotide binding	null	cytoplasm, membrane	null	null	null
18	PF3D7_0935600	PFI1720W		gametocytogenesis-implicated protein (GIG)	null	null	null	null	null	null	null
18	PF3D7_1001100.1	PF10_0015		acyl-CoA binding protein, isoform 1, ACBP1 (ACBP1)	null	fatty-acyl-CoA binding	fatty acid metabolic process	null	fatty-acyl-CoA binding	null	null
18	PF3D7_1001100.2	PF10_0015		acyl-CoA binding protein, isoform 1, ACBP1 (ACBP1)	null	fatty-acyl-CoA binding	fatty acid metabolic process	null	null	null	null
18	PF3D7_1010300	PF10_0100		succinate dehydrogenase subunit 4, putative (SDH4)	1.9.3.1 (Cytochrome-c oxidase)	null	transport	integral to membrane	null	null	null
18	PF3D7_1016800	PF10_0163		Plasmodium exported protein (PHISTc), unknown function	null	null	null	membrane	null	null	null
18	PF3D7_1027300	PF10_0268		peroxiredoxin (nPrx)	1.11.1.15 (Peroxiredoxin)	antioxidant activity, oxidoreductase activity	entry into host cell	nucleus	antioxidant activity, oxidoreductase activity	oxidation-reduction process	null
18	PF3D7_1030300	PF10_0296		conserved Plasmodium protein, unknown function	null	GTP binding, GTPase activity, translation initiation factor activity	translation, translational initiation	cytoplasm, intracellular	null	null	null
18	PF3D7_1115800	PF11_0166		conserved Plasmodium protein, unknown function	null	null	null	nucleus	null	null	null
18	PF3D7_1201200	PFL0060W		Plasmodium exported protein (PHISTa-like), unknown function	null	null	null	membrane	null	null	null
18	PF3D7_1205500	PFL0275W		zinc finger protein, putative	6.3.2.19 (Ubiquitin--protein ligase)	protein binding, zinc ion binding	null	cytoplasm	protein binding, zinc ion binding	null	null
18	PF3D7_1238800	PFL1880W		acyl-CoA synthetase (ACS11)	6.2.1.3 (Long-chain-fatty-acid--CoA ligase)	long-chain fatty acid-CoA ligase activity	fatty acid metabolic process, transport	null	catalytic activity	metabolic process	null
18	PF3D7_1240100	PFL1945C		early transcribed membrane protein 12 (ETRAMP12)	null	null	null	apicoplast, membrane	null	null	null
18	PF3D7_1319100	PF13_0106		conserved protein, unknown function	null	null	null	cytoplasm	null	null	null
18	PF3D7_1337800	PF13_0211		calcium-dependent protein kinase 5 (CDPK5)	2.7.11.1 (Non-specific serine/threonine protein kinase); 2.7.11.17 (Calcium/calmodulin-dependent protein kinase)	ATP binding, calcium ion binding, calmodulin-dependent protein kinase activity, protein serine/threonine kinase activity, protein tyrosine kinase activity	protein phosphorylation	null	ATP binding, calcium ion binding, protein kinase activity, protein tyrosine kinase activity	protein phosphorylation	null
18	PF3D7_1347700	PF13_0253		ethanolamine-phosphate cytidylyltransferase (ECT)	2.7.7.14 (Ethanolamine-phosphate cytidylyltransferase)	ethanolamine-phosphate cytidylyltransferase activity, nucleotidyltransferase activity	biosynthetic process, phospholipid biosynthetic process	cytosol	catalytic activity, nucleotidyltransferase activity	biosynthetic process	null
18	PF3D7_1416500	PF14_0164		NADP-specific glutamate dehydrogenase (GDH1)	1.4.1.4 (Glutamate dehydrogenase (NADP(+)))	binding, glutamate dehydrogenase (NADP+) activity	glutamate metabolic process, oxidation-reduction process	cytosol	oxidoreductase activity	cellular amino acid metabolic process, oxidation-reduction process	null
18	PF3D7_1421100	PF14_0204		conserved Plasmodium protein, unknown function	null	null	null	null	null	null	null
18	PF3D7_1444500	PF14_0423		eukaryotic initiation factor 2alpha kinase 1 (IK1)	2.7.11.1 (Non-specific serine/threonine protein kinase)	ATP binding, catalytic activity, protein kinase activity, protein serine/threonine kinase activity, protein tyrosine kinase activity	posttranscriptional regulation of gene expression, protein phosphorylation, response to starvation	null	ATP binding, protein kinase activity, protein tyrosine kinase activity	protein phosphorylation	null
18	PF3D7_1478100	PF14_0753		Plasmodium exported protein (hyp13), unknown function	null	null	null	apicoplast	null	null	null
19	PF3D7_1001400	PF10_0018		alpha/beta hydrolase, putative	3.1.1.5 (Lysophospholipase)	null	null	null	null	null	null
19	PF3D7_1105600	PF11_0067		translocon component PTEX88 (PTEX88)	null	null	null	null	null	null	null
19	PF3D7_1114200	PF11_0152		GTPase activator, putative	null	Rab GTPase activator activity	regulation of Rab GTPase activity	intracellular	Rab GTPase activator activity	regulation of Rab GTPase activity	intracellular
19	PF3D7_1116800	PF11_0175		heat shock protein 101 (HSP101)	null	ATP binding, ATPase activity, nucleotide binding, protein binding, protein dimerization activity, unfolded protein binding, zinc ion binding	protein folding, protein hexamerization, protein transport, response to heat, response to unfolded protein, translocation of peptides or proteins into host cell cytoplasm	apical complex, symbiont-containing vacuole, symbiont-containing vacuole membrane	ATP binding, nucleoside-triphosphatase activity, nucleotide binding	protein metabolic process	null
19	PF3D7_1252800	PFL2540W		Plasmodium exported protein (PHISTb), unknown function	null	null	null	null	null	null	null
19	PF3D7_1253100	PFL2555W		Plasmodium exported protein (PHISTa), unknown function	null	null	null	membrane	null	null	null
19	PF3D7_1345100	MAL13P1.225		thioredoxin 2 (TRX2)	null	null	cell redox homeostasis	mitochondrion, symbiont-containing vacuole	null	cell redox homeostasis	null
23	PF3D7_0731100	MAL7P1.172	Adherence/PfEMP1 (MC)	Plasmodium exported protein (PHISTc), unknown function (GEXP11)	null	null	null	null	null	null	null
23	PF3D7_0501300	PFE0065W	Adherence/PfEMP1 (PVM)/Rigidity	skeleton-binding protein 1 (SBP1)	null	protein binding	protein transport	Maurer's cleft, integral to membrane, symbiont-containing vacuole membrane	null	null	null
23	PF3D7_0701900	PF07_0004	Essential	Plasmodium exported protein, unknown function	null	ATP binding, actin binding, calmodulin binding, motor activity	null	cytoplasm, myosin complex	null	null	null
23	PF3D7_0201700	PFB0085C	No Phenotype	DnaJ protein, putative	null	heat shock protein binding, unfolded protein binding	protein folding	host cell part	heat shock protein binding	null	null
23	PF3D7_0936300	PFI1755C	No Phenotype	ring-exported protein 3 (REX3)	null	null	null	null	null	null	null
23	PF3D7_1002000	PF10_0024	No Phenotype	Plasmodium exported protein (hyp2), unknown function	null	null	null	cytoplasm, membrane	null	null	null
23	PF3D7_1149500	PF11_0512	No Phenotype	ring-infected erythrocyte surface antigen 2, pseudogene (RESA2)	null	heat shock protein binding, unfolded protein binding	protein folding	membrane	heat shock protein binding	null	null
23	PF3D7_1149600	PF11_0513	No Phenotype	DnaJ protein, putative	null	heat shock protein binding, unfolded protein binding	protein folding	null	heat shock protein binding	null	null
23	PF3D7_0113300	PFA0635C		Plasmodium exported protein (hyp1), unknown function	null	null	null	membrane	null	null	null
23	PF3D7_0202500	PFB0120W		early transcribed membrane protein 2 (ETRAMP2)	null	null	null	symbiont-containing vacuole membrane	null	null	null
23	PF3D7_0301600	PFC0080C		Plasmodium exported protein (hyp1), unknown function (GEXP21)	null	structural constituent of cell wall	null	apicoplast, extracellular region	null	null	null
23	PF3D7_0424500	PFD1165W		serine/threonine protein kinase, FIKK family (FIKK4.1)	2.7.11.1 (Non-specific serine/threonine protein kinase)	ATP binding, protein serine/threonine kinase activity	protein phosphorylation	Maurer's cleft	ATP binding, protein kinase activity	protein phosphorylation	null
23	PF3D7_0424800	PFD1180W		Plasmodium exported protein (PHISTb), unknown function	null	null	null	null	null	null	null
23	PF3D7_0527400	PFE1365W		conserved Plasmodium protein, unknown function	null	null	null	integral to membrane, membrane	null	null	null
23	PF3D7_0606000	MAL6P1.63		conserved Plasmodium protein, unknown function	null	null	null	null	null	null	null
23	PF3D7_0622900	MAL6P1.200		transcription factor with AP2 domain(s), putative (ApiAP2)	null	DNA binding	regulation of transcription, DNA-dependent	nucleus	null	null	null
23	PF3D7_0623800	MAL6P1.191		protein kinase, putative (TKL4)	2.7.10.2 (Non-specific protein-tyrosine kinase); 2.7.11.1 (Non-specific serine/threonine protein kinase)	ATP binding, protein kinase activity, protein serine/threonine kinase activity, protein tyrosine kinase activity	protein phosphorylation	null	ATP binding, protein kinase activity, protein tyrosine kinase activity	protein phosphorylation	null
23	PF3D7_0625400	MAL6P1.174		conserved Plasmodium protein, unknown function	null	ATP binding	null	cytoplasm	null	null	null
23	PF3D7_0631600	MAL6P1.13		Plasmodium exported protein (hyp5), unknown function	null	null	null	membrane	null	null	null
23	PF3D7_0702300	PF07_0006		sporozoite threonine and asparagine-rich protein (STARP)	null	null	null	cell surface	null	null	null
23	PF3D7_0730300	PF07_0126		transcription factor with AP2 domain(s) (AP2-L)	null	sequence-specific DNA binding transcription factor activity	regulation of transcription, DNA-dependent	nucleus	sequence-specific DNA binding transcription factor activity	null	null
23	PF3D7_0730800.1	MAL7P1.170		Plasmodium exported protein, unknown function	null	null	null	nucleus	null	null	null
23	PF3D7_0730800.2	MAL7P1.170		Plasmodium exported protein, unknown function	null	null	null	nucleus	null	null	null
23	PF3D7_0800900	MAL8P1.160		Plasmodium exported protein (hyp7), unknown function, pseudogene	null	ATP binding	null	null	null	null	null
23	PF3D7_0811300	MAL8P1.104		CCR4-associated factor 1 (CAF1)	null	nucleic acid binding	null	nucleus	nucleic acid binding	null	nucleus
23	PF3D7_0830500	PF08_0003		tryptophan/threonine-rich antigen (TryThrA)	null	null	null	host cell membrane	null	null	null
23	PF3D7_0830600	MAL8P1.4		Plasmodium exported protein (PHISTc), unknown function	null	null	null	null	null	null	null
23	PF3D7_0906600	PFI0325C		zinc finger protein, putative	null	RNA binding, zinc ion binding	mRNA processing	nucleus	nucleic acid binding, zinc ion binding	null	null
23	PF3D7_1001100.1	PF10_0014		acyl-CoA binding protein, isoform 1, ACBP1 (ACBP1)	null	fatty-acyl-CoA binding	fatty acid metabolic process	null	fatty-acyl-CoA binding	null	null
23	PF3D7_1001100.2	PF10_0014		acyl-CoA binding protein, isoform 1, ACBP1 (ACBP1)	null	fatty-acyl-CoA binding	fatty acid metabolic process	null	null	null	null
23	PF3D7_1001800	PF10_0022		Plasmodium exported protein (PHISTc), unknown function	null	null	null	null	null	null	null
23	PF3D7_1102700	PF11_0039		early transcribed membrane protein 11.1 (ETRAMP11.1)	null	null	null	integral to membrane	null	null	null
23	PF3D7_1102800	PF11_0040		early transcribed membrane protein 11.2 (ETRAMP11.2)	null	null	null	integral to membrane	null	null	null
23	PF3D7_1120400	PF11_0211		alpha/beta hydrolase fold domain containing protein, putative	null	hydrolase activity	null	apicoplast	null	null	null
23	PF3D7_1200700	PFL0035C		acyl-CoA synthetase (ACS7)	6.2.1.3 (Long-chain-fatty-acid--CoA ligase)	catalytic activity	metabolic process	apicoplast	catalytic activity	metabolic process	null
23	PF3D7_1200800	PFL0040C		serine/threonine protein kinase, FIKK family (FIKK12)	2.7.11.1 (Non-specific serine/threonine protein kinase)	ATP binding, protein serine/threonine kinase activity	protein phosphorylation	Maurer's cleft, host cell membrane	ATP binding, protein kinase activity	protein phosphorylation	null
23	PF3D7_1212900	PFL0635C		bromodomain protein, putative	null	null	null	nucleus	protein binding	null	null
23	PF3D7_1230900	PFL1490W		atypical protein kinase, RIO family, putative	2.7.11.1 (Non-specific serine/threonine protein kinase)	ATP binding, protein serine/threonine kinase activity	null	null	ATP binding, catalytic activity, protein serine/threonine kinase activity	null	null
23	PF3D7_1253300	PFL2565W		Plasmodium exported protein (PHISTa), unknown function, pseudogene	null	metal ion binding, transferase activity	null	apicoplast, membrane	null	null	null
23	PF3D7_1322100	MAL13P1.122		SET domain protein, putative (SET2)	2.1.1.43 (Histone-lysine N-methyltransferase)	histone-lysine N-methyltransferase activity, protein binding, zinc ion binding	null	nuclear periphery, nucleus	histone-lysine N-methyltransferase activity, protein binding, zinc ion binding	null	nucleus
23	PF3D7_1324400	PF13_0138		MSF1-like protein, putative	null	null	null	null	null	null	null
23	PF3D7_1334700	PF13_0194		probable protein, unknown function	null	null	null	cytoplasm	null	null	null
23	PF3D7_1352900	MAL13P1.268		conserved Plasmodium protein, unknown function	null	null	null	null	null	null	null
23	PF3D7_1401100	PF14_0013		DnaJ protein, putative	null	heat shock protein binding	null	null	heat shock protein binding	null	null
23	PF3D7_1401400	PF14_0016		early transcribed membrane protein 14.1 (ETRAMP14)	null	null	null	membrane	null	null	null
23	PF3D7_1404800	PF14_0045		conserved Plasmodium protein, unknown function	null	null	null	null	null	null	null
23	PF3D7_1407800	PF14_0075		plasmepsin IV (PM4)	3.4.23.- (Aspartic endopeptidases.); 3.4.23.3 (Gastricsin)	aspartic-type endopeptidase activity	hemoglobin catabolic process	food vacuole, membrane	aspartic-type endopeptidase activity	proteolysis	null
23	PF3D7_1407900	PF14_0076		plasmepsin I (PMI)	3.4.23.38 (Plasmepsin I)	aspartic-type endopeptidase activity	hemoglobin catabolic process	food vacuole, membrane	aspartic-type endopeptidase activity	proteolysis	null
23	PF3D7_1411900	PF14_0117		p1/s1 nuclease, putative	3.1.30.1 (Aspergillus nuclease S(1))	endonuclease activity, nucleic acid binding, zinc ion binding	DNA catabolic process	extracellular region	endonuclease activity, nucleic acid binding	DNA catabolic process	null
23	PF3D7_1414100	PF14_0139		conserved Plasmodium protein, unknown function	null	nucleic acid binding, zinc ion binding	null	nucleus	nucleic acid binding, zinc ion binding	null	null
23	PF3D7_1451200	PF14_0487		conserved Plasmodium protein, unknown function	null	null	null	null	null	null	null
23	PF3D7_1478000	PF14_0752		Plasmodium exported protein (PHISTa), unknown function (GEXP17)	null	null	null	membrane	null	null	null
23	PF3D7_1478800	PF14_0760		Plasmodium exported protein, unknown function	null	null	null	membrane	null	null	null
38	PF3D7_1370300	MAL13P1.413	Adherence/PfEMP1 (PVM)	membrane associated histidine-rich protein (MAHRP1)	null	null	null	Maurer's cleft	null	null	null
38	PF3D7_0935900	PFI1735C	Adherence/PfEMP1*/Knobs	ring-exported protein 1 (REX1)	null	null	null	Maurer's cleft, cytoplasm, host cell cytoplasm, host cell membrane	null	null	null
38	PF3D7_1301700	MAL13P1.61	Essential	Plasmodium exported protein (hyp8), unknown function (GEXP07)	null	null	null	apicoplast	null	null	null
38	PF3D7_0204200	PFB0194W		conserved Plasmodium protein, unknown function	null	metal ion binding, protein binding	null	apicoplast	null	null	null
38	PF3D7_0629900	PFF1450W		sec14-like cytosolic factor or phosphatidylinositol/phosphatidylcholine transfer protein, putative	null	binding	vesicle-mediated transport	Golgi apparatus	null	null	null
38	PF3D7_0936000	PFI1740C		ring-exported protein 2 (REX2)	null	null	null	Maurer's cleft	null	null	null
38	PF3D7_1001500	PF10_0019		early transcribed membrane protein 10.1 (ETRAMP10)	null	null	null	membrane	null	null	null
38	PF3D7_1119800	PF11_0205		alternative splicing factor ASF-1, putative (ASF1)	null	nucleic acid binding	null	null	nucleic acid binding	null	null
38	PF3D7_1148900	PF11_0505		probable protein, unknown function	null	null	null	integral to membrane	null	null	null
38	PF3D7_1229100	PFL1410C		ABC transporter, (CT family) (MRP2)	3.6.3.44 (Xenobiotic-transporting ATPase)	ATP binding, ATPase activity, coupled to movement of substances, ATPase activity, coupled to transmembrane movement of substances	transport	ATP-binding cassette (ABC) transporter complex, integral to plasma membrane	ATP binding, ATPase activity, nucleoside-triphosphatase activity, nucleotide binding	transmembrane transport, transport	integral to membrane
38	PF3D7_1310400	PF13_0056		conserved Plasmodium protein, unknown function	null	null	null	membrane	null	null	null
38	PF3D7_1326700	MAL13P1.360		conserved Plasmodium protein, unknown function	null	hydrolase activity, triglyceride lipase activity	lipid catabolic process	extracellular region, membrane	null	null	null
38	PF3D7_1353200	PF13_0276		membrane associated histidine-rich protein (MAHRP2)	null	null	null	Maurer's cleft	null	null	null
38	PF3D7_1365900	PF13_0346		60S ribosomal protein L40/UBI, putative	null	protein tag, structural constituent of ribosome	cellular protein modification process, translation, ubiquitin-dependent protein catabolic process	intracellular, ribosome	protein binding, structural constituent of ribosome	translation	ribosome
38	PF3D7_1372200	MAL13P1.480		histidine-rich protein III (HRPIII)	null	null	null	null	null	null	null
38	PF3D7_1465400	PF14_0621		conserved Plasmodium protein, unknown function	null	null	null	null	null	null	null
41	PF3D7_0113700	PFA0660W	Essential	heat shock protein 40, type II (HSP40)	null	heat shock protein binding, unfolded protein binding	protein folding, response to heat	host cell cytosol	heat shock protein binding, unfolded protein binding	protein folding	null
41	PF3D7_0222200	PFB0990C		Plasmodium exported protein (hyp4), unknown function	null	null	null	null	null	null	null
41	PF3D7_0324300	PFC1090W		Plasmodium exported protein (hyp5), unknown function	null	null	null	apicoplast, membrane	null	null	null
41	PF3D7_0601100	PFF0055W		Plasmodium exported protein (hyp4), unknown function	null	null	null	null	null	null	null
41	PF3D7_0631600	PFF1535W		Plasmodium exported protein (hyp5), unknown function	null	null	null	membrane	null	null	null
41	PF3D7_0902300	PFI0110C		serine/threonine protein kinase, FIKK family (FIKK9.4)	2.7.11.1 (Non-specific serine/threonine protein kinase)	ATP binding, protein serine/threonine kinase activity	protein phosphorylation	null	ATP binding, protein kinase activity	protein phosphorylation	null
44	PF3D7_0611900	PFF0580W		lsm12, putative	null	null	null	null	null	null	null
44	PF3D7_1102600	PF11_0038		Plasmodium exported protein, unknown function (GEXP14)	null	null	null	membrane	null	null	null
44	PF3D7_1476500	PF14_0735		probable protein, unknown function	null	ATP binding, unfolded protein binding	protein folding, response to stress	membrane	null	null	null
44	PF3D7_1477300	PF14_0744		Plasmodium exported protein, unknown function (Pfg14-744)	null	null	null	null	null	null	null
44	PF3D7_1477400	PF14_0745		probable protein, unknown function	null	null	null	membrane	null	null	null
44	PF3D7_1477700	PF14_0748		Plasmodium exported protein (PHISTa), unknown function (Pfg14-748)	null	null	null	cytoplasm	null	null	null
44	PF3D7_1477900	PF14_0751		acyl-CoA synthetase, pseudogene (ACS1b)	6.2.1.3 (Long-chain-fatty-acid--CoA ligase)	long-chain fatty acid-CoA ligase activity	fatty acid metabolic process	host cell cytoplasm, membrane	catalytic activity	metabolic process	null
45	PF3D7_0726100	PF07_0107	No Phenotype	Plasmodium exported protein, unknown function	null	null	null	null	null	null	null
45	PF3D7_0301200	PFC0060C		serine/threonine protein kinase, FIKK family (FIKK3)	2.7.11.1 (Non-specific serine/threonine protein kinase)	ATP binding, protein serine/threonine kinase activity	protein phosphorylation	null	ATP binding, protein kinase activity	protein phosphorylation	null
45	PF3D7_0310200	PFC0425W		phd finger protein, putative	null	protein binding, zinc ion binding	null	membrane	protein binding, zinc ion binding	null	null
45	PF3D7_0609700	MAL6P1.100		conserved Plasmodium protein, unknown function	null	null	null	null	null	null	null
45	PF3D7_0935700	PFI1725W		Plasmodium exported protein, unknown function	null	ATP binding, valine-tRNA ligase activity	translation, valyl-tRNA aminoacylation	cytoplasm	null	null	null
45	PF3D7_1025000	PF10_0244		formin 2, putative	null	null	null	null	protein binding	null	null
45	PF3D7_1148800	PF11_0504		Plasmodium exported protein (hyp11), unknown function	null	null	null	null	null	null	null
45	PF3D7_1237900	PFL1835W		conserved Plasmodium protein, unknown function	null	ATP binding	null	apicoplast, membrane	null	null	null
45	PF3D7_1439500	PF14_0374		CCAAT-binding transcription factor, putative	null	sequence-specific DNA binding	null	CCAAT-binding factor complex, intracellular	protein heterodimerization activity, sequence-specific DNA binding	null	intracellular
45	PF3D7_1462400	PF14_0594		conserved Plasmodium protein, unknown function	null	null	null	nucleus	null	null	null
48	PF3D7_0101300	PFA0065W		Pfmc-2TM Maurer's cleft two transmembrane protein (MC-2TM)	null	null	translocation of peptides or proteins into host	Maurer's cleft, integral to membrane	null	null	null
48	PF3D7_0114100	PFA0680C		Pfmc-2TM Maurer's cleft two transmembrane protein (MC-2TM)	null	null	translocation of peptides or proteins into host	Maurer's cleft, integral to membrane, symbiont-containing vacuole membrane	null	null	null
48	PF3D7_0222100	PFB0985C		Pfmc-2TM Maurer's cleft two transmembrane protein (MC-2TM)	null	null	translocation of peptides or proteins into host	Maurer's cleft, integral to membrane	null	null	null
48	PF3D7_1039700	PF10_0390		Pfmc-2TM Maurer's cleft two transmembrane protein (MC-2TM)	null	null	translocation of peptides or proteins into host	Maurer's cleft, integral to membrane	null	null	null
48	PF3D7_1133500	PF11_0345		conserved Plasmodium protein, unknown function	null	null	null	null	null	null	null
53	PF3D7_1039100	PF10_0381, PF10_0382	Adherence/Knobs	DnaJ protein, putative, pseudogene	null	heat shock protein binding, unfolded protein binding	protein folding	membrane	heat shock protein binding	null	null
53	PF3D7_0616100	MAL6P1.265		conserved Plasmodium protein, unknown function	null	ATP binding	null	null	null	null	null
53	PF3D7_0628400	MAL6P1.144		conserved Plasmodium membrane protein, unknown function	null	null	null	integral to membrane, membrane	null	null	null
53	PF3D7_0629000	MAL6P1.138		conserved protein, unknown function	null	N-acetyltransferase activity	metabolic process	null	N-acetyltransferase activity	null	null
53	PF3D7_0631400	MAL6P1.15		Pfmc-2TM Maurer's cleft two transmembrane protein (MC-2TM)	null	null	null	membrane	null	null	null
53	PF3D7_0631500	MAL6P1.14		Plasmodium exported protein (hyp4), unknown function	null	null	null	membrane	null	null	null
53	PF3D7_0800600	MAL8P1.163		Plasmodium exported protein (PHISTa), unknown function	null	null	null	apicoplast	null	null	null
53	PF3D7_0928600	PFI1405C		conserved Plasmodium protein, unknown function	null	null	null	null	null	null	null
53	PF3D7_1039900	PF10_0392		Plasmodium exported protein (hyp5), unknown function	null	null	null	membrane	null	null	null
53	PF3D7_1101500	PF11_0023		Plasmodium exported protein (hyp5), unknown function	null	null	null	membrane	null	null	null
53	PF3D7_1146100	PF11_0472		conserved Plasmodium protein, unknown function	null	null	null	membrane	null	null	null
53	PF3D7_1253800	PFL2590W		Plasmodium exported protein (PHISTa), unknown function	null	null	null	null	null	null	null
53	PF3D7_1254900	PFL2650W		Plasmodium exported protein, unknown function, fragment	null	null	null	null	null	null	null
53	PF3D7_1327400	PF13_0160		conserved Plasmodium protein, unknown function	null	null	null	cytoplasm	null	null	null
53	PF3D7_1334900	PF13_0195		MSP7-like protein, fragment, pseudogene	null	null	null	null	null	null	null
53	PF3D7_1354600	MAL13P1.272		60S ribosomal protein L7-2, putative	null	structural constituent of ribosome	translation	ribosome	null	null	null
53	PF3D7_1360400	PF13_0319		conserved Plasmodium protein, unknown function	null	ATP binding	null	cytoplasm	null	null	null
53	PF3D7_1479200	PF14_0763		Plasmodium exported protein (PHISTa), unknown function	null	null	null	null	null	null	null
83	PF3D7_0101200	PFA0060W		Plasmodium exported protein (hyp4), unknown function	null	null	null	null	null	null	null
83	PF3D7_0324200	PFC1085C		Plasmodium exported protein (hyp4), unknown function	null	null	null	apicoplast	null	null	null
83	PF3D7_0631400	PFF1525C		Pfmc-2TM Maurer's cleft two transmembrane protein (MC-2TM)	null	null	null	membrane	null	null	null
83	PF3D7_0936700	PFI1775W		lysophospholipase, putative	3.1.1.5 (Lysophospholipase)	null	null	null	null	null	null
83	PF3D7_1039800	PF10_0391		Plasmodium exported protein (hyp4), unknown function	null	null	null	null	null	null	null
90	PF3D7_0730900	MAL7P1.171	Adherence*/PfEMP1 (PVM*)/Rigidity	Plasmodium exported protein, unknown function	null	null	null	null	null	null	null
90	PF3D7_0201900	PFB0095C	Adherence/PfEMP1	erythrocyte membrane protein 3 (EMP3)	null	null	null	membrane	null	null	null
90	PF3D7_1478600	PF14_0758	Adherence/PfEMP1 (MC)/Rigidity	Plasmodium exported protein (hyp17), unknown function	null	ATP binding, actin binding, calmodulin binding, motor activity	null	cytoplasm, membrane, myosin complex	null	null	null
90	PF3D7_0936800	PFI1780W	Essential	Plasmodium exported protein (PHISTc), unknown function	null	null	null	null	null	null	null
90	PF3D7_0501000	PFE0050W	No Phenotype	Plasmodium exported protein, unknown function	null	null	null	cytoplasm	null	null	null
90	PF3D7_0501200	PFE0060W	No Phenotype	parasite-infected erythrocyte surface protein (PIESP2)	null	null	null	Maurer's cleft, cell surface, host cell	null	null	null
90	PF3D7_0731300	MAL7P1.174	No Phenotype	Plasmodium exported protein (PHISTb), unknown function (PfG174)	null	transferase activity	null	Maurer's cleft	null	null	null
90	PF3D7_1301400	PF13_0073	Rigidity	Plasmodium exported protein (hyp12), unknown function	null	ATP binding	null	cytoplasm, membrane	null	null	null
90	PF3D7_0201500	PFB0075C		Plasmodium exported protein (hyp9), unknown function	null	null	null	apicoplast, membrane	null	null	null
90	PF3D7_0220600	PFB0930W		Plasmodium exported protein (hyp9), unknown function	null	ATP binding, hydrolase activity	null	apicoplast, integral to membrane, plasma membrane	null	null	null
90	PF3D7_0301700	PFC0085C		Plasmodium exported protein, unknown function	null	nucleotide binding	null	cytoplasm	null	null	null
90	PF3D7_0424700	PFD1175W		serine/threonine protein kinase, FIKK family (FIKK4.2)	2.7.11.1 (Non-specific serine/threonine protein kinase)	ATP binding, protein serine/threonine kinase activity	protein phosphorylation	apicoplast	ATP binding, protein kinase activity	protein phosphorylation	null
90	PF3D7_0525000	PFE1245W		zinc finger protein, putative	null	RNA binding, nucleic acid binding, zinc ion binding	mRNA processing	nucleus	nucleic acid binding, zinc ion binding	null	null
90	PF3D7_0601900	PFF0090W		conserved Plasmodium protein, unknown function	null	ATP binding, protein binding, zinc ion binding	protein transport	cytoplasm, plasma membrane	null	null	null
90	PF3D7_0608700	MAL6P1.90		chaperone, putative	null	ATP binding, unfolded protein binding	protein folding	null	ATP binding, unfolded protein binding	cellular protein metabolic process, protein folding	null
90	PF3D7_0702400	PF07_0007		conserved Plasmodium protein, unknown function	null	null	null	cytoplasm	null	null	null
90	PF3D7_0702500	PF07_0008		Plasmodium exported protein, unknown function	null	null	null	null	null	null	null
90	PF3D7_0802000	PF08_0132		glutamate dehydrogenase, putative (GDH3)	1.4.1.2 (Glutamate dehydrogenase)	binding, glutamate dehydrogenase (NAD+) activity	glutamate metabolic process, oxidation-reduction process	cytosol	oxidoreductase activity	cellular amino acid metabolic process, oxidation-reduction process	null
90	PF3D7_0817300	PF08_0060		asparagine-rich antigen	null	null	null	null	null	null	null
90	PF3D7_1033200	PF10_0323		early transcribed membrane protein 10.2 (ETRAMP10.2)	null	null	null	Maurer's cleft, symbiont-containing vacuole membrane	null	null	null
90	PF3D7_1035800	PF10_0350		probable protein, unknown function (M712)	null	null	null	null	null	null	null
90	PF3D7_1129900	PF11_0310		transporter, putative	null	null	null	membrane	null	transmembrane transport	integral to membrane
90	PF3D7_1252300	PFL2515C		conserved Plasmodium protein, unknown function	null	null	null	membrane	null	null	null
90	PF3D7_1436000	PF14_0341		glucose-6-phosphate isomerase (GPI)	5.3.1.9 (Glucose-6-phosphate isomerase)	glucose-6-phosphate isomerase activity	gluconeogenesis, glycolysis, pentose-phosphate shunt	null	glucose-6-phosphate isomerase activity	gluconeogenesis, glycolysis	null
90	PF3D7_1477500	PF14_0746		Plasmodium exported protein (PHISTb), unknown function	null	null	null	membrane	null	null	null
92	PF3D7_0532400	PFE1605W	Adherence	Plasmodium exported protein (PHISTb), unknown function	null	null	null	null	null	null	null
92	PF3D7_0401800	PFD0080C	Essential	Plasmodium exported protein (PHISTb), unknown function (PfD80)	null	null	null	Maurer's cleft	null	null	null
92	PF3D7_0114500	PFA0700C		Plasmodium exported protein (hyp10), unknown function	null	null	null	apicoplast, integral to membrane, membrane	null	null	null
92	PF3D7_0220300	PFB0923C		Plasmodium exported protein, unknown function	null	null	null	apicoplast, membrane	null	null	null
92	PF3D7_0532600	PFE1615C		Plasmodium exported protein, unknown function	null	null	null	apicoplast, nucleus	null	null	null
92	PF3D7_0830900	PF08_0001		Plasmodium exported protein, unknown function	null	null	null	apicoplast	null	null	null
92	PF3D7_0936200	PFI1750C		Plasmodium exported protein (hyp11), unknown function	null	null	null	cytoplasm, membrane	null	null	null
92	PF3D7_1001000	PF10_0013		Plasmodium exported protein (hyp12), unknown function (PfJ13)	null	null	null	Maurer's cleft, apicoplast	null	null	null
92	PF3D7_1445400	PF14_0431		protein serine/threonine kinase-1 (CLK1)	2.7.11.1 (Non-specific serine/threonine protein kinase)	ATP binding, protein serine/threonine kinase activity, protein serine/threonine/tyrosine kinase activity, protein tyrosine kinase activity	protein phosphorylation, regulation of cell differentiation	nucleus	ATP binding, protein kinase activity, protein tyrosine kinase activity	protein phosphorylation	null
92	PF3D7_1476200	PF14_0730, PF14_0731		Plasmodium exported protein (PHISTb), unknown function	null	ATP binding, calmodulin binding, motor activity	null	apicoplast, cytoplasm, membrane, myosin complex	null	null	null
101	PF3D7_0202000	PFB0100C	Adherence/PfEMP1/Knobs	knob-associated histidine-rich protein (KAHRP)	null	null	null	host cell part	null	null	null
101	PF3D7_0113000	PFA0620C	No Phenotype	glutamic acid-rich protein (GARP)	null	null	null	null	null	null	null
101	PF3D7_0201600	PFB0080C		Plasmodium exported protein (PHISTb), unknown function	null	null	null	cytoplasm, host cell part, membrane	null	null	null
101	PF3D7_0314600	PFC0605W		conserved Plasmodium protein, unknown function	null	null	null	null	null	null	null
101	PF3D7_0318900	PFC0835C		conserved protein, unknown function	null	null	null	integral to membrane, membrane	null	null	null
101	PF3D7_0321000	PFC0925W		conserved Plasmodium protein, unknown function	null	endonuclease activity	null	apicoplast	null	null	null
101	PF3D7_0417400	PFD0845W		conserved Plasmodium protein, unknown function	null	null	null	null	null	null	null
101	PF3D7_0532300	PFE1600W		Plasmodium exported protein (PHISTb), unknown function	null	null	null	membrane	null	null	null
101	PF3D7_0609000	MAL6P1.93		conserved Plasmodium protein, unknown function	null	null	null	null	null	null	null
101	PF3D7_0621200	PFF1025C		pyridoxine biosynthesis protein PDX1 (PDX1)	null	catalytic activity, glutaminase activity	pyridoxine biosynthetic process, response to singlet oxygen, vitamin B6 biosynthetic process	cytosol	catalytic activity	metabolic process, pyridoxal phosphate biosynthetic process	null
101	PF3D7_0703500	MAL7P1.12		erythrocyte membrane-associated antigen	null	null	null	membrane	null	null	null
101	PF3D7_0707400	MAL7P1.209		AAA family ATPase, putative	null	ATP binding, nucleoside-triphosphatase activity	null	null	ATP binding, nucleoside-triphosphatase activity, nucleotide binding	null	null
101	PF3D7_0910300	PFI0500W		conserved Plasmodium protein, unknown function	null	null	null	null	null	null	null
101	PF3D7_1022400	PF10_0217		pre-mRNA splicing factor, putative	null	nucleic acid binding	RNA splicing, RNA splicing, via transesterification reactions	mitochondrion	nucleic acid binding	null	null
101	PF3D7_1026000	PF10_0257		conserved Plasmodium protein, unknown function	null	null	null	cytoplasm, membrane, nucleus	null	null	null
101	PF3D7_1039000	PF10_0380		serine/threonine protein kinase, FIKK family (FIKK10.2)	2.7.11.1 (Non-specific serine/threonine protein kinase)	ATP binding, protein serine/threonine kinase activity	protein phosphorylation	null	ATP binding, protein kinase activity	protein phosphorylation	null
101	PF3D7_1354500	PF13_0287		adenylosuccinate synthetase (adsS)	6.3.4.4 (Adenylosuccinate synthase)	GTP binding, adenylosuccinate synthase activity, magnesium ion binding	AMP biosynthetic process, purine nucleotide biosynthetic process	null	GTP binding, adenylosuccinate synthase activity, magnesium ion binding	purine nucleotide biosynthetic process	cytoplasm
109	PF3D7_0424000	PFD1140W	No Phenotype	Plasmodium exported protein (PHISTc), unknown function	null	nucleotide binding, protein binding	null	cytoplasm	null	null	null
109	PF3D7_0202400	PFB0115W		conserved Plasmodium protein, unknown function	null	ATP binding	null	nucleus	null	null	null
109	PF3D7_0221200	PFB0953W		Plasmodium exported protein (hyp15), unknown function	null	null	null	integral to membrane	null	null	null
109	PF3D7_0401700	PFD0075W		Plasmodium exported protein, unknown function, pseudogene	null	null	null	apicoplast	null	null	null
109	PF3D7_0713100	MAL7P1.58		Pfmc-2TM Maurer's cleft two transmembrane protein (MC-2TM)	null	null	translocation of peptides or proteins into host	Maurer's cleft, integral to membrane	null	null	null
109	PF3D7_0936900	PFI1785W		Plasmodium exported protein (PHISTb), unknown function, pseudogene	null	null	null	plasma membrane	null	null	null
109	PF3D7_1301500	MAL13P1.59		Plasmodium exported protein (PHISTa), unknown function	null	DNA binding, transferase activity	transcription, DNA-dependent	apicoplast	null	null	null
130	PF3D7_0402000	PFD0090C	No Phenotype	Plasmodium exported protein (PHISTa), unknown function	null	ATP binding, ATP-dependent helicase activity, RNA binding, helicase activity	rRNA processing, ribosome biogenesis	nucleus	null	null	null
130	PF3D7_1149000	PF11_0506, PF11_0507	No Phenotype	antigen 332, DBL-like protein (Pf332)	null	host cell surface receptor binding, receptor activity	cell-cell adhesion, pathogenesis	Maurer's cleft, host cell membrane, integral to membrane	null	null	null
130	PF3D7_1201000	PFL0050C	No Phenotype	Plasmodium exported protein (PHISTb), unknown function	null	ATP binding	null	cytoplasm, membrane	null	null	null
130	PF3D7_0103200	PFA0160C		nucleoside transporter 4 (NT4)	null	purine nucleobase transmembrane transporter activity	null	null	null	null	null
130	PF3D7_0113200	PFA0630C		Plasmodium exported protein, unknown function	null	null	null	null	null	null	null
130	PF3D7_0500800	PFE0040C		mature parasite-infected erythrocyte surface antigen,erythrocyte membrane protein 2 (MESA)	null	heat shock protein binding	null	null	heat shock protein binding	null	null
130	PF3D7_0608800	PFF0435W, MAL6P1.91		ornithine aminotransferase (OAT)	2.6.1.13 (Ornithine aminotransferase); 2.6.1.48 (5-aminovalerate transaminase)	ornithine-oxo-acid transaminase activity, pyridoxal phosphate binding	ornithine metabolic process	null	pyridoxal phosphate binding, transaminase activity	null	null
130	PF3D7_0731600	PF07_0129		acyl-CoA synthetase (ACS5)	6.2.1.- (Acid--thiol ligases.); 6.2.1.3 (Long-chain-fatty-acid--CoA ligase)	AMP binding, long-chain fatty acid-CoA ligase activity	fatty acid metabolic process	null	catalytic activity	metabolic process	null
130	PF3D7_1001200	PF10_0016		acyl-CoA binding protein, isoform 2, ACBP2 (ACBP2)	null	fatty-acyl-CoA binding	fatty acid metabolic process	null	fatty-acyl-CoA binding	null	null
130	PF3D7_1012400	PF10_0121		hypoxanthine-guanine phosphoribosyltransferase (HGPRT)	2.4.2.8 (Hypoxanthine phosphoribosyltransferase)	hypoxanthine phosphoribosyltransferase activity	purine ribonucleoside salvage	cytoplasm	hypoxanthine phosphoribosyltransferase activity	nucleoside metabolic process, purine ribonucleoside salvage	cytoplasm
130	PF3D7_1128100	PF11_0292		cochaperone prefoldin complex subunit, putative	null	unfolded protein binding	protein folding	cytoplasm, prefoldin complex	unfolded protein binding	protein folding	prefoldin complex
130	PF3D7_1149100.1	PF11_0508		Plasmodium exported protein, unknown function	null	null	null	extracellular region, membrane	null	null	null
130	PF3D7_1149100.2	PF11_0508		Plasmodium exported protein, unknown function	null	null	null	extracellular region, membrane	null	null	null
130	PF3D7_1149400	PF11_0511		Plasmodium exported protein, unknown function	null	null	null	null	null	null	null
130	PF3D7_1401200	PF14_0014		Plasmodium exported protein, unknown function	null	null	null	apicoplast, membrane	null	null	null
130	PF3D7_1409900	PF14_0097		cytidine diphosphate-diacylglycerol synthase (CDS)	2.7.7.41 (Phosphatidate cytidylyltransferase)	phosphatidate cytidylyltransferase activity, transferase activity, transferring phosphorus-containing groups	phospholipid biosynthetic process	membrane	null	null	membrane

## Sheet: Invasion
Cluster	[Gene ID]	[Input ID]	[Product Description]	[EC Numbers]	[Annotated GO Function]	[Annotated GO Process]	[Annotated GO Component]	[Predicted GO Function]	[Predicted GO Process]	[Predicted GO Component]
266	PF3D7_0105400.1	PFA0265C	conserved Plasmodium protein, unknown function	null	null	null	integral to membrane, membrane	null	null	null
266	PF3D7_0105400.2	PFA0265C	conserved Plasmodium protein, unknown function	null	null	null	integral to membrane, membrane	null	null	null
266	PF3D7_0212600	PFB0570W	secreted protein altered thrombospondin repeat protein (SPATR)	null	null	cell-cell adhesion	cell surface, rhoptry	null	null	null
266	PF3D7_0214600	PFB0665W	serine/threonine protein kinase, putative	2.7.11.1 (Non-specific serine/threonine protein kinase)	ATP binding, protein kinase activity, protein serine/threonine kinase activity	protein phosphorylation	null	ATP binding, protein kinase activity	protein phosphorylation	null
266	PF3D7_0214900	PFB0680W	rhoptry neck protein 6 (RON6)	null	null	entry into host	rhoptry	null	null	null
266	PF3D7_0308700	PFC0370W	conserved Plasmodium protein, unknown function	null	null	null	null	null	null	null
266	PF3D7_0323400	PFC1045C	Rh5 interacting protein (RIPR)	null	calcium ion binding, protein binding	null	integral to membrane, membrane, microneme	protein binding	null	null
266	PF3D7_0404700	PFD0230C	dipeptidyl peptidase 3 (DPAP3)	3.4.14.4 (Dipeptidyl-peptidase III)	cysteine-type peptidase activity	protein catabolic process, proteolysis	apicoplast	cysteine-type peptidase activity	proteolysis	null
266	PF3D7_0407800	PFD0385W	conserved Plasmodium protein, unknown function	null	null	null	membrane	null	null	null
266	PF3D7_0419700	PFD0955W	apical merozoite protein (Pf34)	null	null	attachment of GPI anchor to protein	null	null	null	null
266	PF3D7_0423500	PFD1110W	glideosome associated protein with multiple membrane spans 2 (GAPM2)	null	metal ion binding, protein binding	transport	actomyosin, actin part, inner membrane complex, integral to membrane, membrane	null	null	null
266	PF3D7_0501500	PFE0075C	rhoptry-associated protein 3 (RAP3)	null	null	null	rhoptry	null	null	null
266	PF3D7_0501600	PFE0080C	rhoptry-associated protein 2 (RAP2)	null	null	entry into host cell	rhoptry	null	null	null
266	PF3D7_0507500	PFE0370C	subtilisin-like protease 1 (SUB1)	3.4.21.62 (Subtilisin)	serine-type endopeptidase activity, serine-type peptidase activity	proteolysis	merozoite dense granule, symbiont-containing vacuole	serine-type endopeptidase activity	proteolysis	null
266	PF3D7_0522600	PFE1130W	inner membrane complex protein	null	null	null	inner membrane complex, integral to membrane, membrane	magnesium ion transmembrane transporter activity	magnesium ion transport	membrane
266	PF3D7_0613300	MAL6P1.292	rhoptry protein (ROP14)	null	null	null	integral to membrane, rhoptry	null	null	null
266	PF3D7_0613900	MAL6P1.286	myosin E, putative (myoE)	null	ATP binding, actin binding, motor activity	null	myosin complex	ATP binding, motor activity	null	myosin complex
266	PF3D7_0614700	MAL6P1.279	conserved Plasmodium protein, unknown function	null	null	null	null	protein binding	null	null
266	PF3D7_0618000	MAL6P1.247	conserved Plasmodium membrane protein, unknown function	null	null	null	null	null	null	null
266	PF3D7_0620400	MAL6P1.221	merozoite surface protein 10 (MSP10)	null	null	attachment of GPI anchor to protein	integral to membrane	null	null	null
266	PF3D7_0621100	MAL6P1.216	conserved Plasmodium protein, unknown function	null	null	null	cytoplasm	null	null	null
266	PF3D7_0628100	MAL6P1.147	HECT-domain (ubiquitin-transferase), putative	6.3.2.19 (Ubiquitin--protein ligase)	acid-amino acid ligase activity	cellular protein modification process	intracellular	acid-amino acid ligase activity, protein binding	cellular protein modification process	intracellular
266	PF3D7_0704800	PF07_0019	conserved Plasmodium protein, unknown function	null	null	null	null	null	null	null
266	PF3D7_0802600	MAL8P1.150	adenylyl cyclase beta (ACbeta)	4.6.1.1 (Adenylate cyclase)	ATP binding, adenylate cyclase activity, guanylate cyclase activity, protein kinase activity, receptor activity	cGMP biosynthetic process, intracellular signal transduction, protein phosphorylation, response to pH	cytoplasm, integral to membrane, membrane	phosphorus-oxygen lyase activity	cyclic nucleotide biosynthetic process, intracellular signal transduction	null
266	PF3D7_0802800	PF08_0129	serine/threonine protein phosphatase, putative	3.1.3.16 (Phosphoprotein phosphatase)	calcium-dependent protein serine/threonine phosphatase activity, protein serine/threonine phosphatase activity	protein dephosphorylation	null	hydrolase activity	null	null
266	PF3D7_0817700	MAL8P1.73	rhoptry neck protein 5 (RON5)	null	null	null	rhoptry	null	null	null
266	PF3D7_0908500	PFI0410C	conserved Plasmodium protein, unknown function	null	null	null	null	null	null	null
266	PF3D7_0916000	PFI0785C	sugar transporter, putative	null	null	null	null	null	transmembrane transport	integral to membrane
266	PF3D7_0917300	PFI0845W	conserved Plasmodium membrane protein, unknown function	null	null	null	integral to membrane, membrane	null	null	null
266	PF3D7_0920500	PFI1005W	ADP-ribosylation factor, putative	null	GTP binding	small GTPase mediated signal transduction	intracellular	GTP binding	small GTPase mediated signal transduction	intracellular
266	PF3D7_0932000	PFI1555W	conserved Plasmodium protein, unknown function	null	null	null	integral to membrane, membrane	null	null	null
266	PF3D7_1007300	PF10_0072	RING zinc finger protein, putative	null	protein binding, zinc ion binding	null	integral to membrane, membrane	protein binding, zinc ion binding	null	null
266	PF3D7_1009700	PF10_0094	tubulin-tyrosine ligase, putative	6.3.2.25 (Tubulin--tyrosine ligase)	tubulin-tyrosine ligase activity	cellular protein modification process	null	tubulin-tyrosine ligase activity	cellular protein modification process	null
266	PF3D7_1012200	PF10_0119	conserved Plasmodium protein, unknown function	null	null	null	apicoplast, membrane, nucleus	null	null	null
266	PF3D7_1013800	PF10_0135	conserved Plasmodium protein, unknown function	null	null	null	membrane, nucleus	null	null	null
266	PF3D7_1014100	PF10_0138	conserved Plasmodium protein, unknown function	null	null	null	apicoplast, membrane	null	null	null
266	PF3D7_1017100	PF10_0166	conserved Plasmodium protein, unknown function	null	null	null	apicoplast, membrane	null	null	null
266	PF3D7_1035300	PF10_0344	glutamate-rich protein (GLURP)	null	null	null	null	null	null	null
266	PF3D7_1035600	PF10_0347	merozoite surface protein (H101)	null	null	null	null	null	null	null
266	PF3D7_1104900	PF11_0060	calcium/calmodulin-dependent protein kinase, putative	2.7.11.17 (Calcium/calmodulin-dependent protein kinase)	ATP binding, protein serine/threonine kinase activity	protein phosphorylation	null	ATP binding, protein kinase activity	protein phosphorylation	null
266	PF3D7_1126700	PF11_0277, PF11_0278	conserved Plasmodium protein, unknown function	null	ATP binding, actin binding, calmodulin binding, motor activity	null	cytoplasm, myosin complex	null	null	null
266	PF3D7_1133400	PF11_0344	apical membrane antigen 1 (AMA1)	null	host cell surface binding, protein binding	entry into host cell, pathogenesis	apical complex, integral to membrane, membrane	null	pathogenesis	membrane
266	PF3D7_1136200	PF11_0373	conserved Plasmodium protein, unknown function	null	null	attachment of GPI anchor to protein	membrane	null	null	null
266	PF3D7_1206000	PFL0300C	shewanella-like protein phosphatase 2, putative (SHLP2)	3.1.3.16 (Phosphoprotein phosphatase)	hydrolase activity	null	null	hydrolase activity	null	null
266	PF3D7_1222700	PFL1090W	glideosome-associated protein 45 (GAP45)	null	null	null	extrinsic to membrane, host cell membrane, inner membrane complex	null	null	null
266	PF3D7_1229800	PFL1435C	myosin D (MyoD)	null	ATP binding, microfilament motor activity	actin filament organization, actin filament-based movement	myosin complex	ATP binding, motor activity	null	myosin complex
266	PF3D7_1232500	PFL1565C	CG2-related protein, putative	null	transferase activity	null	null	transferase activity	null	null
266	PF3D7_1236900	PFL1785C	conserved Plasmodium protein, unknown function	null	null	null	membrane	null	null	null
266	PF3D7_1251200	PFL2460W	coronin	null	actin binding	cellular component movement, cytokinesis, microtubule-based process	null	protein binding	null	null
266	PF3D7_1310600	PF13_0057	secretory complex protein 61 alpha,Rab GTPase 5b (Sec61-alpha)	3.6.5.2 (Small monomeric GTPase)	GTP binding, protein binding	protein transport, protein transport by the Sec complex, regulation of vesicle-mediated transport, small GTPase mediated signal transduction	Sec61 translocon complex, endoplasmic reticulum membrane, intracellular, membrane	GTP binding, GTPase activity	GTP catabolic process, protein transport, signal transduction, small GTPase mediated signal transduction	intracellular, membrane
266	PF3D7_1323700	MAL13P1.130	glideosome associated protein with multiple membrane spans 1 (GAPM1)	null	protein binding	null	actomyosin, actin part, inner membrane complex, integral to membrane, plasma membrane	null	null	null
266	PF3D7_1356300	PF13_0301	ubiquitin conjugating enzyme, putative	6.3.2.19 (Ubiquitin--protein ligase)	ubiquitin-protein ligase activity	post-translational protein modification, regulation of protein metabolic process, ubiquitin-dependent protein catabolic process	null	acid-amino acid ligase activity, protein binding	null	null
266	PF3D7_1361500.1	MAL13P1.306	conserved Plasmodium protein, unknown function	null	null	null	cytoplasm	phospholipid binding, protein binding	null	null
266	PF3D7_1361500.2	MAL13P1.306	conserved Plasmodium protein, unknown function	null	null	null	cytoplasm	phospholipid binding, protein binding	null	null
266	PF3D7_1361800	MAL13P1.308	conserved Plasmodium protein, unknown function	null	binding	null	cytoplasm	binding, protein binding	null	null
266	PF3D7_1406800	PF14_0065	glideosome associated protein with multiple membrane spans 3 (GAPM3)	null	null	null	inner membrane complex, integral to membrane, membrane	null	null	null
266	PF3D7_1409400	PF14_0091, PF14_0092	conserved Plasmodium membrane protein, unknown function	null	null	null	integral to membrane	null	null	null
266	PF3D7_1410400	PF14_0102	rhoptry-associated protein 1 (RAP1)	null	null	null	rhoptry	null	null	null
266	PF3D7_1434400	PF14_0325	conserved Plasmodium membrane protein, unknown function	null	null	attachment of GPI anchor to protein	membrane	null	null	null
266	PF3D7_1452000	PF14_0495	rhoptry neck protein 2 (RON2)	null	protein binding	null	membrane, rhoptry	null	null	null
266	PF3D7_1455600	PF14_0530	ferlin, putative	null	null	null	membrane	protein binding	null	null
266	PF3D7_1468400	PF14_0652	zinc finger protein, putative (D13)	null	nucleic acid binding, zinc ion binding	null	cytoplasm	nucleic acid binding, zinc ion binding	null	null
284	PF3D7_0222000	PFB0980W	RESA-like protein	null	null	null	null	null	null	null
284	PF3D7_0324000	PFC1075W	RESA-like protein	null	heat shock protein binding, unfolded protein binding	protein folding	null	null	null	null
284	PF3D7_0601300	PFF0065C	RESA-like protein	null	null	null	null	null	null	null
284	PF3D7_0631300	PFF1520W	RESA-like protein	null	null	null	null	null	null	null
284	PF3D7_0701700	PF07_0002	RESA-like protein	null	null	null	null	null	null	null
284	PF3D7_0713200	MAL7P1.59	RESA-like protein	null	null	null	null	null	null	null
284	PF3D7_1039600	PF10_0388, PF10_0389	RESA-like protein, pseudogene	null	heat shock protein binding, unfolded protein binding	protein folding	null	null	null	null
284	PF3D7_1101800	PF11_0026	RESA-like protein	null	heat shock protein binding, unfolded protein binding	protein folding	null	null	null	null
277	PF3D7_0102500	PFA0125C	erythrocyte binding antigen-181 (EBA181)	null	receptor activity, sialic acid binding	cell-cell adhesion, entry into host cell, pathogenesis	integral to membrane, microneme	receptor activity	pathogenesis	integral to membrane
277	PF3D7_0206900.1	PFB0305C	merozoite surface protein 5 (MSP5)	null	null	attachment of GPI anchor to protein	integral to membrane	protein binding	null	null
277	PF3D7_0206900.2	PFB0305C	merozoite surface protein 5 (MSP5)	null	null	attachment of GPI anchor to protein	integral to membrane	protein binding	null	null
277	PF3D7_0414800	PFD0715C	conserved Plasmodium protein, unknown function	null	null	null	null	null	null	null
277	PF3D7_0418600	PFD0900W	regulator of chromosome condensation, putative	null	guanyl-nucleotide exchange factor activity, protein binding	cell cycle	cytoplasm, nucleus	null	null	null
277	PF3D7_0423800	PFD1130W	cysteine-rich protective antigen (CyRPA)	null	null	null	null	null	null	null
277	PF3D7_0424100	PFD1145C	reticulocyte binding protein homologue 5 (RH5)	null	host cell surface receptor binding	cell-cell adhesion, entry into host	rhoptry, tight junction	null	null	null
277	PF3D7_0424200	PFD1150C	reticulocyte binding protein homologue 4 (RH4)	null	host cell surface receptor binding	null	apical part of cell	null	null	null
277	PF3D7_0424300	PFD1155W	erythrocyte binding antigen-165, pseudogene (EBA165)	null	binding, receptor activity	pathogenesis	integral to membrane	receptor activity	pathogenesis	integral to membrane
277	PF3D7_0503600	PFE0175C	myosin B (MyoB)	null	ATP binding, actin binding, motor activity	null	myosin complex	ATP binding, motor activity	null	myosin complex
277	PF3D7_0507400	PFE0365C	conserved Plasmodium protein, unknown function	null	null	null	cytoplasm	null	null	null
277	PF3D7_0528300	PFE1410C	conserved Plasmodium protein, unknown function	null	metal ion binding	null	cytoplasm, nucleus	null	null	null
277	PF3D7_0613900	PFF0675C	myosin E, putative (myoE)	null	ATP binding, actin binding, motor activity	null	myosin complex	ATP binding, motor activity	null	myosin complex
277	PF3D7_0903600.1	PFI0175W	conserved Plasmodium protein, unknown function	null	ATP binding, actin binding, calmodulin binding, motor activity	null	cytoplasm, myosin complex	null	null	null
277	PF3D7_0903600.2	PFI0175W	conserved Plasmodium protein, unknown function	null	ATP binding, actin binding, calmodulin binding, motor activity	null	cytoplasm, myosin complex	null	null	null
277	PF3D7_1209400	PFL0470W	conserved Plasmodium protein, unknown function	null	null	null	cytoplasm, nucleus	protein binding	null	null
277	PF3D7_1231200	PFL1505C	conserved Plasmodium protein, unknown function	null	ATP binding	null	null	null	null	null
277	PF3D7_1252400	PFL2520W	reticulocyte binding protein homologue 3, pseudogene (RH3)	null	null	null	null	null	null	null
277	PF3D7_1301600	MAL13P1.60	erythrocyte binding antigen-140 (EBA140)	null	host cell surface receptor binding, receptor activity	cell-cell adhesion, pathogenesis	integral to membrane, microneme	receptor activity	pathogenesis	integral to membrane
270	PF3D7_0216700.1	PFB0765W	conserved Plasmodium protein, unknown function	null	ATP binding, actin binding, calmodulin binding, motor activity	null	cytoplasm, myosin complex	null	null	null
270	PF3D7_0216700.2	PFB0765W	conserved Plasmodium protein, unknown function	null	ATP binding, actin binding, calmodulin binding, motor activity	null	cytoplasm, myosin complex	null	null	null
270	PF3D7_0217500	PFB0815W	calcium-dependent protein kinase 1 (CDPK1)	2.7.11.1 (Non-specific serine/threonine protein kinase); 2.7.11.17 (Calcium/calmodulin-dependent protein kinase)	ATP binding, calcium ion binding, calcium-dependent protein serine/threonine kinase activity, protein serine/threonine kinase activity, protein tyrosine kinase activity	protein phosphorylation	null	ATP binding, calcium ion binding, protein kinase activity, protein tyrosine kinase activity	protein phosphorylation	null
270	PF3D7_0423400	PFD1105W	asparagine-rich protein (AARP)	null	null	cell-cell adhesion	integral to membrane, rhoptry	null	null	null
270	PF3D7_0607200	PFF0355C	RING zinc finger protein, putative	null	protein binding, zinc ion binding	null	integral to membrane, membrane	protein binding, zinc ion binding	null	null
270	PF3D7_0704500	MAL7P1.18	serine/threonine protein kinase, putative	2.7.11.1 (Non-specific serine/threonine protein kinase)	ATP binding, protein serine/threonine kinase activity, protein tyrosine kinase activity	protein phosphorylation	null	ATP binding, protein kinase activity, protein tyrosine kinase activity	protein phosphorylation	null
270	PF3D7_0707300	MAL7P1.208	rhoptry-associated membrane antigen (RAMA)	null	null	attachment of GPI anchor to protein, cell-cell adhesion	membrane raft, rhoptry, symbiont-containing vacuole	null	null	null
270	PF3D7_0722200	MAL7P1.119	rhoptry-associated leucine zipper-like protein 1 (RALP1)	null	protein binding	null	rhoptry	null	null	null
270	PF3D7_0731500	MAL7P1.176	erythrocyte binding antigen-175 (EBA175)	null	host cell surface receptor binding, receptor activity	entry into host cell, pathogenesis	integral to membrane, microneme	receptor activity	pathogenesis	integral to membrane
270	PF3D7_0810900.1	MAL8P1.106	conserved Plasmodium protein, unknown function	null	null	null	cytoplasm	null	null	null
270	PF3D7_0810900.2	MAL8P1.106	conserved Plasmodium protein, unknown function	null	null	null	cytoplasm	null	null	null
270	PF3D7_0914100	PFI0690C	conserved Plasmodium protein, unknown function	null	ATP binding, motor activity, protein binding	null	cytoplasm	null	null	null
270	PF3D7_0930300	PFI1475W	merozoite surface protein 1 (MSP1)	null	null	attachment of GPI anchor to protein, pathogenesis	membrane	null	pathogenesis	membrane
270	PF3D7_1017500	PF10_0170	conserved Plasmodium protein, unknown function	null	null	null	null	null	null	null
270	PF3D7_1018300	PF10_0177	conserved Plasmodium protein, unknown function	3.1.3.16 (Phosphoprotein phosphatase)	aspartic-type endopeptidase activity	proteolysis	null	null	null	null
270	PF3D7_1361400	PF13_0326	actin-depolymerizing factor 2 (ADF2)	null	actin filament binding, actin monomer binding	actin cytoskeleton organization, actin polymerization or depolymerization, cytoplasmic actin-based contraction involved in cell motility	actin cytoskeleton, intracellular	actin binding	null	intracellular
270	PF3D7_1460600	PF14_0578	inner membrane complex protein, putative	null	null	null	inner membrane complex	null	null	null
270	PF3D7_1469200	PF14_0660	shewanella-like protein phosphatase 1, putative (SHLP1)	3.1.3.16 (Phosphoprotein phosphatase)	phosphatase activity	null	apicoplast, endoplasmic reticulum	hydrolase activity	null	null
261	PF3D7_0105300	PFA0260C	cyclase-associated protein, putative (CAP)	null	actin monomer binding, adenylate cyclase binding, protein dimerization activity	cytoskeleton organization	null	actin binding	cytoskeleton organization	null
261	PF3D7_0109000	PFA0440W	photosensitized INA-labeled protein 1, PhIL1, putative	null	null	null	null	null	null	null
261	PF3D7_0109100	PFA0445W	LCCL domain-containing protein (CCp5)	null	null	null	null	null	null	null
261	PF3D7_0506900	PFE0340C	rhomboid protease ROM4 (ROM4)	3.4.21.105 (Rhomboid protease)	peptidase activity, serine-type endopeptidase activity	signal peptide processing	integral to membrane	serine-type endopeptidase activity	null	integral to membrane
261	PF3D7_0508000	PFE0395C	6-cysteine protein (P38)	null	null	attachment of GPI anchor to protein	null	null	null	null
261	PF3D7_0515700	PFE0785C	glideosome-associated protein 40, putative (GAP40)	3.6.3.44 (Xenobiotic-transporting ATPase)	null	null	null	null	null	null
261	PF3D7_0617300	PFF0840W	conserved Plasmodium protein, unknown function	null	4 iron, 4 sulfur cluster binding, electron carrier activity, iron ion binding, molybdenum ion binding, nitrate reductase activity	Mo-molybdopterin cofactor biosynthetic process, nitrate assimilation, oxidation-reduction process, transport	periplasmic space	null	null	null
261	PF3D7_0620700	MAL6P1.218	DnaJ protein, putative	null	heat shock protein binding	null	null	heat shock protein binding	null	null
261	PF3D7_0621100	PFF1020C	conserved Plasmodium protein, unknown function	null	null	null	cytoplasm	null	null	null
261	PF3D7_0703600	MAL7P1.13	conserved Plasmodium protein, unknown function	null	null	null	null	null	null	null
261	PF3D7_0723300	MAL7P1.125	conserved Plasmodium protein, unknown function	null	DNA binding, zinc ion binding	regulation of transcription, DNA-dependent, transcription, DNA-dependent	intracellular, nucleus	null	null	null
261	PF3D7_0725400	MAL7P1.141	conserved Plasmodium protein, unknown function	null	null	null	apicoplast	null	null	null
261	PF3D7_0813100	PF08_0082	conserved Plasmodium protein, unknown function	null	null	null	cytoplasm	null	null	null
261	PF3D7_0822900	PF08_0035	conserved Plasmodium protein, unknown function	null	null	null	nucleus	null	null	null
261	PF3D7_0828600	MAL8P1.13	folate transporter 1 (FT1)	null	folic acid transporter activity	null	integral to membrane, plasma membrane	null	null	null
261	PF3D7_0905400	PFI0265C	high molecular weight rhoptry protein 3 (RhopH3)	null	null	null	rhoptry	null	null	null
261	PF3D7_0905500	PFI0270W	conserved Plasmodium protein, unknown function	null	metal ion binding	transport	integral to membrane, membrane	null	null	null
261	PF3D7_0929400	PFI1445W	high molecular weight rhoptry protein 2 (RhopH2)	null	null	null	rhoptry	null	null	null
261	PF3D7_0931900	PFI1550C	adenylate kinase-like protein 2 (AKLP2)	2.7.4.3 (Adenylate kinase)	null	null	cytosol	null	null	null
261	PF3D7_0934800	PFI1685W	cAMP-dependent protein kinase catalytic subunit (PKAc)	2.7.11.11 (cAMP-dependent protein kinase)	ATP binding, protein serine/threonine kinase activity, protein tyrosine kinase activity	cell differentiation, protein phosphorylation	null	ATP binding, protein kinase activity, protein serine/threonine kinase activity, protein tyrosine kinase activity	protein phosphorylation	null
261	PF3D7_1003400	PF10_0037	conserved Plasmodium protein, unknown function	null	ATP binding, actin binding, calmodulin binding, motor activity	null	membrane, myosin complex	null	null	null
261	PF3D7_1025900	PF10_0254	conserved Plasmodium protein, unknown function	null	ATP binding, actin binding, calmodulin binding, motor activity	null	cytoplasm, membrane, myosin complex	null	null	null
261	PF3D7_1035700	PF10_0348	duffy binding-like merozoite surface protein (DBLMSP)	null	receptor activity	cell-cell adhesion, pathogenesis	cell surface, integral to membrane	receptor activity	pathogenesis	integral to membrane
261	PF3D7_1118700	PF11_0193, PF11_0194	conserved Plasmodium protein, unknown function	null	ATP binding, actin binding, motor activity	null	cytoplasm, myosin complex	null	null	null
261	PF3D7_1145200	PF11_0464	serine/threonine protein kinase, putative	2.7.11.1 (Non-specific serine/threonine protein kinase)	ATP binding, protein binding, protein serine/threonine kinase activity, protein tyrosine kinase activity	protein phosphorylation	apicoplast, cytoplasm, membrane	ATP binding, protein kinase activity, protein tyrosine kinase activity	protein phosphorylation	null
261	PF3D7_1223000	PFL1105C	conserved Plasmodium protein, unknown function	null	nucleotide binding	null	cytoplasm, membrane	null	null	null
261	PF3D7_1238000	PFL1840W	COPI associated protein, putative	null	null	null	integral to membrane, plasma membrane	null	null	null
261	PF3D7_1252100	PFL2505C	rhoptry neck protein 3 (RON3)	null	null	null	rhoptry	null	null	null
261	PF3D7_1329700	MAL13P1.156	conserved Plasmodium protein, unknown function	null	GTP binding, GTPase activity, translation initiation factor activity	translational initiation	cytoplasm, intracellular	null	null	null
261	PF3D7_1358400	MAL13P1.287	conserved Plasmodium protein, unknown function	null	null	null	integral to membrane, plasma membrane	null	null	null
261	PF3D7_1430200	PF14_0281	plasmepsin IX	3.4.23.- (Aspartic endopeptidases.)	aspartic-type endopeptidase activity	proteolysis	null	aspartic-type endopeptidase activity	proteolysis	null
261	PF3D7_1435200	PF14_0333	conserved Plasmodium protein, unknown function	null	null	null	null	null	null	null
261	PF3D7_1435300	PF14_0334	NAD(P)H-dependent glutamate synthase, putative	1.4.1.13 (Glutamate synthase (NADPH)); 1.4.1.14 (Glutamate synthase (NADH)); 1.4.7.1 (Glutamate synthase (ferredoxin))	electron carrier activity, glutamate synthase activity, iron-sulfur cluster binding, oxidoreductase activity, acting on the CH-NH2 group of donors, NAD or NADP as acceptor	glutamate biosynthetic process, nitrogen compound metabolic process, oxidation-reduction process	null	glutamate synthase activity, iron-sulfur cluster binding, oxidoreductase activity	glutamate biosynthetic process, metabolic process, nitrogen compound metabolic process, oxidation-reduction process	null
261	PF3D7_1437300	PF14_0353	conserved Plasmodium protein, unknown function	null	ATP binding	null	cytoplasm	null	null	null
275	PF3D7_0206200	PFB0275W	metabolite/drug transporter, putative	null	null	null	null	null	transmembrane transport	integral to membrane
275	PF3D7_0210600	PFB0475C	conserved Plasmodium protein, unknown function	null	null	null	null	null	null	null
275	PF3D7_0308300	PFC0355C	conserved Plasmodium protein, unknown function	null	ATP binding	null	null	null	null	null
275	PF3D7_0318700	PFC0830W	trophozoite stage antigen	null	null	null	null	null	null	null
275	PF3D7_0321400	PFC0945W	protein kinase, putative	2.7.11.17 (Calcium/calmodulin-dependent protein kinase)	ATP binding, protein kinase activity, protein serine/threonine kinase activity	protein phosphorylation	null	ATP binding, protein kinase activity	protein phosphorylation	null
275	PF3D7_0404000	PFD0195C	conserved Plasmodium protein, unknown function	null	null	null	null	null	null	null
275	PF3D7_0414900	PFD0720W	armadillo-domain containing rhoptry protein (ARO)	null	binding	null	anchored to membrane, rhoptry	binding	null	null
275	PF3D7_0415800	PFD0765W	RING zinc finger protein, putative	null	protein binding, zinc ion binding	null	null	protein binding, zinc ion binding	null	null
275	PF3D7_0423300	PFD1100C	conserved Plasmodium protein, unknown function	null	GTP binding, GTPase activity, translation initiation factor activity	translation, translational initiation	apicoplast, cytoplasm, intracellular	null	null	null
275	PF3D7_0525800	PFE1285W	membrane skeletal protein IMC1-related	null	null	null	inner membrane complex	null	null	null
275	PF3D7_0528400	PFE1415W	cell cycle regulator with zn-finger domain, putative	2.3.1.- (Transferring groups other than amino-acyl groups.)	zinc ion binding	null	null	zinc ion binding	null	null
275	PF3D7_0606200	MAL6P1.65	ubiquitin conjugating enzyme E2, putative	6.3.2.19 (Ubiquitin--protein ligase)	small conjugating protein ligase activity	post-translational protein modification, regulation of protein metabolic process	null	acid-amino acid ligase activity	null	null
275	PF3D7_0630100	MAL6P1.127	conserved Plasmodium protein, unknown function	null	hydrolase activity	null	null	null	null	null
275	PF3D7_0808200	PF08_0108	plasmepsin X	3.4.23.- (Aspartic endopeptidases.); 3.4.23.1 (Pepsin A)	aspartic-type endopeptidase activity	proteolysis	null	aspartic-type endopeptidase activity	proteolysis	null
275	PF3D7_0814600	PF08_0073	conserved Plasmodium protein, unknown function	null	ATP binding, transferase activity	null	null	null	null	null
275	PF3D7_0818100	MAL8P1.70	zinc finger protein, putative	null	nucleic acid binding, zinc ion binding	null	null	nucleic acid binding, zinc ion binding	null	null
275	PF3D7_0911100	PFI0540W	conserved Plasmodium protein, unknown function	null	GTP binding, GTPase activity, translation initiation factor activity	translation, translational initiation	cytoplasm, intracellular	null	null	null
275	PF3D7_0913800	PFI0675W	conserved Plasmodium protein, unknown function	null	null	null	cytoplasm	null	null	null
275	PF3D7_0919200	PFI0940C	PPPDE peptidase, putative	null	null	null	null	null	null	null
275	PF3D7_0919300	PFI0945W	thioredoxin, putative	null	null	null	null	null	null	null
275	PF3D7_1003600	PF10_0039	membrane skeletal protein IMC1-related (ALV5)	null	null	cytoskeleton organization	inner membrane complex, subpellicular network	null	null	null
275	PF3D7_1016000	PF10_0156	conserved Plasmodium protein, unknown function	null	ATP binding, protein binding	null	cytoplasm, plasma membrane	null	null	null
275	PF3D7_1023000	PF10_0223	conserved Plasmodium membrane protein, unknown function	null	ATP binding	null	membrane	null	null	null
275	PF3D7_1028700	PF10_0281	merozoite TRAP-like protein (MTRAP)	null	null	entry into host cell	cell surface, microneme	null	null	null
275	PF3D7_1028900	PF10_0283	conserved Plasmodium protein, unknown function	null	null	null	membrane	null	null	null
275	PF3D7_1030200	PF10_0295	conserved Plasmodium protein, unknown function	null	nucleotide binding	null	cytoplasm, membrane, nucleus	null	null	null
275	PF3D7_1035500	PF10_0346	merozoite surface protein 6 (MSP6)	null	null	entry into host cell	null	null	null	null
275	PF3D7_1036000	PF10_0352	merozoite surface protein (MSP11)	null	null	null	cell surface, extrinsic to membrane	null	null	null
275	PF3D7_1117400	PF11_0180	conserved Plasmodium protein, unknown function	null	null	null	membrane	null	null	null
275	PF3D7_1125700	PF11_0267	kelch protein, putative	null	null	null	null	null	null	null
275	PF3D7_1125800	PF11_0268	kelch protein, putative	null	null	null	null	null	null	null
275	PF3D7_1204900	PFL0245W	probable protein, unknown function	null	null	transport	apicoplast, integral to membrane	null	null	null
275	PF3D7_1218000	PFL0870W	thrombospondin-related apical membrane protein (TRAMP)	null	protease binding	null	Golgi apparatus, cell surface, endoplasmic reticulum, rhoptry	null	null	null
275	PF3D7_1246400	PFL2225W	myosin light chain 1,myosin A tail domain interacting protein (MTIP)	null	null	null	inner membrane complex	null	null	null
275	PF3D7_1250200	PFL2410W	conserved Plasmodium membrane protein, unknown function	null	null	null	apicoplast, integral to membrane, membrane	null	null	membrane
275	PF3D7_1302200	PF13_0012	early transcribed membrane protein 13 (ETRAMP13)	null	null	null	apicoplast	null	null	null
275	PF3D7_1308000	MAL13P1.38	conserved Plasmodium membrane protein, unknown function	null	peptidase activity, protein binding, serine-type endopeptidase activity	proteolysis	integral to membrane, plasma membrane	null	null	null
275	PF3D7_1310700	PF13_0058	conserved Plasmodium protein, unknown function	null	nucleic acid binding	null	null	nucleic acid binding	null	null
275	PF3D7_1328800	PF13_0152	transcriptional regulatory protein sir2a (SIR2A)	2.4.2.30 (NAD(+) ADP-ribosyltransferase); 3.5.1.98 (Histone deacetylase)	DNA binding, NAD+ binding, hydrolase activity, acting on carbon-nitrogen (but not peptide) bonds, in linear amides, zinc ion binding	chromatin silencing, protein deacetylation, regulation of transcription, DNA-dependent, telomere capping	chromatin silencing complex, cytoplasm, nucleus	NAD+ binding	null	null
275	PF3D7_1342600	PF13_0233	myosin A (MyoA)	null	ATP binding, actin binding, motor activity	null	inner membrane complex, myosin complex, pellicle, plasma membrane	ATP binding, motor activity	null	myosin complex
275	PF3D7_1351700	MAL13P1.260	alveolin, putative (ALV6)	null	transferase activity	null	inner membrane complex	null	null	null
275	PF3D7_1356800	MAL13P1.278	serine/threonine protein kinase, putative (ARK3)	2.7.11.1 (Non-specific serine/threonine protein kinase)	ATP binding, protein serine/threonine kinase activity, protein tyrosine kinase activity	protein phosphorylation	cAMP-dependent protein kinase complex	ATP binding, protein kinase activity, protein tyrosine kinase activity	protein phosphorylation	null
275	PF3D7_1371700	MAL13P1.109	serine/threonine protein kinase, FIKK family	null	ATP binding, protein serine/threonine kinase activity	protein phosphorylation	null	ATP binding, protein kinase activity	protein phosphorylation	null
275	PF3D7_1404700	PF14_0044	conserved Plasmodium protein, unknown function	null	null	null	null	null	null	null
275	PF3D7_1423100	PF14_0222	ankyrin, putative	null	null	null	null	protein binding	null	null
275	PF3D7_1435600	PF14_0337	conserved Plasmodium protein, unknown function	null	ATP binding, actin binding, calmodulin binding, motor activity	null	cytoplasm, myosin complex	null	null	null
275	PF3D7_1455300	PF14_0527	conserved Plasmodium protein, unknown function	null	DNA binding, flap endonuclease activity, single-stranded DNA specific 5'-3' exodeoxyribonuclease activity	DNA recombination, mismatch repair, response to DNA damage stimulus	nucleus	null	null	null
279	PF3D7_0210700	PFB0480W	syntaxin, Qa-SNARE family (SYN17)	null	SNAP receptor activity	intracellular protein transport, regulation of vesicle fusion, vesicle-mediated transport	SNARE complex, plasma membrane	protein binding	vesicle-mediated transport	membrane
279	PF3D7_0316000	PFC0700C	conserved Plasmodium protein, unknown function	null	ATP binding	null	null	null	null	null
279	PF3D7_0402200	PFD0100C	surface-associated interspersed protein 4.1 (SURFIN 4.1), pseudogene (SURF4.1)	null	null	null	null	null	null	null
279	PF3D7_0402300	PFD0110W	reticulocyte binding protein homologue 1,normocyte binding protein 1 (RH1)	null	host cell surface receptor binding	cell-cell adhesion	apical complex, rhoptry	null	null	null
279	PF3D7_0530100	PFE1505W	SNARE protein, putative (SYN6)	null	SNAP receptor activity, protein binding	intracellular protein transport, regulation of vesicle fusion, vesicle-mediated transport	SNARE complex	protein binding	null	null
279	PF3D7_0625000.1	MAL6P1.178	sphingomyelin synthase 1, putative (SMS1)	2.7.8.27 (Sphingomyelin synthase)	null	null	null	null	null	null
279	PF3D7_0625000.2	MAL6P1.178	sphingomyelin synthase 1, putative (SMS1)	2.7.8.27 (Sphingomyelin synthase)	null	null	null	null	null	null
279	PF3D7_0628300	MAL6P1.145	choline/ethanolaminephosphotransferase, putative (CEPT)	2.7.8.1 (Ethanolaminephosphotransferase); 2.7.8.2 (Diacylglycerol cholinephosphotransferase)	ethanolaminephosphotransferase activity	lipid metabolic process, phospholipid biosynthetic process	endoplasmic reticulum, integral to membrane, membrane	null	phospholipid biosynthetic process	membrane
279	PF3D7_0828800	PF08_0008	GPI-anchored micronemal antigen (GAMA)	null	host cell surface binding	attachment of GPI anchor to protein	cytoplasm, extrinsic to cell outer membrane, microneme	null	null	null
279	PF3D7_1136900	PF11_0381	subtilisin-like protease 2 (SUB2)	3.4.21.62 (Subtilisin)	serine-type endopeptidase activity, serine-type peptidase activity	protein maturation, proteolysis	integral to membrane, merozoite dense granule, microneme	serine-type endopeptidase activity	proteolysis	null
279	PF3D7_1243400	PFL2085W	conserved Plasmodium protein, unknown function	null	ATP binding	null	cytoplasm	null	null	null
279	PF3D7_1327300	PF13_0161	conserved Plasmodium protein, unknown function	null	ATP binding, actin binding, calmodulin binding, motor activity	null	cytoplasm, myosin complex	null	null	null
279	PF3D7_1331500	PF13_0169	conserved Plasmodium protein, unknown function	null	calcium ion binding, protein binding	null	extracellular region, integral to membrane, membrane	null	null	null
279	PF3D7_1366100	MAL13P1.331	conserved Plasmodium protein, unknown function	null	null	null	null	null	null	null
279	PF3D7_1405700	PF14_0054	conserved protein, unknown function	null	protein binding, zinc ion binding	histone ubiquitination	integral to membrane	protein binding, zinc ion binding	null	null
279	PF3D7_1413700	PF14_0135	conserved Plasmodium protein, unknown function	null	null	null	null	null	null	null
279	PF3D7_1473400	PF14_0703	conserved Plasmodium protein, unknown function	null	ATP binding	null	null	null	null	null
