# Supplementary material for: Transcriptional profiling defines dynamics of parasite tissue sequestration during malaria infection
Source: Genome Med. 2015 Feb 27;7(1):19. doi: 10.1186/s13073-015-0133-7 (PMC4342211; doi:10.1186/s13073-015-0133-7)
Supplement: Additional file 9: Table S4. — q-values for correlations between clusters and clinical parameters. The Simes (positive correlations) and Simes (negative correlations) sheets correspond to Benjamini-Hochberg FDR corrected q-values for one-sided Kruskal-Wallis tests or Fisher transformed Spearman correlation tests in the positive and negative direction, respectively. q-values ≤0.05 are marked in red. [file 13073_2015_133_MOESM9_ESM.xlsx]

## Sheet: Simes (positive correlations)
Cluster	Cluster A	MP	AGE	SEX	TEMP	GLUCONADM	Died	APARASIT	AHCT	AHB	WBC count	PLATELET	FEVERDUR	CONVDUR	BEDNET	HXLA	HXANTIMA	RESPDistress	LACTATE	HIVRESULTS	RETINOPATHY	edema	Hets	Gametocytes.Binary	Gametocytes.Continuous	PULSE	BP	RESP	WT	HT	OPENCSF	LIVER	SPLEEN	FITSONADM	FITSAFT	CC.Abn	PVWM.Abn
Cluster 1	1	0.686098	0.432113	0.777307	0.610089	1	1	0.160937	1	1	0.935352	0.392348	1	1	1	1	1	0.986942	1	1	0.798145	1	0.846017	1	1	0.861829	1	0.991626	1	1	1	0.741443	0.787036	0.330267	1	0.776213	0.948077
Cluster 2	1	1	1	1	0.346762	1	0.87448	1	0.833258	1	1	1	1	0.524184	0.97641	1	0.405728	0.697378	1	1	0.729568	1	1	1	1	0.57981	1	1	1	1	0.267301	1	1	0.683423	1	1	0.856594
Cluster 3	0.598395	1	1	1	1	1	1	0.559643	1	1	1	0.964164	1	1	1	0.656435	1	1	0.33477	0.32622	1	1	0.117386	0.510373	0.25653	1	0.861665	1	1	0.844924	1	1	1	1	1	1	1
Cluster 4	0.633633	0.783244	0.50643	0.771285	0.517949	0.303719	1	0.0389862	0.87448	1	1	1	1	1	0.722844	0.759598	1	0.151699	0.847486	1	0.587928	0.991987	0.280567	1	1	1	1	1	1	0.844924	1	1	1	0.718197	0.89615	0.886756	1
Cluster 5	1	1	1	1	1	1	0.978316	1	1	1	1	0.58695	1	0.807827	1	1	0.333396	0.493229	1	1	1	1	1	0.00970756	0.000209735	1	0.72414	1	1	1	0.94835	1	1	0.181253	1	1	0.610724
Cluster 6	1	0.775002	0.602483	1	0.855114	1	0.972455	0.332589	0.653916	1	1	0.777282	1	0.794079	0.384898	1	0.781151	1	1	1	0.983986	0.235485	1	1	1	0.994991	0.90359	1	1	1	1	1	1	0.47839	1	1	1
Cluster 7	1	1	0.990647	0.697922	0.610536	0.573945	0.384898	0.00457378	0.216037	0.473436	1	1	1	1	0.718197	1	1	0.637417	1	1	0.686533	1	0.472521	0.376731	0.536129	0.616687	0.833646	1	1	1	1	1	1	0.188194	0.951702	0.899084	1
Cluster 8	1	1	0.811779	0.73523	1	1	1	0.00267908	1	1	1	0.635869	1	1	0.449947	0.93338	0.959896	0.490505	0.664614	1	0.160064	1	0.636681	1	0.777282	0.951253	1	1	0.776213	0.807093	1	1	1	0.729635	1	1	0.733967
Cluster 9	1	1	1	0.849999	0.648282	1	0.96146	5.69456e-06	0.213736	0.459768	0.96069	1	0.899084	1	0.994246	1	1	1	1	1	1	1	1	1	1	1	1	1	1	1	1	1	1	1	1	1	0.972687
Cluster 10	1	1	0.787135	1	1	1	0.598395	1	0.93338	1	1	0.977845	1	1	1	0.759556	1	1	1	1	1	0.0603259	1	0.694284	0.93338	1	1	1	1	1	1	0.873298	1	0.620006	1	1	1
Cluster 11	1	1	0.825785	1	0.337123	1	0.935606	0.113448	0.563844	0.624782	1	1	1	0.968984	0.159154	1	0.832034	0.782552	1	1	0.380331	0.742876	1	1	1	1	0.483516	1	1	1	0.863572	0.444045	1	0.307941	0.412023	1	1
Cluster 12	5.11993e-07	0.901827	1	1	1	1	1	0.00666919	1	1	0.558813	0.500527	0.951702	0.563615	1	1	1	1	1	0.741064	0.945523	1	1	1	0.720449	1	1	0.267645	1	1	1	0.887512	1	1	1	1	1
Cluster 13	0.0819269	1	1	1	1	0.255723	1	0.0228222	0.0481395	0.180634	0.754996	0.809791	1	1	0.506401	0.886756	0.87424	1	1	0.791153	1	1	1	0.367092	0.00179032	1	1	0.841438	0.918061	1	1	0.507681	1	1	1	1	1
Cluster 14	1	1	0.807093	1	0.787511	0.573945	0.434351	1	0.968984	1	1	1	1	0.899084	0.370234	1	0.5342	0.504697	0.688529	1	0.0504084	0.807827	1	0.165908	0.787135	1	1	1	1	1	1	1	0.794079	0.825785	1	1	1
Cluster 15	0.0166705	1	1	0.36518	0.68494	0.233449	1	1	1	1	0.776947	0.675202	1	0.524025	0.58695	1	1	0.616687	1	1	0.557522	1	1	0.600782	0.366944	0.854984	0.967919	0.99129	1	1	1	0.810035	0.923827	0.691306	1	0.297454	1
Cluster 16	1	1	0.17217	1	0.424276	1	0.855695	0.285231	1	1	1	1	1	1	0.716617	0.656435	1	0.137568	1	1	0.58695	1	1	1	1	1	1	1	1	1	1	1	1	0.0971406	0.636681	1	1
Cluster 17	1	1	0.183524	1	0.223329	0.411309	0.682782	0.866567	0.898918	1	1	1	1	1	0.59251	0.892693	0.601953	0.142813	1	1	0.454105	0.844924	1	1	1	1	0.89615	1	1	1	1	0.840066	0.802993	0.113448	0.704353	1	1
Cluster 18	1	1	0.259676	1	0.153015	1	1	0.788275	0.847021	1	1	1	1	1	0.565857	0.807093	0.992255	0.102963	1	1	0.442981	1	1	1	1	1	1	1	1	1	1	0.861676	1	0.133098	0.777282	1	1
Cluster 19	0.254807	0.31018	0.420789	0.496314	0.931122	0.376432	1	0.000384587	1	1	1	1	0.936013	1	0.547659	0.439675	1	1	1	1	0.19082	1	0.895284	1	1	1	1	0.989335	1	1	1	1	1	0.604185	0.899084	1	1
Cluster 20	0.00200668	1	1	0.688766	1	0.839091	1	0.958569	1	1	0.637206	0.742876	0.97941	1	1	1	1	1	0.553857	0.522531	1	1	0.915433	0.457536	0.869594	1	1	1	1	1	0.93338	1	1	1	1	0.893636	1
Cluster 21	0.89615	1	1	1	1	1	0.839091	1	1	1	1	1	1	0.898713	1	1	1	0.326687	0.825785	1	0.0138895	1	0.986596	0.721438	0.62339	1	0.98465	1	1	1	1	1	0.662817	0.60302	1	1	0.601027
Cluster 22	1	1	0.639622	0.746092	0.280737	0.0279707	1	5.2934e-06	0.787379	0.915172	1	1	1	1	0.202335	0.724717	1	0.977901	1	1	0.233308	1	0.856594	1	1	1	0.541382	1	1	1	1	1	1	0.466318	0.825785	1	1
Cluster 23	1	1	0.228157	0.971229	0.0819269	1	0.704609	0.00895689	0.623883	0.770455	1	1	1	1	0.461778	0.771935	1	0.0277149	0.87448	1	0.715161	1	1	1	1	1	1	1	1	1	1	1	1	0.142813	0.733512	1	1
Cluster 24	0.807093	1	0.723276	1	1	0.83817	1	1	0.864426	1	1	1	0.868223	1	0.473233	0.763044	0.689352	0.289039	1	0.739313	0.715161	0.983489	0.718197	1	1	1	1	1	1	1	1	1	0.91745	1	1	1	0.325853
Cluster 25	1	1	0.170469	1	0.259764	0.759556	1	0.00710893	0.584762	0.717257	1	1	1	1	0.193698	0.438891	1	0.27681	0.839091	1	0.975057	0.841438	1	1	1	1	0.988048	1	1	1	1	0.877987	1	0.196065	0.454105	1	1
Cluster 26	1	1	0.401216	1	0.0979059	1	1	0.265888	0.787041	1	1	1	1	1	0.457536	0.551763	0.74111	0.184215	1	1	0.442478	1	1	1	1	1	0.862773	1	1	1	1	0.743869	1	0.0368675	0.832906	0.877987	1
Cluster 27	1	1	0.367909	1	0.562248	0.426291	1	0.00043053	0.387095	0.285042	1	1	1	1	0.339779	0.297454	1	0.193698	1	1	0.748034	0.613079	1	1	1	1	1	1	1	1	1	1	1	0.262918	0.788216	1	1
Cluster 28	1	0.856594	0.159194	0.205223	1	0.541382	1	0.00224054	0.972455	1	1	1	1	1	0.716323	0.682782	0.987087	0.142378	1	1	0.548375	1	1	1	1	1	1	1	0.98879	0.528448	1	1	1	0.110662	0.545337	1	1
Cluster 29	1	1	0.357385	0.407502	0.885484	0.202335	0.210018	0.089868	0.334616	0.650388	1	0.983986	1	1	0.782563	1	0.946355	0.303516	1	1	0.294854	0.983664	1	1	1	1	1	1	1	1	1	0.350471	0.722369	0.646476	1	1	1
Cluster 30	1	1	1	1	0.406287	0.617456	0.0697414	0.00171537	0.537715	0.789907	1	1	1	1	0.657538	0.265079	1	0.21833	1	1	1	0.452253	1	0.203101	1	1	1	1	1	1	1	1	1	0.330655	0.884754	1	0.306607
Cluster 31	1	1	0.488843	1	0.60609	0.217025	1	0.441193	0.189641	0.394442	0.284055	1	1	1	0.575158	0.994627	0.79856	0.1363	0.968984	1	0.937335	0.838206	0.861676	0.93338	1	1	1	1	1	1	1	1	1	0.32622	0.716597	0.424276	0.433507
Cluster 32	1	1	1	0.828151	0.505523	0.341258	0.866567	0.00200668	0.459058	0.680346	1	1	1	1	0.59146	0.983489	0.83817	1	0.159194	1	0.686173	1	0.565274	1	1	1	0.841438	1	0.830865	0.846017	1	0.896674	1	0.368837	0.513974	1	1
Cluster 33	1	1	0.935053	0.976292	0.51523	1	1	0	0.590147	0.508013	1	1	1	1	0.804302	0.812113	1	1	0.799511	0.859068	0.423676	0.602483	1	1	1	1	1	1	1	1	1	1	1	0.563435	0.372618	1	1
Cluster 34	1	1	0.302708	1	0.0847569	1	1	0.79856	0.569239	0.87448	1	1	1	1	0.412454	0.785206	0.888765	0.307941	1	1	0.713808	1	1	1	1	1	0.759729	1	1	1	1	1	0.859068	0.575158	0.706329	1	0.454105
Cluster 35	0.646174	1	1	1	1	1	0.636681	1	1	1	0.326687	0.240604	1	0.820883	1	1	0.955333	1	1	0.604656	1	1	1	0.00313544	7.9393e-06	1	1	1	1	1	1	1	0.983106	1	1	1	0.436244
Cluster 36	1	1	1	1	0.483263	1	0.475159	0.0841862	1	1	1	1	1	0.881221	0.81754	1	0.418859	0.686098	1	1	0.0858615	0.79962	1	0.23437	0.315559	1	0.889438	1	1	1	0.89615	0.886756	1	0.119033	0.841438	1	1
Cluster 37	1	1	0.220746	1	0.155938	0.224202	1	0.20734	0.391909	0.722369	1	1	1	1	0.236407	0.993082	1	0.313737	0.491539	1	0.328317	1	0.830154	1	1	1	1	1	1	1	1	1	1	0.343186	0.60302	1	1
Cluster 38	0.00176165	1	1	0.825785	1	0.474861	0.879895	0.000135252	0.923565	0.862019	0.700657	1	0.26683	1	0.293994	0.449947	1	0.809223	1	0.565857	0.424276	0.901396	0.787135	0.467232	1	1	1	1	1	1	1	0.505549	1	0.79588	0.642939	1	1
Cluster 39	1	1	1	1	0.93338	0.862225	1	5.10564e-07	0.840066	0.788216	1	1	1	1	0.783997	0.331497	1	1	0.616687	0.483516	1	1	0.30371	1	0.153015	1	1	1	1	1	1	1	1	1	0.652778	1	1
Cluster 40	1.81016e-09	0.298335	1	0.795707	1	0.645983	1	0.223502	1	1	0.774912	0.468267	0.831117	0.646392	1	1	1	1	0.899779	0.315559	1	1	1	1	0.288921	1	1	0.646548	1	1	1	1	1	1	1	1	1
Cluster 41	0.121635	1	1	0.00409827	1	0.750391	1	0.602483	1	1	1	1	0.693182	0.842651	0.900554	1	1	1	1	1	0.096243	1	1	1	1	1	1	1	1	1	1	1	0.657538	0.840066	1	1	1
Cluster 42	0.000184871	1	0.522316	0.62621	0.325826	0.844497	1	0.00242425	1	1	1	1	1	1	0.776947	0.932241	1	1	0.0979059	0.806132	1	1	1	1	1	1	1	1	1	1	1	1	0.820883	1	1	1	1
Cluster 43	7.08704e-08	1	1	0.994096	1	0.616687	1	1	1	1	0.563615	0.265427	1	0.530213	1	1	1	1	1	0.331991	1	1	1	1	0.20734	1	1	0.952223	1	1	1	1	0.977454	1	1	1	1
Cluster 44	1	0.799203	0.869594	1	1	0.293641	1	0.259764	0.502129	0.796855	1	1	1	0.903402	1	1	0.846155	1	0.520511	0.91178	1	1	0.767452	1	0.395424	1	1	1	0.812496	1	1	1	1	1	1	1	1
Cluster 45	1	1	0.346521	1	0.193698	1	1	0.21854	0.717302	1	1	1	1	1	0.159874	0.467232	0.831117	0.31506	0.900222	1	0.796855	0.972455	1	1	1	1	1	1	1	1	1	1	1	0.212183	0.483207	1	1
Cluster 46	0.0869007	1	1	0.997592	1	0.327928	1	0.0317466	0.740429	0.437036	0.377553	0.460715	0.844497	1	0.735793	0.739744	1	1	0.524184	0.591093	1	1	0.178751	0.196913	0.454105	1	1	0.623402	1	1	1	0.994546	1	1	1	1	1
Cluster 47	0.807827	0.979159	0.412136	0.859068	0.839091	0.307941	1	1.34213e-05	0.686173	0.833258	1	1	1	1	0.0889855	0.618591	1	1	0.822269	1	1	0.96146	0.981161	1	1	1	1	1	1	1	1	1	1	0.646548	0.350578	1	1
Cluster 48	0.114615	1	1	1	1	1	0.616687	1	1	1	0.217104	0.0289953	1	0.575158	1	1	1	0.935352	1	1	0.887512	1	1	0.851056	0.385598	0.103499	0.988644	1	1	1	0.884754	1	0.499599	1	1	1	0.841438
Cluster 49	0.844924	1	1	1	1	0.87448	0.984842	1	1	1	1	0.777307	1	1	1	1	1	0.859646	1	1	1	1	0.888154	0.00461097	0.000387331	1	0.467296	1	1	1	1	1	1	0.48752	1	1	0.937727
Cluster 50	6.97648e-11	1	1	0.637579	1	1	1	1	1	1	0.629143	0.367909	0.886756	0.884754	1	1	1	1	1	0.132485	1	1	0.935267	0.901811	0.00409827	1	1	0.616687	1	1	1	1	1	1	1	1	1
Cluster 51	0.0819269	0.684917	1	0.251099	1	0.401893	1	0.0007965	1	1	0.890781	1	0.375709	1	1	0.415044	1	0.833258	1	1	1	0.337123	0.690201	0.618591	1	1	1	1	0.8881	1	1	1	1	1	0.570777	1	1
Cluster 52	1	1	0.479838	0.486218	0.0504084	1	1	2.20127e-05	0.656652	0.601525	1	1	1	1	0.278074	0.492051	1	0.0971406	0.163326	1	0.309392	1	0.825785	1	1	1	1	1	1	1	1	1	1	0.392918	0.718018	1	1
Cluster 53	2.16098e-05	0.58695	0.886756	1	0.384898	0.951702	1	0.12079	0.27526	0.398122	0.934852	0.507681	0.602134	0.870356	0.0354801	0.64831	1	0.917311	0.745951	0.647999	0.780118	0.87716	1	1	0.11415	0.724717	1	1	1	1	1	1	1	0.776213	0.983489	1	1
Cluster 54	1	1	1	1	0.541618	0.190808	0.861676	0.00831906	0.739313	0.850917	1	1	1	1	0.332589	0.588598	0.716323	0.193698	0.653668	0.844924	1	0.801528	0.921904	1	1	1	1	1	1	1	1	1	1	0.426484	0.8832	1	1
Cluster 55	0.132617	1	1	0.500527	0.664614	0.264048	1	0.00233323	0.420789	0.302708	1	0.788275	1	1	0.877987	0.760951	1	1	1	0.616687	1	0.800954	1	1	0.0853052	1	1	1	1	1	1	1	0.635869	1	0.93338	1	1
Cluster 56	1	0.665512	0.664614	1	0.745961	0.738794	0.479838	0.653916	1	1	1	1	1	1	0.798105	0.368837	0.601264	0.181178	1	1	1	0.461553	1	0.565857	1	1	0.868036	1	1	1	0.684917	0.770027	0.570777	0.368837	1	1	0.860929
Cluster 57	1	1	1	1	0.189641	1	0.806132	0.020403	0.444045	0.574754	0.128694	1	0.546493	0.200863	0.594688	0.90359	0.909628	1	1	1	0.196563	0.832059	1	1	1	0.936076	0.967919	1	0.383123	1	1	1	1	0.64831	0.339779	1	0.688766
Cluster 58	1	1	0.402339	1	0.545337	0.420789	1	0.000320913	0.745695	0.991987	1	1	1	1	0.262918	0.839091	0.586208	0.39864	0.966228	1	0.687103	0.717302	1	1	1	1	0.935053	1	1	1	1	1	1	0.259439	0.616687	1	1
Cluster 59	0.867843	1	1	1	0.0414445	0.844497	1	0	0.259617	0.297454	1	1	1	1	0.334879	0.748034	1	0.646392	0.569129	1	1	1	0.573342	1	1	1	1	1	1	1	1	1	1	0.78133	0.753579	1	1
Cluster 60	0.664614	1	0.642939	0.861676	0.21833	0.443218	1	4.79748e-06	0.697922	0.799511	1	1	1	1	0.246594	0.520554	1	0.646392	0.309381	1	0.568496	1	1	1	1	1	1	1	1	1	1	1	1	0.863764	0.738794	1	1
Cluster 61	4.91776e-07	1	1	0.298994	1	0.553857	1	6.13201e-05	0.617456	0.665037	0.745695	0.213736	0.968984	1	0.0647017	0.614558	1	1	1	0.100985	1	1	1	1	0.489758	1	1	1	1	1	1	1	1	1	1	1	1
Cluster 62	0.239074	0.607906	1	0.936076	1	0.866567	1	0.00272887	0.87424	0.988048	0.87448	0.393278	0.983252	1	0.984597	0.55262	1	1	1	0.149739	1	1	0.272431	0.87448	0.6311	1	1	1	1	1	1	1	1	0.886553	0.851056	0.759843	1
Cluster 63	0.600782	1	1	1	0.867843	1	1	0	0.688766	0.441193	1	0.79856	1	1	0.794096	0.657145	0.744365	1	1	1	0.997327	0.602483	0.85981	1	1	1	1	1	1	1	1	0.530669	1	0.717302	0.531762	1	1
Cluster 64	1	1	0.300538	1	0.472521	1	1	0.000274612	0.604185	0.445094	1	1	1	1	0.681264	0.325853	1	0.642939	0.434933	1	0.134003	1	0.345845	1	1	1	1	1	0.915433	1	1	1	1	0.386781	0.865073	1	1
Cluster 65	0.515919	0.87448	1	1	0.68861	0.741443	0.0110503	1	1	1	1	1	1	0.604074	0.296178	1	0.585839	0.770455	0.395424	0.989335	1	1	0.783244	1	0.98879	1	1	1	1	0.851554	1	1	1	1	0.759556	1	1
Cluster 66	1	1	0.259556	0.886756	0.424888	0.305278	1	3.18705e-05	0.580807	0.656435	1	1	1	1	0.296185	0.303516	1	0.532393	0.517233	1	1	1	0.163326	1	1	1	1	1	1	1	1	1	1	0.739313	0.716323	0.982605	1
Cluster 67	1	1	1	1	0.999394	1	0.333989	1	1	1	0.456836	1	1	1	1	1	0.460715	0.642245	1	1	1	1	1	0.00457378	0.166747	1	1	1	1	1	1	1	0.675557	0.549197	1	1	0.664614
Cluster 68	0.664614	1	0.688766	0.688529	0.415044	0.844497	1	0.0191922	1	1	1	1	1	0.968984	0.713808	0.93338	1	0.988048	0.162749	1	0.580858	1	0.293994	1	1	0.563615	1	1	0.706407	1	1	1	1	1	0.774637	0.481014	1
Cluster 69	1	1	1	0.983252	0.545337	1	0.564876	1	1	1	1	1	1	0.707337	0.769931	1	0.825785	0.123393	0.664614	1	0.595606	1	1	0.133098	1	0.861676	0.697922	1	1	1	0.673901	0.49396	0.541618	0.783997	0.811076	1	1
Cluster 70	1	1	0.656435	0.341258	0.983252	0.431268	1	9.61995e-07	0.74225	0.788216	1	1	1	1	0.851056	0.601264	1	1	0.767532	1	1	0.896933	0.830154	1	1	1	1	1	1	1	1	1	1	1	0.971378	1	1
Cluster 71	1	0.854974	0.615062	1	0.320096	0.15987	1	1.09034e-06	0.258791	0.25653	1	1	1	1	0.230203	0.585962	1	0.844497	0.232876	1	1	0.865564	0.997327	1	1	1	1	1	0.988048	1	1	1	1	0.66082	0.172903	0.899084	1
Cluster 72	1	1	1	1	0.442557	0.493229	0.458364	0.000107095	0.269334	0.204742	1	1	1	1	0.202335	0.718018	0.430934	0.751575	0.776213	0.904584	0.688766	0.238391	1	1	1	1	1	1	0.866664	1	1	1	1	0.260556	0.591927	1	1
Cluster 73	1	1	0.475159	1	0.184554	0.411309	0.950447	0.0007965	0.259764	0.687524	1	1	1	1	0.100985	0.148724	0.656435	0.32622	0.472521	1	0.983252	0.78133	1	1	1	1	1	1	1	1	1	0.688529	1	0.389853	0.382002	1	1
Cluster 74	4.48048e-05	1	1	1	0.675268	1	1	0.786499	1	1	0.575158	0.893636	1	0.688766	1	1	1	1	0.812496	1	1	1	1	1	0.844918	0.376432	1	0.812113	1	1	0.922146	1	0.93338	1	1	1	1
Cluster 75	0.00100615	1	1	0.976062	1	0.799869	1	1.11902e-05	1	1	0.66138	0.67815	0.87716	1	1	1	1	1	1	0.444045	0.850914	0.825785	1	1	1	0.571385	1	0.532504	1	1	1	1	1	1	1	1	1
Cluster 76	1	0.806035	0.571385	0.899084	0.392925	0.0504084	1	0.000321893	0.593164	0.697922	1	1	1	1	0.452253	0.623544	0.591927	0.745475	1	1	0.839091	0.203101	1	1	1	1	1	1	1	1	1	1	0.901811	0.353159	0.812496	1	1
Cluster 77	0.293994	1	1	1	0.650337	0.212898	0.884754	6.4629e-07	0.776213	0.700152	1	1	1	1	0.635912	0.817353	1	1	0.422957	1	1	0.422957	0.800954	1	0.877987	1	1	1	1	1	1	1	1	1	0.951702	1	1
Cluster 78	1	1	0.681369	1	0.671808	0.0666714	0.941016	6.92965e-06	0.629653	0.499599	1	1	1	1	0.377553	0.424276	0.842651	0.563615	0.205223	1	1	0.529824	0.485906	0.642939	1	1	1	1	1	1	1	0.549051	1	0.637803	0.354884	1	1
Cluster 79	1	0.371187	0.507681	0.415044	0.383924	0.126009	1	0.0037531	0.205223	0.432959	1	1	1	1	0.320119	0.688529	0.984842	0.0919043	0.545483	1	0.972455	0.642939	0.285042	1	1	1	1	1	1	1	1	1	1	0.472837	0.789372	1	1
Cluster 80	1.23642e-06	1	1	0.592518	1	0.952381	1	0.10449	1	1	0.590582	0.85524	0.884754	0.968984	1	0.840066	0.868223	1	1	0.0775079	0.537622	1	0.336869	0.61905	0.0369002	1	1	0.717302	1	1	1	1	1	1	1	1	1
Cluster 81	0.00543369	1	1	0.777307	1	0.479838	1	1	0.420789	0.505523	1	0.653728	1	0.605109	1	1	1	1	1	0.882782	1	0.724828	1	0.162352	0.0134468	1	1	0.809191	1	1	0.94835	1	1	1	1	1	0.830154
Cluster 82	0.00369568	1	0.976062	1	0.288913	0.665512	1	9.12742e-06	0.00939119	0.0685375	0.602134	1	0.598402	1	0.133098	0.357199	1	0.434933	0.968984	0.0630979	1	1	0.443488	1	1	1	1	1	1	1	1	1	1	0.659444	0.664614	1	1
Cluster 83	1	1	0.746982	0.96757	0.517233	1	0.601525	1	0.73275	0.844924	1	1	1	0.883552	0.825785	0.964164	0.34264	0.160937	1	1	0.350471	0.997327	0.964164	1	1	1	0.761019	1	0.541618	0.483263	1	1	0.957172	0.117539	1	1	0.776213
Cluster 84	1	1	1	1	0.452253	1	1	0.00983265	0.616687	0.726864	1	1	1	0.418925	0.798901	0.870356	0.680595	1	1	1	0.617463	1	1	1	1	1	0.960924	1	1	1	0.898713	0.783244	1	0.444045	1	1	1
Cluster 85	0.153462	0.616687	1	0.641313	0.207495	0.024952	1	0.000266767	0.745695	0.733771	0.298472	0.297454	1	1	0.446359	0.708846	1	1	0.899779	0.00380552	1	0.682898	1	1	0.0481395	1	1	0.60302	1	1	1	1	1	1	0.61905	1	1
Cluster 86	1.21812e-06	1	1	1	0.691306	0.315084	1	9.28096e-09	1	0.637333	0.494893	0.93338	1	1	1	0.423768	1	1	1	0.386687	1	0.94835	0.27811	0.475159	0.0128209	1	1	0.988048	1	1	1	1	1	1	1	1	1
Cluster 87	1	1	1	1	0.441193	1	0.507537	1	1	1	1	1	1	0.807093	0.806132	1	0.522436	0.492051	1	1	0.664614	1	1	1	1	1	0.782563	1	1	1	1	1	1	0.531762	1	0.820883	0.573531
Cluster 88	0.000146075	1	1	0.77892	1	0.162352	1	0.000209965	0.526602	0.32622	0.637417	0.727201	1	1	0.0853052	1	1	1	0.776213	0.417313	1	1	0.948077	1	0.932094	1	1	1	1	1	1	1	1	1	1	1	1
Cluster 89	9.80225e-06	1	1	1	1	0.653916	1	1.62526e-06	0.664614	0.616687	0.897149	0.989507	0.983489	1	0.651805	0.212183	1	1	0.350471	0.349094	1	0.543557	0.350471	0.0869007	0.100985	1	1	0.899084	1	1	1	1	1	1	1	1	1
Cluster 90	9.47849e-10	1	1	0.844497	1	1	1	1	1	1	0.673901	0.475159	1	0.629143	1	1	1	1	1	0.602483	1	1	1	1	0.321205	1	1	0.665381	1	1	1	1	1	1	1	1	1
Cluster 91	0.112454	1	1	0.562248	0.525997	0.636681	1	1	0.988048	0.98879	1	0.441193	1	1	0.977454	1	1	1	0.175263	1	1	1	1	1	1	0.760951	1	1	1	1	1	1	1	1	1	0.948077	1
Cluster 92	1.11092e-09	1	1	1	1	1	1	1	1	1	0.777982	0.571119	0.959584	0.869378	1	1	1	1	1	0.296153	1	1	1	1	0.401468	1	1	0.424888	1	1	1	1	1	1	1	1	1
Cluster 93	2.28221e-05	0.90359	1	1	1	0.887512	1	0.711695	1	1	0.501147	0.0878235	1	1	1	1	1	1	1	0.18417	1	1	1	0.957639	0.00684032	0.812328	1	0.334616	1	1	1	1	1	1	1	1	1
Cluster 94	9.94175e-05	1	1	1	1	0.542292	1	0.00362628	0.958569	1	0.899084	0.40693	0.844497	0.444045	1	1	1	1	1	0.161711	1	1	0.367909	1	0.313751	1	1	1	1	1	1	1	1	1	1	1	1
Cluster 95	2.03922e-08	1	1	1	1	0.968984	1	1	1	1	0.857355	0.287588	1	0.545337	1	1	1	1	1	0.334848	1	1	1	1	0.301575	0.862225	1	0.492051	1	1	1	1	1	1	1	1	1
Cluster 96	9.26612e-09	0.736688	1	0.577865	1	0.212898	1	0.545337	1	1	0.733641	0.384898	1	0.826544	1	1	1	1	1	0.209122	1	1	1	1	0.072112	1	1	0.766451	1	1	1	1	1	1	1	1	1
Cluster 97	1	1	1	1	0.0238665	1	1	0.743869	0.738794	0.861676	1	1	1	0.369367	0.606472	1	0.256707	0.624782	1	1	0.818274	0.902345	1	1	1	1	0.682898	1	1	1	1	0.593566	1	0.0853052	1	1	0.851056
Cluster 98	1.61551e-07	1	0.997327	1	1	0.827911	0.474665	0.812328	1	1	0.820883	1	1	0.58695	1	0.830103	1	1	0.362047	0.664625	1	1	1	1	0.79856	1	1	0.93338	1	1	0.948077	1	0.68275	1	1	1	0.524687
Cluster 99	0.073166	1	1	0.642939	1	0.997118	1	0.000129162	0.495756	0.58695	0.665673	0.432502	1	0.346316	1	0.659724	1	1	1	0.745475	1	0.545337	1	1	0.999394	0.900222	1	1	1	1	1	1	1	1	0.339446	0.884754	1
Cluster 100	0.635227	1	1	1	0.260553	1	1	0.000952993	0.515559	0.588598	1	0.893029	1	1	0.851056	1	1	0.859091	0.28569	1	0.773802	1	0.732865	1	1	1	1	1	1	1	1	1	1	1	0.812496	1	1
Cluster 101	6.97648e-11	1	1	0.555467	1	1	1	1	1	1	0.773802	0.56066	0.897845	0.594609	1	1	1	1	1	0.636681	1	1	1	1	0.366944	1	1	0.599912	1	1	1	1	1	1	1	1	1
Cluster 102	1	0.807463	1	1	0.292203	1	0.486016	1	0.576699	1	0.856594	1	1	0.243648	1	1	0.549241	0.972113	1	0.888502	0.851554	0.885484	1	1	1	0.386781	0.656435	1	1	1	1	1	1	1	1	1	0.580807
Cluster 103	1	1	1	1	0.0644847	1	1	0.000629875	0.43661	0.467232	0.841438	1	0.575158	1	0.195218	0.545337	0.586514	0.85981	1	0.844924	0.692697	0.474665	1	0.798145	1	1	0.48752	1	1	1	1	0.590823	1	0.83565	0.893636	1	1
Cluster 104	0.856594	1	1	1	1	0.777982	1	1.09967e-06	0.618591	0.313488	1	1	1	1	0.393478	0.387629	1	0.377553	0.844497	0.520554	1	0.922016	0.522206	1	0.842236	1	1	1	1	1	1	1	1	0.856752	0.612467	1	1
Cluster 105	1	1	0.441855	1	0.110171	0.0382645	1	7.28244e-06	0.367909	0.363162	1	1	1	1	0.260556	0.0781433	1	0.783599	0.716323	0.862225	1	0.850511	0.682912	1	0.616687	1	1	1	1	1	1	1	1	0.780443	0.17008	1	1
Cluster 106	0.041409	1	0.228226	1	0.0191922	0.449947	1	0.00317967	0.400225	0.509916	1	1	1	1	0.137563	0.589522	0.956174	0.363938	0.664614	0.533155	1	0.763044	0.639732	0.593164	0.00461097	1	1	1	1	1	1	1	1	0.532555	0.615831	1	1
Cluster 107	0.00136158	1	1	1	1	0.988048	1	1	1	1	0.298335	0.114615	1	0.585962	1	1	0.83614	0.844155	1	0.725008	1	1	1	0.275984	0.313737	0.646392	1	1	1	1	1	1	0.481014	1	1	1	1
Cluster 108	2.51963e-08	1	1	1	1	0.991626	1	0.00684032	1	0.856942	0.649719	0.328851	1	1	1	1	1	1	0.354351	0.2152	1	0.844497	0.951702	0.944679	0.0699931	1	1	0.656435	1	1	1	1	1	1	1	1	1
Cluster 109	2.85881e-07	1	1	0.901661	0.952688	1	1	1	1	1	0.418925	0.726963	1	0.749828	1	1	1	1	0.545337	0.619083	1	1	1	1	1	0.228226	1	0.349786	1	1	0.841481	1	0.746982	1	0.483748	1	1
Cluster 110	5.4695e-05	1	1	0.51523	1	1	1	1	1	1	0.616687	0.237492	1	0.915433	1	1	1	1	1	0.392382	1	1	0.532504	1	0.0191922	1	1	0.629143	1	1	1	1	1	1	1	1	1
Cluster 111	5.24224e-08	1	1	0.595243	1	0.175263	1	0.158485	1	1	0.623834	0.305618	0.415044	0.790471	1	1	1	1	1	0.218783	1	1	1	1	0.461298	1	1	0.533005	1	1	1	1	1	1	1	1	1
Cluster 112	0.648019	1	1	0.444045	0.703722	0.325853	1	3.21e-07	0.116162	0.230763	1	1	0.817353	1	0.164455	0.713808	1	0.74111	0.661469	1	1	0.97941	0.264903	1	1	1	1	1	1	1	1	1	1	1	0.829342	1	1
Cluster 113	0.315121	1	1	0.914812	1	0.558813	1	0.0384344	1	1	1	0.66138	0.616687	0.565857	1	1	0.860389	1	1	0.719706	0.899084	1	1	0.874722	0.21758	0.259556	1	1	1	1	1	1	1	1	1	1	1
Cluster 114	0.0270017	1	1	0.994963	0.994991	0.444045	0.835026	1	0.957639	0.983986	0.883384	0.635912	0.944444	1	1	1	0.582699	1	0.126738	0.239074	1	1	0.745475	1	0.626581	1	1	1	1	1	1	1	1	1	1	1	1
Cluster 115	1	1	1	0.795707	0.788216	1	1	4.23847e-06	0.59156	0.613727	1	1	0.444045	1	1	0.87448	1	1	0.788216	1	1	0.735793	1	1	1	1	1	1	1	1	1	1	1	1	0.889438	0.743869	1
Cluster 116	1.81016e-09	1	1	1	1	1	1	0.305278	1	1	0.384898	0.3027	0.93338	0.0686866	1	1	1	1	1	0.121753	1	1	1	0.299793	0.000233395	0.946355	1	0.649608	1	1	1	1	1	1	1	1	1
Cluster 117	3.39675e-05	1	1	0.367822	0.738794	0.112004	1	0.00349577	0.833646	0.743898	0.541618	0.255209	1	1	1	1	1	1	0.8832	0.218651	1	1	0.681264	0.887512	0.00983265	1	1	0.298659	1	1	1	1	1	1	1	1	1
Cluster 118	1.11092e-09	1	1	0.288921	1	0.776213	1	1	1	1	0.577452	0.308794	1	0.570777	1	1	1	1	1	0.384898	1	1	1	0.961224	0.0661177	1	1	0.664614	1	1	1	1	1	1	1	1	1
Cluster 119	0.113448	0.56066	1	0.87448	1	0.345804	1	0.00030323	1	1	0.332519	0.79856	0.723276	1	1	1	1	1	1	0.140761	1	1	0.983489	1	0.673205	1	1	0.9868	1	1	1	0.899084	1	1	0.86998	0.774912	1
Cluster 120	0.954558	0.395424	1	1	1	0.946355	1	2.38299e-06	0.491501	0.558813	0.835026	1	0.25653	1	0.850792	0.637579	1	1	0.981161	1	1	0.675557	1	1	1	1	1	0.964744	1	1	1	1	1	1	0.701399	0.90359	1
Cluster 121	7.66831e-07	1	1	0.378521	1	0.286171	1	0.021029	0.228712	0.21833	0.997955	0.642939	1	1	0.868223	1	1	1	1	0.354353	1	1	1	1	0.296153	1	1	0.720618	1	1	1	1	1	1	1	1	1
Cluster 122	7.08503e-05	1	1	1	1	1	1	0.325853	1	1	1	0.254342	1	0.230203	1	1	1	1	1	0.899084	0.401893	1	1	1	1	1	1	0.716323	1	1	1	1	1	1	1	1	1
Cluster 123	1	1	1	1	0.68394	1	0.664614	1	0.950679	1	0.779505	0.92432	1	0.210018	1	1	0.600254	1	1	1	0.273551	1	1	1	1	0.935053	1	1	1	0.852269	1	1	1	0.887554	1	1	1
Cluster 124	0.00084117	1	1	0.857572	1	1	1	0.400605	1	1	0.26052	0.0317466	0.642939	0.697922	1	1	1	1	1	0.0685375	1	1	1	0.343646	0.0388963	1	1	0.650388	1	1	1	1	1	1	1	1	1
Cluster 125	1	1	0.992072	0.759556	0.616687	0.92963	1	0.000148807	0.0158806	0.0379339	1	1	1	0.371737	0.602134	0.825785	0.820883	1	1	1	1	0.913428	0.857572	1	1	1	1	1	1	0.94835	1	0.833258	1	1	1	1	1
Cluster 126	5.42585e-07	1	1	0.887554	1	0.788275	1	1	1	1	0.620006	0.253697	1	0.656435	1	1	1	1	1	0.0404452	1	1	1	1	0.297454	1	1	0.608841	1	1	1	1	0.614558	1	1	1	1
Cluster 127	4.50176e-07	0.799511	1	0.270766	1	0.293994	1	0.0154843	1	1	0.417387	0.420123	1	0.517213	1	1	1	1	1	0.38224	1	1	1	1	0.229909	1	1	0.869594	1	1	1	1	1	1	1	1	1
Cluster 128	1.68895e-05	1	1	0.259191	1	0.783244	0.193319	0.0270017	0.999394	0.868223	0.976062	0.415044	0.811779	1	0.116162	0.764836	1	1	0.830154	0.160064	1	1	0.602134	1	0.331042	1	1	0.796036	1	1	1	1	1	1	1	1	1
Cluster 129	0.196065	0.951702	1	1	0.983252	0.624782	1	5.49249e-06	0.758973	0.646392	0.983252	0.592165	1	1	0.602134	0.776213	1	1	1	0.142813	1	0.899084	0.782685	1	0.789907	1	1	1	1	1	1	0.863764	1	1	1	1	1
Cluster 130	8.55274e-09	1	1	1	1	1	1	1	1	1	0.343646	0.239881	1	0.794079	1	1	1	1	1	0.264336	1	1	1	1	0.0175279	0.95651	1	0.51656	1	1	1	1	1	1	1	1	1
Cluster 131	0.0986184	1	1	0.681044	0.759556	0.861676	1	0.000321893	0.616687	0.869594	1	1	0.844803	1	0.588598	0.839091	0.984842	1	1	0.885484	0.588598	0.759556	1	1	1	0.385598	1	1	1	1	0.968984	1	1	0.898713	1	1	1
Cluster 132	4.57789e-05	0.949039	1	1	1	1	1	0.665381	1	0.780118	0.357348	0.172814	0.988048	0.927799	1	1	1	1	1	0.152424	1	1	0.656435	1	0.0322039	0.227498	1	0.91161	1	1	1	1	1	1	1	1	1
Cluster 133	1.36042e-06	1	1	0.401216	1	0.0724622	1	0.787135	1	1	0.466318	0.608841	1	0.721438	1	1	1	1	1	0.21833	1	0.602483	1	0.792108	0.542007	1	1	0.951225	1	1	1	1	1	1	1	1	1
Cluster 134	1	1	1	1	0.496314	1	0.877987	0.0031046	0.656435	1	1	0.315559	1	0.901827	0.983489	1	0.164022	0.637925	1	1	0.545483	0.909854	1	1	1	0.578243	0.988048	1	1	1	0.591382	1	1	0.505523	1	1	1
Cluster 135	0.173594	1	1	1	0.585962	0.899084	0.856594	0.787036	1	1	1	0.497958	1	0.375732	1	1	0.202508	1	1	0.733771	0.686173	1	1	1	1	1	1	1	1	0.652778	0.994246	1	1	1	1	1	1
Cluster 136	0.000362588	1	1	1	1	0.646548	1	1	1	1	0.79856	0.271786	1	0.996115	1	1	1	1	1	0.444045	1	1	1	0.656435	0.0305631	1	1	0.984842	1	1	1	1	1	1	1	1	1
Cluster 137	1.81016e-09	1	1	0.869594	1	0.0305631	1	0.899084	1	1	0.598833	0.329748	0.984842	0.780118	1	1	1	1	1	0.348749	1	1	1	0.313751	0.00373387	1	1	0.531762	1	1	1	1	1	1	1	1	1
Cluster 138	1.52046e-05	0.414849	1	0.935352	1	0.513974	1	0.474665	1	1	1	0.886756	0.817079	1	1	1	1	1	1	0.58695	1	1	1	0.20284	0.00720754	0.846013	1	0.684917	1	1	1	1	1	1	1	1	1
Cluster 139	1	0.650388	1	0.826356	1	1	1	0.004426	1	1	1	1	0.808426	0.90359	1	0.725008	1	1	0.616687	0.759556	0.839091	0.615062	0.782685	1	1	1	1	0.693203	1	1	1	1	1	0.333989	0.113903	0.621541	1
Cluster 140	0.241225	1	1	1	0.877987	1	1	0	0.890781	1	1	0.675268	1	0.870356	1	0.913421	1	1	1	1	0.691306	1	1	1	1	0.168142	1	0.513263	1	1	0.844924	1	1	0.801528	1	1	1
Cluster 141	3.93302e-07	1	1	1	1	1	1	1	1	1	0.994991	0.341258	1	0.291825	1	1	1	1	1	0.324555	1	1	1	1	0.189641	0.346175	1	0.899084	1	1	1	1	1	1	1	1	1
Cluster 142	0.0697414	0.951702	1	0.759556	1	0.799334	1	1	1	1	0.498323	0.505523	1	0.807093	1	1	0.778761	1	0.541618	0.25653	1	0.891376	0.866567	1	0.302928	1	1	1	1	1	1	0.773802	1	1	0.83817	1	1
Cluster 143	1	1	0.578243	1	0.297354	1	1	0.548463	0.732865	0.983986	1	1	1	1	0.562248	1	0.482323	0.873196	1	1	0.370234	0.648282	1	1	1	0.820883	0.680595	1	1	1	0.350071	1	1	0.303719	0.844497	1	1
Cluster 144	0.0595829	1	1	1	1	0.990647	0.753261	1	1	1	0.695755	0.541395	1	0.446359	1	1	0.951702	0.830154	0.901827	1	1	1	1	1	0.496314	0.955333	1	1	1	1	1	0.891277	0.27526	1	1	1	0.994246
Cluster 145	1	1	1	1	0.255723	1	0.975157	0.01115	0.617402	0.801134	1	1	1	1	1	1	0.748034	1	1	0.73275	0.866567	0.732865	1	1	1	0.385598	0.851554	1	1	1	0.610724	1	1	0.514505	1	1	1
Cluster 146	0.00245224	1	1	0.615069	1	1	1	0.291825	1	1	0.423768	0.401893	1	0.588484	1	1	1	1	1	0.494893	0.42892	1	1	1	1	1	1	1	1	1	1	0.782685	1	1	1	0.799511	1
Cluster 147	0.00349577	0.595002	1	0.488843	1	0.297454	1	0.00255746	0.164697	0.475159	0.952013	0.37572	0.900222	1	0.780118	0.955265	1	1	1	0.253697	0.21833	1	0.205223	1	0.344259	1	0.474665	1	1	1	1	1	1	1	1	1	1
Cluster 148	1	1	1	1	0.796855	1	0.366778	1	0.862155	1	1	1	1	1	1	1	0.79856	0.771526	1	1	0.977845	1	1	0.700579	1	1	0.770455	1	1	1	0.72342	1	1	0.565857	1	1	0.665381
Cluster 149	0.515851	1	1	0.355989	0.262918	0.844918	1	1	0.717071	0.743869	1	0.622707	1	0.603514	0.941016	1	0.677023	0.0591914	1	1	0.244291	1	1	1	1	0.362047	0.751651	1	0.994546	0.951702	0.87448	0.459768	1	0.345845	1	1	1
Cluster 150	0.108216	1	1	1	1	0.568772	1	0.000669403	0.475159	0.456739	0.558813	0.986942	1	1	0.280737	0.64773	0.531762	1	1	1	1	0.548776	0.781872	0.108216	0.466318	1	1	1	1	1	1	0.82732	1	1	0.773802	1	1
Cluster 151	1	1	0.452311	1	1	1	0.656435	1	1	1	1	1	1	1	1	0.565857	1	1	1	1	0.79588	1	1	1	0.620006	0.599836	1	1	1	1	1	0.81801	0.809791	0.164012	0.717371	0.883735	1
Cluster 152	6.79609e-06	0.868223	1	1	1	0.830103	1	0.00113595	1	1	0.466758	0.366708	0.37775	1	1	0.733082	1	1	1	0.306607	1	1	1	0.02102	0.00457378	0.787135	1	0.884044	1	1	1	1	1	1	1	1	1
Cluster 153	1	1	1	0.852364	0.296178	0.615478	0.861676	3.95212e-05	0.943295	1	1	0.422957	1	1	0.73275	1	0.214569	1	1	0.8881	0.365923	1	1	1	1	0.272537	1	1	1	0.994991	1	1	1	0.620191	0.94835	0.783244	1
Cluster 154	6.83133e-07	1	1	0.994533	1	1	1	1	1	1	0.46393	0.0262591	0.972113	0.515851	1	1	0.132234	1	1	0.362047	1	1	0.8832	1	0.807827	0.315559	1	0.742977	1	1	1	1	1	1	1	1	1
Cluster 155	1	1	0.989335	1	0.235485	1	1	0.00188354	0.474665	0.763044	1	1	1	1	0.384898	0.899084	0.842651	0.98879	1	1	0.562248	1	1	1	1	1	0.840066	1	1	1	1	1	1	0.452311	1	1	1
Cluster 156	0.0249676	1	1	1	1	0.574086	1	1	1	1	0.565217	0.0118744	1	0.695528	1	1	1	1	0.893636	0.400299	1	1	1	1	0.39864	1	1	1	1	1	1	1	0.949039	1	1	1	0.869594
Cluster 157	0.193319	0.500527	1	0.724276	1	0.675268	1	9.86338e-05	0.777982	0.988048	1	0.738397	0.675557	1	1	0.983712	1	1	0.254342	1	0.562248	1	1	1	0.531589	1	1	0.8527	1	1	1	1	1	1	0.934852	1	1
Cluster 158	0.491586	1	0.951702	0.945707	0.160937	0.734521	0.120956	0.00200668	0.318333	0.37487	1	1	1	1	0.241294	0.568916	0.796855	0.262918	0.629653	1	0.809791	0.624782	1	0.994533	1	1	1	1	1	1	1	0.708077	1	0.825785	0.524687	1	1
Cluster 159	0.00206766	1	1	1	1	1	1	0.00157972	1	1	0.612501	0.155509	0.664614	0.299793	1	1	1	1	1	0.189641	1	1	0.886756	1	0.186917	0.432337	1	0.656435	1	1	1	1	1	1	1	1	1
Cluster 160	0.26683	1	0.58695	0.898713	0.0650543	1	1	1	1	1	1	0.733771	1	1	1	1	1	1	0.915433	1	0.876115	1	1	1	1	0.22249	1	1	1	1	1	1	0.884754	1	0.743869	0.895825	1
Cluster 161	2.00347e-08	1	1	0.565857	1	0.325853	1	1	1	1	0.545483	0.0726061	1	0.392348	1	1	1	1	1	0.570777	1	1	1	1	0.244874	0.84982	1	0.375732	1	1	1	1	1	1	1	1	1
Cluster 162	0.126738	0.757297	1	1	1	0.887512	1	1	1	1	0.40445	0.0689689	1	0.74225	1	1	1	1	1	0.602483	1	1	0.574754	1	0.360911	0.51523	1	1	1	1	1	1	0.545483	1	1	1	1
Cluster 163	0.0556909	0.972455	1	0.704353	1	0.711496	1	0.000362588	1	1	1	1	0.901827	1	1	0.73196	1	1	0.873298	0.120365	1	1	0.639732	1	0.601264	1	1	0.820883	1	1	1	1	1	1	1	1	1
Cluster 164	0.000134628	1	1	0.327729	1	0.585839	1	0.0113274	0.0322039	0.0336351	0.545986	0.563844	1	1	1	1	1	1	1	0.228157	1	1	0.650388	1	0.675268	1	1	0.422308	1	1	1	1	1	1	1	1	1
Cluster 165	0.27368	1	1	0.523285	0.251099	1	1	0.000764523	0.595243	0.877987	1	1	1	0.783244	1	1	1	1	1	0.893636	0.223647	1	1	1	0.415044	0.290627	0.456836	1	1	1	0.804509	1	0.983252	1	1	1	1
Cluster 166	2.03922e-08	0.926058	1	0.844497	1	1	1	0.408279	1	1	0.608841	0.300321	0.917266	1	1	1	1	1	1	0.602483	1	1	1	0.531318	0.00555594	1	1	0.545483	1	1	1	1	1	1	1	1	1
Cluster 167	1	1	1	1	0.801528	0.112454	0.812328	2.20686e-05	0.335366	0.573945	0.675268	1	1	1	0.618591	0.387027	1	0.466318	1	1	0.566665	0.198336	0.788216	1	0.688766	1	1	1	0.979542	1	1	0.422957	1	0.423788	0.798063	0.866567	1
Cluster 168	0.000172158	0.71893	1	0.955265	1	0.529067	1	0.532504	1	1	0.533155	0.505643	0.574163	1	0.867843	0.739313	1	1	0.83614	0.0368675	0.738794	1	0.844924	1	0.38224	1	1	0.616687	1	1	1	0.940148	1	1	1	1	1
Cluster 169	1	1	1	1	0.345845	1	1	0.227498	0.715161	1	1	1	0.618525	0.788275	1	1	0.662306	1	1	1	0.37288	1	1	1	1	0.901827	0.656435	1	0.951702	0.96368	0.889674	1	1	0.479838	1	1	1
Cluster 170	0.187951	1	1	1	0.422957	1	0.850917	0.0145953	0.422957	0.994546	1	1	1	0.839091	0.776445	1	1	1	1	1	0.936238	1	1	0.847101	1	0.812496	1	1	1	1	0.784946	0.968984	1	0.60302	1	1	1
Cluster 171	0.00164068	1	1	1	1	1	1	0.0686866	1	1	1	0.515559	1	0.58695	1	1	1	1	0.787036	1	0.349567	1	1	1	0.0253931	0.591093	1	1	1	1	1	1	1	1	1	1	1
Cluster 172	8.21702e-07	1	1	1	1	1	1	6.43489e-07	0.6535	0.668777	0.709672	0.378049	0.936236	1	0.341258	0.494201	1	1	1	0.239074	1	0.825785	0.327729	0.715161	0.339779	0.853178	1	0.896674	1	1	1	1	1	1	1	0.906396	1
Cluster 173	1	1	0.935053	0.723276	0.577256	0.897365	0.801528	0.1528	0.794079	0.73275	1	1	1	0.737267	0.493427	0.774912	0.628461	0.239881	1	1	0.274046	1	1	1	1	0.787135	0.532504	1	0.899779	0.923436	1	0.593164	1	0.520303	0.953258	1	1
Cluster 174	1	1	0.0909173	0.591708	0.310933	1	1	0.0942681	1	1	1	1	1	1	0.935444	0.829373	1	0.688529	0.721438	1	0.265427	1	1	1	1	0.796855	0.992072	1	1	1	1	1	0.616687	1	0.768695	1	1
Cluster 175	1	1	0.646392	1	0.47079	1	1	0.971229	1	1	1	1	1	0.475294	1	1	1	0.830103	1	1	0.39864	1	1	1	1	0.498256	1	1	1	1	0.97941	1	0.830103	1	0.555467	0.886756	1
Cluster 176	1.33066e-05	1	1	0.876746	1	0.952346	0.94579	0.0451467	1	1	0.569634	0.406122	1	0.315559	1	1	1	1	1	0.943295	1	1	1	1	0.296153	0.419392	1	0.614616	1	1	1	0.387704	0.998297	1	0.910968	1	1
Cluster 177	1	1	1	1	0.590147	1	1	0.93338	1	1	1	1	1	1	0.852802	1	0.729568	1	0.700152	1	0.853178	1	1	0.994421	0.142813	1	0.691273	1	1	1	1	1	1	0.223502	0.988207	1	0.883641
Cluster 178	1	1	1	1	0.718605	1	1	1.65625e-05	0.697922	1	1	1	1	0.68394	0.751519	1	0.745475	1	0.664614	0.868223	0.128541	1	1	1	1	1	0.830103	1	1	1	1	1	1	0.759556	1	1	1
Cluster 179	1.31482e-05	1	1	0.219894	1	1	1	1	1	1	0.92963	0.531762	1	1	1	1	1	1	1	0.475159	1	1	1	1	0.0118285	0.524945	1	0.420863	1	1	1	1	1	1	1	1	1
Cluster 180	0.000274307	1	1	1	0.603226	1	1	0.344259	0.822235	1	1	0.357385	1	0.975057	1	1	1	1	0.604185	1	0.472488	1	0.541618	1	0.568455	0.566377	1	1	1	1	1	0.419392	1	0.994246	1	1	1
Cluster 181	0.0197753	0.862893	0.777307	0.777307	1	0.994421	1	0.00119047	0.941016	0.824644	0.635092	1	1	1	0.132617	0.60945	1	0.667282	0.642939	0.563844	1	0.932241	0.367909	1	1	1	0.63895	0.881221	0.964164	1	0.807093	1	1	0.788216	0.717302	1	1
Cluster 182	0.0869007	1	1	0.982098	0.164699	1	1	0.00626685	1	1	1	0.773802	1	0.688529	0.951702	1	0.423275	1	1	0.757879	0.445094	1	1	1	0.743032	0.636681	0.898918	1	1	1	1	1	1	1	1	1	1
Cluster 183	0.442981	1	1	1	0.935053	1	0.773802	1	1	1	0.122647	0.0454409	1	0.265079	1	1	0.415044	1	1	1	0.854984	1	1	0.938498	0.270609	0.783244	1	1	1	1	1	1	0.74111	1	1	1	1
Cluster 184	1	1	1	0.575158	0.790471	0.420789	1	8.94031e-07	0.520511	0.351527	1	1	1	1	0.447154	0.686899	1	1	0.951702	1	0.0687129	1	0.620191	1	1	1	1	1	1	1	1	1	1	0.444045	0.646548	1	1
Cluster 185	1	0.474665	1	0.776213	0.22249	0.743898	0.296178	0.176961	0.98465	1	1	1	1	1	1	1	0.825785	0.839091	1	1	1	0.385598	1	0.0731122	0.472515	0.616687	1	1	1	1	1	0.833258	1	0.558813	1	1	1
Cluster 186	5.23659e-05	1	1	1	1	0.534648	1	1	1	1	0.117491	0.104075	0.787135	1	1	1	1	1	0.994546	0.194212	1	1	0.993749	0.844918	0.0979059	1	1	1	1	1	1	1	1	1	1	1	0.979398
Cluster 187	0.328861	1	1	1	0.248841	1	1	0.528448	1	1	0.724717	0.900222	0.688529	0.422517	1	0.96368	0.904584	1	1	0.656435	0.825785	1	1	0.590147	0.972455	0.877987	0.778761	0.661315	1	1	0.921362	0.602134	1	1	1	1	1
Cluster 188	0.00706368	0.617204	1	1	0.866567	0.19082	1	0.000107095	0.661799	1	0.64609	0.580807	0.86253	1	1	0.54562	1	1	1	0.0571044	1	1	1	0.570234	0.00518482	1	1	0.924911	1	1	1	1	1	1	1	1	1
Cluster 189	3.62996e-06	1	1	0.749736	1	1	1	1	1	1	1	0.636681	1	0.622107	1	1	1	1	0.604185	0.724717	0.562248	1	1	1	0.0461794	0.230273	1	0.656435	1	1	0.954558	1	0.89615	1	1	1	1
Cluster 190	2.37494e-05	1	1	0.91306	0.0979059	0.871405	1	3.89797e-06	0.548755	0.386541	0.656435	0.340756	1	1	0.90359	1	1	1	1	0.378049	1	0.788436	0.680595	1	0.241345	1	1	0.738794	0.848397	1	1	1	1	1	1	1	1
Cluster 191	1	1	0.840066	0.90359	0.466064	0.182385	1	6.13201e-05	0.666883	0.777282	1	1	1	1	0.0703596	0.501386	1	0.495756	1	1	0.840066	0.60302	0.955756	1	1	1	1	1	1	1	1	0.79856	1	0.297412	0.594609	1	1
Cluster 192	0.376161	1	1	1	0.957864	1	0.422517	1	1	1	0.859135	0.278918	1	0.38886	1	1	1	1	1	1	0.595009	1	1	0.811129	0.533539	0.877987	1	1	1	1	1	0.792108	1	0.886756	1	1	1
Cluster 193	1	1	1	1	0.10531	1	1	2.20127e-05	0.573945	0.844497	1	1	1	1	0.717302	0.982098	0.624782	0.916451	1	1	0.614558	1	1	1	1	1	0.846593	1	1	1	1	1	1	0.255723	1	1	1
Cluster 194	0.0716594	1	1	1	0.578243	1	1	1	1	1	0.356527	0.279023	1	0.528879	1	1	1	0.949039	1	1	1	1	1	0.799203	0.121753	1	1	1	1	1	1	1	0.636681	1	1	1	1
Cluster 195	1	1	1	1	0.21833	1	0.707231	0.10897	0.482323	0.8948	1	1	1	0.839091	1	1	0.278002	0.454105	1	1	0.614558	1	0.812113	1	1	1	0.804302	1	1	0.587003	1	1	1	0.665381	1	0.983986	1
Cluster 196	1	1	1	1	0.32767	1	1	0.000809657	0.827035	0.884754	1	1	1	0.616687	0.296178	0.988048	0.783244	1	1	1	0.00488153	1	1	1	0.866567	0.923565	0.90359	1	1	1	1	0.866151	1	0.531318	1	1	1
Cluster 197	1.11092e-09	1	1	0.949039	1	0.317423	1	0.198026	1	1	0.40445	0.132148	1	0.428635	1	1	1	1	1	0.0971406	1	1	1	0.137568	0.0116807	1	1	0.661469	1	1	1	1	1	1	1	1	1
Cluster 198	4.91776e-07	0.977845	1	1	1	1	1	0.806132	1	1	0.280737	0.108953	0.8881	0.839091	1	1	1	1	1	0.0602015	1	1	1	0.946355	0.0172285	0.968984	1	0.685573	1	1	1	1	1	1	1	1	1
Cluster 199	0.163326	1	1	0.828151	0.833686	0.24651	1	1	1	1	1	0.658353	1	1	1	1	1	0.8832	1	0.807093	1	1	0.452311	0.20734	0.0149249	1	0.799511	1	1	1	1	1	0.883552	0.504049	1	1	1
Cluster 200	1	1	0.994991	1	0.204742	1	0.325826	0.898918	1	1	1	1	1	0.722369	0.777982	0.729171	0.799511	1	1	1	0.235934	1	1	1	1	1	0.312927	1	1	1	1	0.757297	1	0.558813	1	1	1
Cluster 201	0.356527	1	1	1	1	1	1	1	1	1	1	1	1	1	1	1	1	0.999394	1	1	1	1	1	0.548375	0.300538	0.887512	0.901827	0.869594	1	1	0.566665	1	0.807093	0.809223	1	1	1
Cluster 202	1	1	1	1	0.331991	1	0.239406	0.0253861	0.585839	1	1	1	1	1	0.799511	1	0.556171	0.825785	1	1	0.328127	0.743869	1	1	1	1	0.500527	1	1	1	1	1	1	0.328317	1	1	1
Cluster 203	0.386541	1	1	1	0.541382	0.784079	0.988048	1	1	1	0.989335	0.798105	1	0.31659	1	1	0.859091	0.562248	1	0.708846	0.436081	1	1	1	0.788216	0.151626	1	1	1	1	0.864634	1	1	0.548182	1	0.869063	1
Cluster 204	1	0.951225	1	1	0.524184	0.889591	0.941572	0.00310089	0.513974	0.719706	1	1	1	0.990509	0.545337	0.742876	1	0.675268	1	1	0.474665	1	1	0.0703596	0.972455	0.481014	1	0.219894	0.945893	1	1	0.745475	0.79856	0.688529	0.77151	0.93338	1
Cluster 205	0.47079	1	1	1	0.0315939	1	0.779505	0.614558	1	1	0.777982	0.899084	1	0.617204	1	1	0.34689	0.296153	1	1	0.408279	1	1	0.988048	1	0.708812	0.898918	1	1	1	1	1	0.863572	0.531762	1	1	0.936186
Cluster 206	1	1	0.989776	1	0.0386393	0.304304	1	0.189429	0.385611	0.479838	1	1	1	1	0.76403	0.664614	0.63895	0.573922	1	1	0.204996	1	1	1	1	0.988048	0.795707	1	0.91745	0.853528	1	1	1	0.239074	1	1	0.957588
Cluster 207	0.866594	1	1	1	0.425164	0.917611	0.958569	0.387629	0.741443	1	0.989335	0.713808	1	0.142813	0.452253	1	0.20734	0.829505	0.707231	1	0.0979059	0.196077	1	1	1	1	1	1	1	1	1	1	1	0.781866	0.887512	1	1
Cluster 208	0.166983	1	1	0.848397	1	1	1	0.000387319	0.219894	0.412136	1	0.442981	1	0.833646	1	1	1	1	1	0.475159	0.278074	1	0.19082	1	0.9466	0.763888	1	0.78549	1	1	1	0.893636	1	1	1	0.636681	1
Cluster 209	0.337844	0.938629	0.189244	1	0.303516	1	0.935053	0.807093	0.869594	0.933887	1	1	1	1	0.899084	0.853132	1	0.717257	0.420123	1	0.315559	0.533155	1	0.604656	0.646392	1	1	1	1	1	1	1	1	1	0.412403	0.787135	0.832034
Cluster 210	1	1	1	0.485208	0.440153	1	1	0.00327962	0.833686	0.98879	1	1	1	1	0.841438	1	1	0.164699	0.098124	1	0.31506	1	1	1	1	1	0.845596	1	1	1	1	0.945893	1	0.27788	0.862958	1	1
Cluster 211	1	1	0.944444	1	0.649242	0.611859	0.770389	0.021785	0.607906	0.56066	0.877987	1	1	1	0.167934	0.432959	1	0.115497	1	1	0.915433	0.758973	0.630127	0.422957	1	1	0.944444	1	1	1	1	0.473588	1	0.474753	0.593164	0.960924	1
Cluster 212	0.00759036	1	0.787135	1	1	1	1	1	1	1	1	0.515851	1	0.283153	1	1	1	1	1	1	1	1	1	0.262755	0.0433272	0.898713	1	1	1	1	1	1	0.686173	1	1	1	1
Cluster 213	1	1	1	1	0.204024	1	1	0.0104954	0.616687	1	1	1	1	0.649608	0.721438	1	0.777282	0.531448	1	0.901827	0.165908	1	1	1	1	0.817865	0.636681	1	1	1	0.823433	0.675268	1	0.432337	1	1	1
Cluster 214	1.62848e-06	1	1	0.833646	1	1	1	0.494748	1	1	0.77151	0.570777	1	0.139652	1	1	1	1	1	0.57981	1	1	1	1	0.478716	1	1	0.488356	1	1	1	1	0.895284	1	1	1	1
Cluster 215	0.10897	1	0.90359	1	0.637333	0.987087	0.545337	0.053539	0.246594	0.315096	1	1	1	1	1	1	1	0.475159	0.924911	1	0.9868	0.994421	1	0.751363	0.93338	1	1	1	1	1	1	0.829505	1	0.637579	0.972687	1	1
Cluster 216	1	1	1	1	0.338765	1	1	0.711496	1	1	1	1	1	0.382183	1	1	1	0.904802	1	0.955371	0.164699	1	1	0.890654	0.442981	0.983252	0.909628	0.563615	1	1	1	0.796855	1	0.675268	1	1	1
Cluster 217	1	1	0.840066	1	0.098124	1	1	8.24648e-07	0.305618	0.339779	0.653668	1	1	1	0.221688	0.83817	1	0.259676	0.78694	1	1	1	0.964744	0.177641	1	1	1	1	0.686173	1	1	0.833258	1	0.656435	0.807093	0.924134	0.960924
Cluster 218	0.0121543	1	1	1	0.637579	1	0.812113	0.0382645	1	1	1	0.0736237	1	0.738114	1	1	1	0.900222	1	0.562248	0.824644	1	1	1	0.524687	0.93338	1	1	1	1	1	1	0.722369	0.68494	1	1	1
Cluster 219	0.219614	0.972455	0.377553	0.531448	0.611859	0.614558	1	0.000398613	0.334848	0.229797	1	1	1	1	0.367822	0.657538	1	0.877727	0.984842	1	1	1	0.161854	1	1	1	1	1	1	0.960759	1	1	1	0.592018	0.597157	1	1
Cluster 220	0.0044666	1	1	0.802993	1	1	1	1	1	1	0.386408	0.0523356	1	0.841616	1	1	1	1	1	0.332589	1	1	0.381032	0.603067	0.000974003	1	1	0.507681	1	1	1	1	1	1	1	1	1
Cluster 221	1	1	0.680595	1	0.47079	1	1	1	1	1	1	1	1	0.311954	1	1	0.470947	0.164012	1	1	0.112454	1	1	1	1	1	0.413555	1	1	1	0.563615	0.884754	0.788216	0.293427	1	1	1
Cluster 222	1	0.915433	0.884754	1	0.564876	0.205223	1	2.91988e-07	0.475159	0.656435	1	1	1	1	0.74225	0.135544	1	1	1	1	1	0.662468	0.99129	1	1	0.948077	0.988538	1	1	1	1	0.991987	1	0.75401	1	1	1
Cluster 223	1	1	0.83856	0.807093	0.520805	0.793808	0.344259	1	0.510373	0.636681	1	1	1	1	0.208531	0.721438	0.807093	0.846673	1	1	1	0.120234	1	0.172979	1	1	1	1	1	1	1	0.210885	0.470947	0.636681	1	1	1
Cluster 224	1	1	0.812328	1	1	1	1	1	1	1	1	0.96052	1	0.343186	1	1	0.360736	0.602483	1	0.241294	0.0570139	1	1	0.280737	0.578928	0.810035	0.616687	1	1	1	0.682782	0.99129	0.850914	1	1	1	1
Cluster 225	1	1	1	1	0.312927	1	0.742074	1	1	1	1	1	1	0.199419	1	1	0.733512	1	1	1	0.554773	1	1	1	0.988048	1	0.745961	1	1	1	1	1	1	0.611859	1	1	0.716323
Cluster 226	0.0775079	1	0.0847019	1	1	0.618591	1	1	1	1	0.370234	0.25653	1	1	0.827911	1	1	1	1	0.559998	0.241518	0.393827	0.87716	1	0.631555	1	1	1	1	0.945893	1	1	1	1	0.468394	1	1
Cluster 227	7.62841e-05	0.831004	1	1	1	0.716665	1	0.117491	1	1	0.520554	0.154152	1	0.840066	1	1	1	1	1	0.0450172	1	1	0.341258	0.286171	0.00706368	1	1	0.666883	1	1	1	1	1	1	1	0.830154	1
Cluster 228	1.48185e-05	1	1	0.697922	1	0.541382	1	1	1	1	0.541618	0.189641	0.893636	1	1	1	1	1	1	0.0897269	1	1	0.301575	1	0.682898	1	1	0.58695	0.883641	0.510373	1	1	1	1	1	1	0.81801
Cluster 229	0.903825	0.905007	0.477017	0.810884	0.87424	0.123393	1	2.37494e-05	0.585839	0.652778	1	1	1	1	0.196065	0.529221	1	0.959896	1	1	1	0.899779	1	1	1	1	1	1	1	1	1	1	1	0.420789	0.899779	0.706741	1
Cluster 230	0.931122	0.664614	0.994421	1	1	1	0.441193	1.2339e-05	0.957639	1	0.977845	0.722369	1	0.997955	0.972455	1	1	1	1	1	1	1	1	1	0.86998	0.732865	0.83614	1	1	1	0.716665	0.936238	0.653916	1	1	1	1
Cluster 231	0.825785	1	0.618591	1	0.614558	1	1	0.563615	1	1	1	0.562248	1	1	0.773802	1	0.869594	1	1	1	0.30735	1	1	0.119489	1	0.595606	1	0.909854	1	1	1	0.899084	0.935666	0.746092	0.721438	0.372433	1
Cluster 232	1	1	0.196439	1	0.0196693	1	1	0.1528	0.798105	0.783244	1	1	1	1	0.507867	1	1	0.754607	0.384898	1	0.397834	1	1	1	1	0.782747	1	1	1	1	0.382183	1	0.948634	0.604656	0.365923	1	1
Cluster 233	1	0.683423	0.172814	1	0.840066	1	0.613355	3.21062e-05	0.913911	1	1	1	1	1	0.890781	0.411249	1	0.807093	0.987087	1	0.21854	0.79856	1	1	1	1	1	1	1	1	1	0.711496	0.776213	0.212898	0.30477	1	1
Cluster 234	0.665381	1	1	1	0.614558	0.787036	0.781872	1	1	1	1	1	1	0.717257	1	1	1	0.930237	1	1	0.026071	1	1	1	0.972455	1	0.677023	1	1	1	1	1	0.871584	0.693182	1	1	0.976292
Cluster 235	0.0639539	1	0.15987	1	1	1	1	1	1	1	1	0.686098	1	0.68494	1	0.770389	1	0.924545	1	1	0.724717	1	1	0.3027	0.0602015	0.564876	1	1	1	1	0.984597	0.825434	0.497237	0.341258	0.75401	1	1
Cluster 236	1	0.688529	0.79588	1	0.264336	0.365923	0.702878	0.0131131	0.691306	0.840066	1	1	1	1	0.42863	0.386541	1	0.422957	0.624782	1	1	0.472515	0.69026	0.926058	1	1	1	1	1	1	1	0.759556	1	0.280737	0.211895	1	1
Cluster 237	0.32625	1	0.87448	1	0.357385	1	1	1	1	1	0.890781	0.776213	1	0.65297	1	1	1	0.900554	1	1	0.142813	1	1	0.742876	0.467232	0.743869	1	1	1	1	0.724399	0.977845	0.443157	1	1	1	1
Cluster 238	0.00247127	1	1	1	1	1	1	0.602483	1	1	0.923565	0.245923	1	0.214569	1	1	1	1	1	0.243648	1	1	0.872717	1	0.325853	1	1	0.994246	1	1	1	1	0.515559	1	1	1	1
Cluster 239	0.119033	1	1	1	0.342356	1	0.665886	0.296042	0.704683	0.893636	1	0.288542	1	1	0.578954	1	0.434933	0.676935	1	1	0.0254736	0.877987	1	1	1	1	0.780443	1	1	1	1	0.838654	1	0.337123	1	1	1
Cluster 240	0.0315939	1	1	1	1	1	0.872717	1	1	1	0.909854	0.845215	1	0.862225	1	1	0.64199	0.545337	0.830154	0.995713	1	1	1	0.0845574	0.0110555	1	1	1	1	1	1	1	0.919784	1	1	1	0.811779
Cluster 241	1	0.896674	1	1	0.96368	1	0.669098	1	1	1	1	1	1	0.330556	1	1	0.697281	0.718018	1	1	0.296153	1	0.964164	0.00579126	0.0105594	1	0.859068	1	1	1	1	1	1	0.806132	1	1	0.807483
Cluster 242	1	1	1	1	0.852802	1	0.665673	1	1	1	0.580807	0.840066	1	0.325853	1	1	0.689009	0.887512	1	1	0.182385	1	1	1	0.284238	0.834308	0.899084	1	1	1	1	0.665381	0.806035	0.910137	1	1	1
Cluster 243	1	1	1	1	0.400225	1	0.981161	0.909854	0.949039	0.994991	1	1	1	0.627519	1	1	0.879895	0.623502	1	1	0.293994	1	1	0.688529	1	0.842651	0.716323	1	1	1	1	1	0.643038	0.159255	1	0.988048	0.746194
Cluster 244	1	1	1	1	0.400511	1	0.909854	0.0917775	1	1	1	1	1	1	0.642245	1	1	0.642939	1	1	0.405014	1	1	1	1	1	0.563821	1	1	1	1	0.820624	1	0.422957	1	0.201197	0.839091
Cluster 245	1.01322e-06	0.964164	1	1	1	1	1	1	1	1	0.779505	0.288418	1	0.212183	1	1	1	1	1	0.690285	0.73275	1	1	1	0.173147	0.680346	1	0.275563	1	1	1	1	0.812113	1	1	1	1
Cluster 246	0.164012	0.686173	0.945523	1	0.153015	1	1	0.000168219	0.201565	0.0954255	0.400511	0.719706	1	1	0.61916	0.65827	1	1	0.243648	1	1	1	0.799511	0.422957	0.48284	1	0.615831	0.529306	0.884754	0.787135	1	0.688529	1	1	1	1	1
Cluster 247	1	1	0.286171	0.639732	0.00556915	0.529306	1	0.604185	1	1	1	1	1	1	0.853426	1	1	0.494748	0.482542	1	0.130005	1	1	1	1	0.902345	1	1	1	1	1	0.807483	0.639622	0.315096	0.745475	1	1
Cluster 248	0.00488153	0.904584	1	1	1	1	1	1	1	1	0.695755	0.152399	1	0.293427	1	1	1	1	1	1	0.633716	1	1	0.729568	0.0129343	0.357385	1	0.729099	1	1	1	0.835026	0.884048	1	1	0.966973	1
Cluster 249	6.22188e-05	1	1	1	1	0.668805	1	1	1	1	0.783244	0.419591	1	0.302708	1	1	1	1	0.691877	0.616687	1	1	0.637417	1	0.576983	1	1	1	1	0.98879	1	0.933887	1	1	1	1	0.83856
Cluster 250	0.568772	1	1	1	0.0377055	1	0.0482065	1	1	1	1	0.541382	1	0.610089	0.959896	1	0.422957	1	0.467232	1	0.483748	1	1	1	0.844924	1	0.635912	1	1	0.81835	1	0.863572	0.759556	1	1	1	0.944976
Cluster 251	0.866567	0.94835	0.87424	1	0.238558	1	0.515851	0.00200668	0.664614	0.949039	1	1	1	1	0.363402	0.776213	0.680114	1	1	1	1	0.535638	1	0.676008	0.602483	1	0.700152	1	0.936076	1	0.983664	1	1	0.39864	1	1	0.900875
Cluster 252	1	1	1	1	0.0256824	1	0.618591	1	1	1	0.723276	0.649608	1	0.330267	0.902345	1	0.225045	1	1	0.164697	0.902345	1	1	1	1	1	0.614616	1	1	1	1	1	1	0.882928	1	1	1
Cluster 253	0.298994	1	0.675268	1	0.220746	0.0567325	0.330394	0.121971	0.646392	0.877987	0.421796	0.121971	1	0.603582	0.592518	1	0.357199	0.575918	1	1	0.0359652	1	1	0.994246	0.841438	1	1	1	1	1	1	0.688766	0.656435	0.417313	1	1	1
Cluster 254	1	1	1	1	0.0839932	1	0.90359	0.0209165	0.211151	0.344259	1	1	1	1	1	0.74111	1	0.219894	1	1	0.627795	1	1	1	1	0.854974	0.783244	1	1	1	0.972455	1	1	0.533539	0.825785	1	1
Cluster 255	0.000615099	1	1	0.989256	1	1	1	1	1	1	0.420789	0.0385486	1	0.422957	1	1	1	1	1	0.128541	1	1	0.864768	0.401893	0.000820306	1	1	0.890781	1	1	1	1	0.723276	1	1	1	0.828151
Cluster 256	1	1	0.467232	0.869594	0.0113274	0.98879	1	0.100579	0.52038	0.307252	1	1	1	1	0.414348	1	1	1	1	1	0.273966	1	0.793808	1	0.349094	1	1	1	1	1	1	1	1	0.152424	0.881221	0.738794	1
Cluster 257	1	1	0.711695	0.865869	1	1	1	1	1	1	1	1	0.695483	1	1	1	0.624782	0.614558	1	1	0.505523	1	0.331497	0.483083	0.196065	1	1	1	1	0.839302	1	1	0.989335	0.0467121	1	1	1
Cluster 258	0.020403	1	0.776213	1	0.656435	1	1	1	1	1	0.818291	0.693182	1	1	1	1	1	0.787041	1	0.383123	0.212183	1	0.420123	0.883552	0.517309	1	1	1	1	1	1	1	1	0.339779	1	1	0.825785
Cluster 259	0.000994539	0.824644	1	1	1	1	1	0.0953459	1	1	0.618591	0.862225	1	0.348749	1	0.859068	1	1	1	0.631555	0.991611	0.745475	0.926957	0.0464535	0.098124	0.691306	1	0.633633	1	1	1	1	1	1	0.808426	1	1
Cluster 260	1	1	0.332519	1	0.356844	1	0.726963	0.0139462	0.755653	0.716323	1	1	1	1	0.204647	0.545483	0.601141	0.418925	1	1	0.761019	0.752168	1	1	1	1	1	1	0.77892	1	1	0.496314	0.377553	0.545337	0.807827	1	1
Cluster 261	1	1	0.624782	1	0.430934	1	0.946355	0.691306	1	1	1	1	1	1	0.955265	1	1	0.452311	1	1	0.0180798	1	1	0.100985	0.474665	1	0.664614	1	1	1	1	0.990647	0.976062	0.0444337	1	0.474665	1
Cluster 262	1	0.493229	0.884754	1	1	1	0.92963	0.0433272	0.691306	1	1	1	1	1	0.899779	1	1	0.746092	1	1	1	0.569129	1	0.000211854	0.0892195	1	0.743869	1	1	1	1	0.883552	1	0.0427472	1	0.913421	0.697922
Cluster 263	1	1	1	0.994991	1	1	0.86998	0.591382	1	1	1	1	1	1	1	0.794079	1	0.585905	1	1	0.899084	0.957639	0.868223	0.142813	0.515559	1	0.839091	1	1	1	0.825785	0.806002	1	0.073166	1	1	1
Cluster 264	1	1	1	0.198876	0.140761	0.409371	0.601264	0.079985	0.48752	0.688766	1	1	1	1	0.573531	0.727201	0.944679	0.0759267	0.56066	1	1	0.688766	1	1	0.792584	1	1	1	0.971771	1	1	1	1	0.425763	0.787041	1	0.957183
Cluster 265	0.573531	1	1	0.708077	0.977845	0.895551	0.987092	1	1	1	1	0.391275	1	0.899084	1	1	1	0.457767	1	0.776759	0.288921	1	1	1	0.11508	0.437036	1	1	1	1	1	1	0.585784	0.334616	1	0.548755	1
Cluster 266	1	0.726665	1	1	0.422517	1	0.597219	1	1	1	1	1	1	0.213937	1	1	0.807827	0.287216	1	1	0.0569797	1	1	1	0.851056	1	0.617279	1	1	1	1	0.594688	0.325826	0.021554	1	1	1
Cluster 267	0.0668664	1	1	0.983489	1	0.819977	1	1	1	1	0.93338	0.47839	1	1	1	1	1	1	0.852802	0.671043	1	1	0.820883	1	0.298994	1	1	1	1	1	1	1	0.595606	1	1	1	0.562248
Cluster 268	0.0158084	1	1	1	0.134756	1	1	1	0.420863	0.818305	1	0.715161	0.734565	0.711496	0.662772	1	0.833955	0.806132	0.756654	0.787135	0.801516	1	1	1	1	1	0.842651	1	1	1	1	1	1	1	1	1	1
Cluster 269	1	0.422957	0.395424	1	0.00865722	0.446359	0.876875	0.595243	1	1	1	1	1	1	0.562756	0.858029	1	0.401893	0.868913	1	0.405728	1	1	1	1	1	0.917111	1	1	1	1	1	0.899299	0.613629	0.964164	1	1
Cluster 270	1	0.664614	0.319133	1	0.0547884	1	1	1	1	1	1	0.982478	1	0.848018	1	1	1	0.392348	1	1	0.212183	1	1	0.863572	0.844918	0.982098	0.893622	1	1	1	1	1	0.262918	0.707247	1	0.936439	0.820883
Cluster 271	0.137568	1	0.930681	0.178751	1	0.325826	0.27811	0.048946	0.983986	0.960295	0.665381	1	0.934852	1	0.763617	0.352381	0.901827	0.293994	1	1	1	0.494748	0.204647	0.614558	1	1	1	1	1	1	1	0.794079	1	0.473233	0.809223	1	1
Cluster 272	1	1	1	1	0.227665	1	0.866567	0.235297	0.884754	1	1	1	1	0.259764	0.862893	1	1	0.334444	1	1	0.210018	1	1	1	1	1	0.804302	1	1	1	1	0.859068	0.799511	0.344259	1	1	1
Cluster 273	1	0.91943	0.419591	1	0.469808	1	1	1	1	1	1	1	1	1	1	1	1	0.163326	0.683866	1	0.228157	1	1	1	0.675202	1	1	1	1	1	1	0.760152	0.297454	0.0687129	1	0.899084	1
Cluster 274	7.18806e-09	1	1	0.60945	1	1	1	1	1	1	0.842951	0.616687	1	0.365923	1	1	1	1	1	0.356527	1	1	1	1	0.256833	1	1	0.299757	1	1	1	1	0.947414	1	1	1	1
Cluster 275	1	1	0.195218	1	0.299607	1	1	1	1	1	1	1	1	1	1	1	1	0.388455	1	1	0.049984	1	1	0.997327	0.732641	1	0.639732	1	1	1	1	0.777282	0.353229	0.160035	1	0.997592	1
Cluster 276	1	0.617456	1	1	1	0.830129	0.387629	0.343646	1	1	1	1	1	1	1	1	1	0.117491	1	1	1	0.989533	1	0.384898	0.235934	1	1	1	1	1	1	1	0.733771	0.899779	1	1	0.442478
Cluster 277	1	1	1	1	0.433507	1	0.866567	0.15641	1	1	1	1	1	1	0.568455	1	0.869594	0.531448	0.393827	1	0.0129343	1	1	1	1	1	0.656435	1	1	1	1	0.577185	0.779505	0.172814	0.763617	1	1
Cluster 278	1	1	1	1	1	1	0.428635	1	1	1	0.787135	1	1	0.716323	1	0.869594	0.635869	0.717302	1	1	0.664614	0.576242	1	0.73275	0.469482	1	1	1	1	1	1	1	1	1	1	1	0.94835
Cluster 279	0.944444	1	0.781872	0.861676	0.398203	1	1	1.49319e-06	1	1	1	1	1	1	1	1	1	0.895119	0.991987	1	0.432502	0.977845	1	1	1	1	1	0.915059	1	1	1	1	0.862958	0.430768	1	0.961224	1
Cluster 280	1	1	0.249089	1	0.057739	1	1	0.298335	0.293427	0.524086	1	1	1	1	0.249022	0.420789	0.986942	0.21783	0.707247	1	0.763617	0.8881	1	1	1	1	0.983712	1	1	1	1	0.788216	1	0.132617	0.466064	1	1
Cluster 281	4.27835e-07	1	1	0.438891	1	1	1	0.722369	1	1	0.774637	0.661469	1	1	1	1	1	1	1	0.329681	1	1	1	1	1	1	1	0.502868	1	1	1	1	1	1	1	1	1
Cluster 282	0.241294	1	1	1	0.98879	1	0.559331	1	1	1	0.45491	0.442478	0.878146	0.6311	1	1	0.616687	1	1	0.300735	1	0.294229	1	0.898713	0.623402	1	1	1	1	1	1	1	1	1	1	1	0.777982
Cluster 283	1	1	1	1	0.212898	1	0.495209	0.558813	0.280737	0.626944	1	0.866567	1	1	0.887512	1	1	0.776947	1	1	0.513974	0.852802	1	1	0.838537	1	0.505643	1	1	1	1	1	0.859091	0.422957	1	1	0.879729
Cluster 284	0.0464851	1	1	0.700152	1	0.475159	1	1	1	1	1	0.899653	0.58415	1	1	1	1	1	0.918061	0.495209	1	1	0.545337	1	0.584175	1	1	0.900222	0.792584	0.682898	1	1	0.866567	1	1	1	1

## Sheet: Simes (negative correlations)
Cluster	Cluster A	MP	AGE	SEX	TEMP	GLUCONADM	Died	APARASIT	AHCT	AHB	WBC count	PLATELET	FEVERDUR	CONVDUR	BEDNET	HXLA	HXANTIMA	RESPDistress	LACTATE	HIVRESULTS	RETINOPATHY	edema	Hets	Gametocytes.Binary	Gametocytes.Continuous	PULSE	BP	RESP	WT	HT	OPENCSF	LIVER	SPLEEN	FITSONADM	FITSAFT	CC.Abn	PVWM.Abn
Cluster 1	0.284561	1	1	1	1	1	1	1	1	1	1	1	1	1	1	1	1	0.721127	1	0.795578	0.960049	1	1	1	1	1	1	1	0.81405	1	0.87904	0.818644	1	0.579059	1	1	1
Cluster 2	0.0294781	0.619661	1	1	1	0.866027	1	0.393381	1	1	1	1	0.605209	1	1	1	1	1	0.863441	0.750857	0.067834	1	1	0.49954	0.216162	1	1	0.305336	1	1	1	1	1	1	1	0.816415	1
Cluster 3	0.525451	1	1	0.794202	0.818564	1	1	0.00457746	1	1	1	1	0.693699	1	1	1	1	1	1	1	0.970261	1	1	1	1	0.369348	1	1	1	1	0.728841	1	1	0.749507	1	1	1
Cluster 4	4.61648e-05	1	1	1	0.145284	0.990133	1	1	1	1	1	0.678527	1	0.369348	1	1	1	1	1	1	1	1	1	1	0.0712499	0.794202	1	0.794202	1	1	0.897265	1	1	1	1	1	1
Cluster 5	0.351454	0.663246	1	0.64119	1	0.807834	1	0.0142277	0.84055	0.675489	1	0.768482	1	1	1	0.818644	1	1	1	0.159751	1	0.932064	0.861139	1	1	1	1	0.892552	1	0.992551	1	1	1	1	0.790808	1	1
Cluster 6	0.0369	1	1	0.643913	1	0.481389	1	1	1	1	1	0.861944	1	1	1	0.914241	1	1	1	0.784778	1	1	0.750397	1	0.961671	1	1	1	1	0.948164	1	1	1	1	1	1	1
Cluster 7	0.00263312	0.109814	1	1	1	0.485368	1	0.852492	1	1	1	0.25626	1	1	0.894343	1	1	1	1	0.302562	1	1	0.701642	1	0.0696849	1	1	1	1	0.865316	1	1	1	1	1	0.814245	1
Cluster 8	0.933138	0.813506	1	1	1	1	1	7.23881e-05	1	1	0.613538	0.277418	1	0.255675	1	1	0.621016	1	1	1	0.679694	1	1	1	0.275237	0.457095	1	1	1	1	0.744807	0.889785	1	0.753577	0.967738	0.960665	1
Cluster 9	0.331484	1	1	0.255675	1	0.348286	1	1	1	1	0.777912	0.966274	1	0.865316	1	1	1	0.502302	1	1	0.658737	1	1	0.860869	0.217247	1	1	1	1	1	1	0.578217	0.933852	0.955791	1	1	1
Cluster 10	0.789952	1	1	0.328137	1	0.932784	1	0.784612	1	1	0.970261	0.526802	1	0.955442	1	1	1	1	1	0.160263	0.794578	1	0.485776	1	1	0.795315	1	1	1	0.82957	1	0.842551	1	1	1	1	0.990204
Cluster 11	0.000314397	1	1	0.531625	1	0.78981	1	1	1	1	0.979698	0.400209	0.970693	0.795315	1	1	1	1	1	0.636853	1	1	0.540671	0.446211	0.00151936	1	1	0.970776	1	1	1	1	0.605527	1	1	1	1
Cluster 12	1	1	0.692131	1	0.282682	0.45927	0.352743	1	0.870247	0.955442	1	1	1	1	0.893601	0.953739	0.74603	0.0669934	0.632833	1	0.970261	0.702531	0.955791	0.871671	0.387351	1	1	1	1	1	1	1	1	0.508907	0.287477	1	0.996412
Cluster 13	0.279265	1	1	1	0.0333964	1	1	0.00184642	1	1	1	1	1	0.48258	0.955442	1	0.839904	0.628704	1	1	0.195381	1	1	1	0.841465	1	0.861776	1	1	1	1	0.858211	1	1	1	1	1
Cluster 14	0.0120737	1	1	0.438476	1	0.6779	1	0.0120737	0.881089	0.955442	0.369348	0.797333	0.907323	1	1	1	1	1	1	0.239686	0.466658	1	0.297673	0.859193	0.196527	1	1	0.744799	0.651827	0.961671	1	1	1	1	1	0.966274	1
Cluster 15	0.0434671	1	1	1	0.52576	1	0.806928	0.00249855	0.804603	0.927964	1	1	0.949417	1	1	1	1	1	1	0.279413	0.856219	1	0.3915	1	0.457095	1	1	1	0.928732	0.558572	1	1	1	1	0.298949	0.425092	1
Cluster 16	2.2226e-07	1	1	1	1	0.525451	1	1	1	1	0.565287	0.291423	1	0.69001	1	1	1	1	1	0.109999	1	1	1	1	0.197506	0.967107	1	0.793879	1	1	1	1	1	1	1	1	1
Cluster 17	0.000336129	1	1	1	1	0.807834	1	0.0816446	1	1	0.579979	0.189667	1	1	1	1	1	1	1	0.0519696	1	1	1	1	0.0257903	1	1	0.741756	1	1	1	1	1	1	1	1	1
Cluster 18	4.99179e-09	1	1	0.957745	1	1	1	1	1	1	0.502478	0.250931	0.971448	0.776458	1	1	1	1	1	0.0974385	1	1	1	1	0.0426663	1	1	0.776458	1	1	1	1	1	1	1	1	1
Cluster 19	0.197086	1	1	1	0.181922	1	1	1	0.294841	0.25158	0.404454	0.779814	1	0.34586	1	1	1	1	0.822213	1	1	1	0.967107	0.78053	0.0527001	1	1	0.979698	1	1	1	1	1	1	1	1	0.74603
Cluster 20	1	1	0.449237	1	0.290853	1	1	0.0105643	1	1	1	1	0.952463	0.974765	0.776458	0.481344	0.707712	1	1	1	0.970776	1	1	0.917728	1	1	0.896034	1	1	0.933138	1	1	1	0.313655	1	0.970769	1
Cluster 21	1	1	1	1	1	0.542054	1	0.00137097	0.656492	0.835399	1	1	1	1	1	0.965627	1	1	1	0.763614	1	1	0.550436	1	0.796433	1	1	1	1	1	1	1	1	1	1	1	1
Cluster 22	3.79167e-06	1	1	1	1	0.791474	1	1	1	1	0.57775	0.50751	1	0.388491	1	1	1	1	1	0.558572	1	1	1	0.864092	0.0741907	0.84055	1	1	1	1	1	1	1	1	1	1	1
Cluster 23	1.95094e-08	1	1	1	1	1	1	0.327035	1	1	0.702777	0.295412	1	0.268314	1	1	1	1	1	0.189638	1	1	1	1	0.0759665	1	1	0.756367	1	1	1	1	1	1	1	1	1
Cluster 24	1	0.423388	1	1	1	0.835829	1	0.0099849	0.387806	0.659428	1	1	1	1	0.57775	0.907865	1	0.538294	1	0.504582	0.0669934	1	0.22644	1	1	0.794202	0.558572	0.471692	1	1	1	1	1	0.606964	0.802133	1	1
Cluster 25	4.94009e-09	1	1	1	1	1	1	1	1	1	0.600239	0.269647	1	0.192185	1	1	1	1	1	0.606964	1	1	1	1	0.0553571	0.963362	1	0.744799	1	1	1	1	1	1	1	1	1
Cluster 26	1.35481e-07	1	1	0.756917	1	1	1	1	1	1	0.773973	0.309188	0.949354	0.928063	1	1	1	1	1	0.470078	1	1	1	0.756226	0.0851506	1	1	0.955442	1	1	1	1	1	1	1	1	1
Cluster 27	4.61648e-05	1	1	1	1	1	1	0.642588	1	1	0.69001	0.288001	1	0.279066	1	1	1	1	1	0.84713	1	1	1	1	0.0489616	0.848066	1	0.885942	1	1	0.807922	1	0.988838	1	1	1	1
Cluster 28	2.34421e-06	1	1	1	1	1	1	1	1	1	0.375333	0.335114	0.84658	0.551973	1	1	1	1	1	0.308896	1	1	1	1	0.0941548	0.970693	1	0.960687	1	1	1	1	1	1	1	1	0.970776
Cluster 29	0.0186986	1	1	1	1	1	1	0.00177299	1	1	0.76863	0.450582	0.79499	1	1	1	1	1	1	1	1	1	0.515809	1	0.177909	1	1	0.884618	1	1	1	0.867129	1	1	1	0.982651	1
Cluster 30	0.00551247	1	1	0.606964	1	1	1	1	1	1	0.985818	0.0963123	0.962987	0.848263	1	1	1	1	1	0.615375	0.982651	1	1	1	0.517377	1	1	1	1	1	1	1	1	1	1	1	1
Cluster 31	1.09165e-07	1	1	1	1	1	1	0.0920873	1	1	1	0.683767	0.769074	0.456974	1	1	1	1	1	0.0851506	0.619661	1	1	1	0.230671	0.892515	1	0.871671	1	1	0.881662	1	1	1	1	1	1
Cluster 32	0.00250674	0.652428	1	0.415205	1	0.419635	1	1	1	1	1	0.763614	1	0.638979	1	1	1	1	1	0.864148	1	1	1	0.609108	0.0972212	1	1	1	0.848066	0.199163	1	1	1	1	1	1	1
Cluster 33	0.000722678	0.702531	1	1	0.855993	1	1	1	1	1	0.81405	0.214406	1	0.898876	1	1	1	0.790808	0.69001	1	1	1	0.87391	0.308368	0.03226	1	1	0.652428	1	1	1	1	0.783489	1	1	1	1
Cluster 34	2.11812e-08	1	1	0.966274	1	1	1	0.756226	1	1	0.892515	0.957672	1	0.846223	1	1	1	1	1	0.406006	1	1	0.353116	1	0.258413	1	1	0.574023	1	1	1	1	1	1	1	1	1
Cluster 35	1	1	1	0.705122	0.580415	1	1	0.000118217	0.880044	0.933138	1	1	1	1	1	1	1	1	1	1	0.523813	1	0.772434	1	1	1	1	0.830341	1	1	1	1	1	1	0.574023	0.935378	1
Cluster 36	0.00235869	1	1	0.0030749	1	0.68444	1	0.00095794	1	1	1	0.113715	1	1	1	1	1	1	1	0.21673	1	1	0.118633	1	0.0740884	1	1	1	1	1	1	1	1	1	1	1	1
Cluster 37	1.41884e-08	1	1	1	1	1	1	1	1	1	0.288718	0.434866	0.683767	0.262571	1	1	1	1	1	0.120657	1	1	1	0.756917	0.0800845	0.971346	1	0.884175	1	1	1	1	1	1	1	1	1
Cluster 38	0.0443023	1	1	1	0.796012	1	1	1	1	1	1	0.982612	1	0.54126	1	1	1	1	1	1	1	1	1	1	0.273966	1	1	1	1	1	1	1	0.682971	1	1	1	1
Cluster 39	0.0944557	1	1	1	1	1	1	1	1	1	0.955791	0.481389	1	0.173193	1	1	1	1	1	1	1	1	1	1	0.376773	0.536931	1	1	1	1	1	1	0.281807	0.344094	0.414957	0.696178	1
Cluster 40	1	1	0.805902	1	0.0519696	1	0.763602	1	0.860869	1	1	1	1	1	0.933852	1	0.280826	0.214179	0.630065	1	0.173735	1	1	1	1	1	1	1	1	1	1	0.865316	1	0.17464	0.81405	1	0.980496
Cluster 41	1	0.992679	1	1	1	0.775948	1	1	0.624623	0.57775	0.906895	1	1	1	1	1	1	1	1	0.670312	1	1	0.568725	0.435328	0.0993562	1	1	1	1	1	1	0.375333	1	1	1	1	0.474173
Cluster 42	0.00196936	1	1	1	0.692131	0.512705	0.384745	0.814464	0.961671	0.84979	0.28039	0.126296	0.699149	0.162215	1	0.794202	0.821839	0.794601	1	0.917044	1	0.362481	0.808326	0.282438	0.296659	1	1	1	1	1	1	0.537241	1	0.791474	1	1	1
Cluster 43	1	1	0.36882	1	0.144076	1	1	0.00150764	0.334212	0.585692	1	1	1	1	0.36882	0.724664	1	0.258413	1	1	0.527713	1	0.911623	1	1	1	0.646209	1	0.967652	1	1	0.861673	1	0.348286	0.745012	1	1
Cluster 44	0.552999	1	1	0.915929	1	1	0.669293	1	1	1	0.949628	0.906895	1	1	1	1	0.941967	0.641155	1	1	1	1	1	0.360496	0.794202	0.835649	1	1	1	1	1	1	1	0.610693	1	0.737572	1
Cluster 45	2.84085e-09	1	1	0.777912	1	1	1	1	1	1	0.288718	0.334212	1	0.505615	1	1	1	1	1	0.41268	1	1	1	1	0.244529	0.865316	1	0.415539	1	1	1	1	1	1	1	1	1
Cluster 46	1	0.606964	0.509039	1	0.641155	1	1	1	1	1	1	0.830527	1	0.277878	1	1	1	1	0.61035	1	0.775451	1	1	1	0.407095	1	1	1	1	0.893601	0.969484	1	0.745012	0.326571	0.948164	1	1
Cluster 47	0.0103972	1	1	1	1	1	1	1	1	1	0.352934	0.411193	1	0.0797266	1	1	1	1	1	0.478077	1	1	1	0.816496	0.0616024	0.885305	1	1	1	1	1	1	1	1	1	1	1
Cluster 48	1	1	0.82178	1	1	1	1	3.78974e-05	0.700023	0.74877	1	1	1	1	0.74603	0.784864	1	1	1	1	1	0.957672	0.245987	1	1	1	1	0.846196	0.73778	1	1	1	1	0.878585	0.839741	1	1
Cluster 49	0.113715	1	1	0.948112	0.879073	0.949658	1	1.95094e-08	1	1	1	0.970261	1	1	1	1	1	1	1	0.796433	0.522923	1	1	1	1	1	1	1	1	0.985818	1	1	1	1	0.511034	1	1
Cluster 50	1	1	0.419157	1	0.0702565	1	0.957672	0.79499	0.631276	0.840479	1	1	1	1	0.359625	1	0.842021	0.359586	1	1	0.430448	1	1	1	1	1	1	1	1	1	1	0.757182	1	0.299402	0.527705	1	1
Cluster 51	1	1	1	0.873697	0.374393	1	1	1	1	1	1	1	1	1	1	1	1	0.948164	0.881662	1	1	1	1	1	1	0.728841	1	1	1	1	0.600239	1	1	1	1	1	0.933852
Cluster 52	5.98836e-08	0.883064	1	1	1	1	1	1	1	1	0.292113	0.324281	0.943149	0.343104	1	1	1	1	1	0.930415	1	1	1	0.407378	0.00516811	1	1	0.865316	1	1	1	1	1	1	1	1	1
Cluster 53	0.00105073	1	0.664852	1	0.622794	0.425742	0.865383	0.452996	0.821839	0.780548	0.508907	0.396516	1	0.502478	0.797431	0.79386	1	0.427359	1	0.676892	0.791871	1	0.275237	0.632833	0.0964096	0.263932	1	1	1	1	1	0.491245	1	0.31453	1	1	1
Cluster 54	0.000546287	0.822213	1	0.876534	1	0.886073	1	1	1	1	0.795643	0.666935	1	0.348286	1	1	0.970776	1	1	1	1	1	1	1	0.189408	1	1	0.510535	1	1	1	1	0.70348	1	1	1	1
Cluster 55	0.320088	0.580415	1	1	0.515213	0.77131	1	0.0885586	1	1	1	1	1	0.885305	1	1	1	0.593002	0.784864	0.882394	0.642114	1	1	0.330079	0.714022	1	0.962508	1	1	1	1	1	1	0.916716	1	1	1
Cluster 56	0.00184642	1	1	0.99934	1	1	1	1	1	1	0.724664	0.935532	1	0.724664	1	1	1	1	1	1	0.794202	1	1	1	0.416015	1	1	0.763602	0.621016	0.530235	1	1	1	1	1	1	1
Cluster 57	0.142101	0.011081	0.602751	0.702531	1	0.509365	1	0.309561	0.601096	0.784864	1	0.609122	1	1	1	1	1	1	0.744302	0.144395	1	1	0.308368	0.76863	0.0730761	1	1	1	1	1	1	1	0.794202	1	1	1	0.406006
Cluster 58	1.94139e-05	1	1	1	0.84713	1	1	1	1	1	0.431367	0.586928	0.784778	0.243824	1	1	1	1	1	0.662897	1	1	1	0.700675	0.126734	0.842056	1	0.971448	1	1	1	1	1	1	1	0.806928	0.409849
Cluster 59	7.2338e-05	1	0.911988	1	1	1	1	1	1	1	0.656446	0.574877	1	0.174273	1	1	0.323363	1	1	0.962258	1	1	1	0.574023	0.456351	1	1	0.925369	1	1	1	1	1	0.866835	1	1	1
Cluster 60	1.33173e-05	0.69221	1	1	1	0.957672	1	1	1	1	0.675003	0.124689	1	0.0699296	1	1	1	1	1	0.641155	1	0.678048	1	0.865316	0.173193	0.813506	1	1	1	1	1	0.988838	1	1	1	1	1
Cluster 61	0.158981	1	0.761344	1	0.36524	1	1	1	1	1	0.806928	0.855015	1	0.148859	1	1	1	0.308473	1	1	0.945625	1	1	0.767357	0.699487	1	1	1	1	1	1	1	1	0.110469	1	1	0.917728
Cluster 62	1	1	0.78981	0.892526	0.962987	1	1	1	1	1	1	1	1	0.420721	1	1	1	0.861673	1	1	0.893601	1	1	1	1	1	1	1	1	1	0.932164	0.705642	0.197086	0.881089	1	1	1
Cluster 63	0.343906	1	1	1	1	0.813506	1	1	1	1	0.966274	0.654561	1	0.580415	1	1	1	0.434081	1	0.312368	0.790808	1	1	0.82573	0.0741907	1	1	1	1	1	0.81405	1	0.791295	0.977017	1	1	0.855015
Cluster 64	5.86217e-05	1	1	1	1	1	1	1	1	1	0.296117	0.180776	1	0.0310889	1	1	0.724369	1	1	0.774159	0.986292	1	1	0.892552	0.0804504	0.792573	1	1	1	1	0.958765	1	0.591433	1	1	1	1
Cluster 65	0.985892	1	1	1	1	1	1	0.0156404	0.702428	0.837942	1	1	1	1	0.892515	1	1	1	1	1	1	1	0.652228	1	0.985818	0.663603	1	0.892526	1	1	1	1	1	0.642103	1	0.717518	1
Cluster 66	1.59831e-06	1	1	1	1	1	1	1	1	1	0.392843	0.41924	1	0.113715	1	1	1	1	1	0.353013	1	1	1	0.89698	0.107193	0.887171	1	1	1	1	1	1	1	1	1	1	1
Cluster 67	0.122407	0.911988	1	0.606964	1	1	1	0.000845965	0.970776	0.931051	1	1	1	1	1	1	1	1	0.689428	0.330079	0.796433	1	0.684356	1	1	1	1	1	1	1	1	1	1	1	1	1	1
Cluster 68	0.269647	1	1	0.468599	1	1	1	1	1	1	0.75979	0.485776	0.57775	0.665201	1	1	1	1	1	0.142366	1	0.785775	1	0.316772	0.00798193	1	1	1	1	1	1	1	1	1	1	1	1
Cluster 69	0.0426663	0.259345	1	0.333496	1	0.617257	1	0.0800845	0.763498	0.584016	1	1	0.784778	1	1	0.865626	1	1	1	0.294767	1	1	0.796433	1	0.599713	1	1	0.348286	1	1	1	1	1	1	1	1	1
Cluster 70	0.0768852	1	1	1	1	1	1	1	1	1	0.870535	0.57775	1	0.239999	1	1	1	1	1	1	0.873154	1	1	0.860869	0.0553571	0.791354	1	1	1	1	0.783489	1	1	1	1	1	1
Cluster 71	2.5535e-05	1	1	1	1	1	1	1	1	1	0.471369	0.485776	1	0.0407896	1	1	1	1	1	0.527657	1	1	1	0.348286	0.137107	0.842126	1	1	1	1	1	1	1	1	1	1	1
Cluster 72	0.0161594	0.288718	1	1	1	0.63577	1	1	1	1	0.619982	0.259345	1	0.0391514	1	1	1	1	1	0.570749	1	1	1	0.979975	0.0628265	1	1	0.725793	1	1	1	1	1	1	1	1	1
Cluster 73	1.95094e-08	1	1	0.890748	1	1	1	1	1	1	0.606252	0.476628	0.136473	0.11581	1	1	1	1	1	0.296117	1	1	1	1	0.0943428	0.724664	1	0.525451	1	1	1	1	1	1	1	1	1
Cluster 74	1	1	1	0.574023	0.126614	0.625198	0.970776	0.133103	0.517578	0.641155	1	1	1	1	1	0.915929	1	0.907323	1	1	1	0.310029	0.784376	0.582332	1	1	0.994194	1	1	0.893601	1	0.883158	1	1	1	1	1
Cluster 75	1	1	0.745012	1	0.238402	0.0868958	0.294469	1	1	1	1	1	1	1	1	1	0.613458	0.438476	0.253485	1	0.684485	1	1	0.454303	0.438476	1	1	1	1	1	1	1	1	0.511329	1	1	0.93615
Cluster 76	2.5535e-05	1	1	1	1	1	1	1	1	1	0.3915	0.363989	1	0.572829	1	1	1	1	1	0.407095	1	1	1	0.977017	0.0945085	1	1	0.345686	1	1	1	1	1	1	1	1	0.772293
Cluster 77	0.0165606	1	1	1	1	1	1	1	1	1	0.841465	0.538067	1	0.371324	1	1	1	1	1	1	0.362481	1	1	0.82957	0.392258	1	1	1	1	1	1	0.419157	1	1	1	1	1
Cluster 78	2.71234e-06	1	1	1	1	1	1	1	1	1	0.558636	0.45927	1	0.0712499	1	1	1	1	1	0.791474	1	1	1	1	0.675003	0.796586	1	0.756226	1	1	1	1	0.676113	1	1	0.963932	1
Cluster 79	0.000111425	1	1	1	0.617018	1	1	0.392258	1	1	0.595277	0.502478	1	0.118853	1	1	1	1	1	0.0873487	1	1	1	0.500233	0.0997449	0.779649	1	0.774159	1	1	1	1	1	1	1	1	1
Cluster 80	1	0.912835	0.869812	0.452257	0.299907	1	1	0.479993	0.556616	0.483125	1	1	1	1	0.962508	1	0.233899	0.728841	1	1	0.0712499	1	1	1	1	1	1	1	1	1	1	1	0.288001	0.607445	1	1	1
Cluster 81	1	1	1	1	0.0626022	1	0.811358	0.376588	1	1	1	1	1	0.814245	1	0.502478	1	0.365955	1	1	0.171966	1	1	1	1	1	0.74128	1	1	1	0.715437	0.816564	1	0.912835	1	1	1
Cluster 82	0.00048872	0.903708	0.243824	0.881662	1	0.904969	1	0.00450758	1	1	0.52657	0.392258	1	0.205685	1	1	1	1	1	0.907323	0.970776	1	1	1	0.260771	1	1	1	1	1	1	1	1	0.903972	1	0.46664	1
Cluster 83	0.0851701	0.67918	1	1	1	0.923237	1	0.178206	1	1	0.865316	0.531625	0.962258	1	1	1	1	1	0.728841	0.407095	1	1	1	0.985588	0.157644	0.783489	1	0.511396	1	1	0.67436	1	1	1	1	1	1
Cluster 84	0.00667006	1	1	0.574023	1	0.824713	1	0.197086	0.316772	0.500148	1	0.68291	1	0.914241	0.971448	1	0.927964	1	1	1	1	1	0.558991	0.960687	0.157644	1	1	1	0.869311	1	1	1	0.932266	1	1	0.99255	1
Cluster 85	0.275445	1	0.96253	1	1	1	0.907323	1	1	1	1	1	1	0.432632	1	1	1	0.275155	1	1	0.767357	1	1	0.948164	0.192185	1	1	1	1	1	1	1	0.791418	0.147655	1	1	1
Cluster 86	0.0109109	1	0.572829	0.580825	0.238121	1	1	0.288001	1	1	1	1	1	0.641155	1	1	1	0.391429	1	1	0.0903263	1	1	1	1	1	1	1	1	1	1	1	0.511329	0.396824	1	1	1
Cluster 87	0.0446883	1	1	0.772434	1	0.275155	1	0.00263312	1	1	1	0.330079	0.808326	1	1	1	1	1	1	0.178528	1	1	0.317309	1	0.201612	1	1	0.818644	0.985818	0.933852	1	1	1	1	1	1	1
Cluster 88	0.758853	0.481389	1	1	0.4421	1	1	1	1	1	1	1	1	0.712025	1	1	1	0.31414	1	1	0.117671	1	1	1	0.595277	1	1	1	1	1	1	1	0.948164	0.529247	1	1	1
Cluster 89	0.00958206	1	0.675111	1	0.430448	1	1	1	1	1	1	1	1	0.333496	1	1	1	0.780371	1	1	0.321058	1	1	1	1	1	1	1	1	1	1	1	0.551395	0.600846	1	1	1
Cluster 90	1	1	0.652428	1	0.0652761	1	0.911153	0.065202	0.457095	0.565625	1	1	1	1	0.164095	0.586514	0.818644	0.244011	1	1	0.799725	0.961671	1	1	1	1	0.777726	1	1	1	1	0.536282	1	0.406006	0.530235	1	1
Cluster 91	1	1	1	1	1	1	0.640086	1	1	1	1	1	0.806058	1	1	0.791354	1	0.652428	1	1	0.772293	1	0.909003	0.564786	1	1	1	1	1	1	1	0.705407	1	0.308528	0.881662	1	0.865316
Cluster 92	1	1	0.712025	1	0.0540111	1	0.574023	0.0268527	0.275237	0.289244	1	1	1	1	0.207718	1	0.928063	0.288718	1	1	0.92199	0.784376	1	1	1	1	0.746975	1	1	1	1	0.641155	1	0.496296	0.619661	0.98173	0.990591
Cluster 93	1	1	0.52657	1	0.00317609	1	0.366939	1	0.756917	0.948164	1	1	1	1	0.830695	1	0.294841	0.0553571	1	1	0.0821407	0.911821	1	1	1	1	0.924973	1	1	1	1	0.922126	1	0.0732578	0.575577	1	1
Cluster 94	1	1	0.791871	1	0.107293	0.299907	1	0.502478	1	1	1	1	1	0.511396	0.996578	1	1	0.46664	0.789824	1	0.587056	1	1	1	0.904969	1	1	1	1	1	1	0.534942	0.897008	0.31138	1	1	1
Cluster 95	1	1	0.914241	1	0.0812743	0.312581	0.210412	0.145284	0.572829	0.768482	1	1	1	1	0.413228	0.917044	0.867937	0.0741907	1	1	0.737477	1	1	0.756917	1	1	0.941191	1	1	1	1	0.906895	1	0.299402	0.417917	1	1
Cluster 96	1	1	0.66568	1	0.153351	1	0.844889	0.000263011	0.746256	0.91881	1	1	1	1	0.764562	1	1	0.297102	1	1	0.420258	1	1	1	1	1	0.848066	1	1	1	1	0.960615	1	0.201612	0.795118	1	1
Cluster 97	1.0795e-05	1	1	0.724321	1	1	1	1	1	1	0.865822	0.348286	1	1	1	1	1	1	0.794202	0.527254	1	1	1	1	0.139933	1	1	0.419157	1	1	1	1	1	1	1	1	1
Cluster 98	0.791474	0.911988	0.399733	0.777912	0.452858	1	0.70348	0.152342	0.652934	0.636853	1	1	0.449237	0.533484	0.282468	0.784778	1	0.191352	1	1	0.308368	0.614313	1	0.504133	1	0.834597	0.84547	1	1	1	1	0.578217	1	0.550264	0.791136	1	1
Cluster 99	1	1	0.865316	1	0.311439	1	1	0.71726	1	1	1	1	1	1	0.814434	0.772293	1	0.261797	0.585028	1	0.744807	1	0.753577	0.485776	0.714865	1	0.981978	1	1	1	0.796433	0.70653	1	0.296117	0.718543	1	1
Cluster 100	0.00040269	0.129752	1	0.288718	1	0.470525	1	1	1	1	1	0.564712	0.982594	0.3915	1	0.957672	1	1	1	0.502269	0.114089	1	0.941967	0.105841	0.162716	1	1	1	1	1	1	1	0.963787	0.0540111	1	1	1
Cluster 101	1	1	0.438476	1	0.137107	1	0.791295	0.257105	0.745012	0.934527	1	1	1	1	0.496296	0.884175	0.873154	0.288001	1	1	0.898919	1	1	1	1	1	0.865316	1	1	1	1	0.587056	1	0.173484	0.531625	1	1
Cluster 102	0.78981	0.682971	1	0.909003	1	1	1	0.0732578	1	1	1	1	1	1	0.792573	1	1	1	0.731321	1	1	1	0.57188	0.933852	0.996372	1	1	0.941191	0.948164	1	1	1	0.982594	0.661305	0.990591	1	1
Cluster 103	0.000136636	1	0.791418	0.932563	0.98173	0.784864	1	1	1	1	1	1	1	0.495835	0.784778	1	1	0.830341	1	1	1	1	1	1	0.909003	1	1	1	1	1	1	1	0.684485	1	1	1	0.753982
Cluster 104	0.000353284	1	0.970483	1	0.767357	1	1	1	1	1	1	0.416341	1	0.239361	1	1	1	0.820663	1	1	0.345686	1	1	1	0.540671	0.948164	1	1	1	1	1	1	0.113117	1	1	1	0.558572
Cluster 105	0.000316838	1	1	0.367909	1	1	1	1	1	1	0.52657	0.346887	1	0.0903263	1	1	1	1	1	1	0.29335	1	1	1	0.474303	0.796173	1	0.791474	1	1	1	1	0.570749	1	1	1	1
Cluster 106	1.324e-07	1	1	0.870984	1	1	1	1	1	1	0.848066	0.50835	1	0.104489	1	1	1	1	1	0.700023	0.220934	1	1	0.536931	0.213553	1	1	0.858404	1	1	1	1	0.705625	1	1	1	1
Cluster 107	1	1	0.625859	0.932784	0.737572	1	1	1.25365e-05	0.197086	0.500233	1	1	1	1	0.621016	0.0751816	1	0.945625	1	0.735386	0.768286	1	0.906779	1	1	1	1	1	0.986491	1	1	1	1	0.480994	0.745012	0.824438	1
Cluster 108	1	0.931051	0.31414	1	0.232215	0.999618	0.955442	1	1	1	1	1	1	0.815662	0.780703	1	1	0.0988744	1	1	0.206712	1	1	1	1	1	1	1	0.960049	1	1	1	0.883005	0.219488	1	1	0.71988
Cluster 109	1	1	0.915929	1	0.065202	0.977784	0.509365	0.0226448	0.777762	0.795454	0.960687	1	1	0.932986	0.49031	0.671744	0.914094	0.454303	0.962987	1	1	0.911988	0.949658	0.578217	1	1	0.479977	1	1	0.909003	1	0.957672	1	0.426235	0.784778	0.953739	0.606964
Cluster 110	1	1	0.931051	1	0.00785349	1	0.69001	0.0804504	1	1	1	1	1	1	0.254833	0.702531	0.901553	0.201426	0.724664	1	0.508626	1	1	1	1	1	0.865316	1	1	1	1	0.860869	1	0.679694	1	1	1
Cluster 111	1	1	0.714278	1	0.282468	1	0.75979	1	1	1	1	1	1	1	0.768482	1	0.794202	0.0432192	0.79386	1	0.609108	1	0.792573	1	1	1	1	1	1	1	0.933852	0.773973	1	0.203577	0.599963	1	1
Cluster 112	0.0109109	1	1	1	1	1	1	1	1	1	0.928961	0.848263	1	0.155603	1	1	1	1	1	1	1	1	1	1	0.58744	0.628218	1	1	1	1	1	1	0.620192	0.181533	1	1	1
Cluster 113	1	1	0.791418	0.948164	0.314328	0.948781	1	1	1	1	1	1	1	1	1	0.600239	1	0.36524	0.728841	1	0.388491	1	0.498726	0.159071	0.330079	0.724664	1	1	1	1	1	1	1	1	0.88935	0.933852	1
Cluster 114	1	1	0.878477	0.915929	0.393381	1	1	0.242747	1	1	1	1	1	0.305239	1	1	0.724664	0.941208	1	1	1	1	1	0.721737	1	0.880051	1	1	1	1	0.669293	1	1	0.357974	1	0.756226	1
Cluster 115	0.921298	1	1	1	1	0.675006	1	1	1	1	0.585028	0.529247	1	0.158237	1	1	1	0.922022	1	1	1	1	1	0.376588	0.195165	1	1	1	1	1	0.970769	0.13552	0.932784	1	1	1	0.791418
Cluster 116	1	0.679694	0.173484	0.957672	0.201737	0.750003	0.69001	0.0027292	0.712737	1	1	1	1	1	0.61725	0.933852	1	0.362481	0.119134	1	0.550673	1	1	1	1	1	1	1	1	1	1	1	1	0.180223	0.892515	0.682971	1
Cluster 117	0.651827	0.756917	0.840479	1	0.052346	1	0.922022	1	1	1	0.806928	1	1	0.71988	1	1	0.631276	0.574023	1	1	0.0255748	0.970769	1	0.354026	0.449237	1	1	1	1	1	0.702531	0.780229	1	0.107041	0.727621	1	1
Cluster 118	1	1	0.375333	1	0.186267	1	0.811006	0.213553	0.592269	0.830983	1	1	1	1	0.189667	1	0.825332	0.275237	0.849807	1	0.510885	1	1	1	1	1	0.796028	1	1	1	1	0.64119	1	0.268314	0.394437	0.68291	1
Cluster 119	1	1	1	0.684356	0.414957	0.863186	0.749227	1	1	0.863692	1	1	1	1	0.534806	0.681618	0.392258	0.367909	1	1	0.434081	1	1	0.902944	1	0.996846	0.553518	1	1	1	0.981978	1	1	0.814245	1	1	1
Cluster 120	0.502478	1	1	1	0.834596	1	1	1	1	1	1	0.898206	1	0.407378	1	1	1	0.684485	1	1	0.373227	1	1	1	0.605527	0.933852	1	1	1	1	1	1	1	1	1	1	0.902084
Cluster 121	1	1	0.756367	1	0.334212	1	0.699487	1	0.794202	0.960615	1	1	1	0.692131	1	1	0.775451	0.198354	1	1	0.587056	1	1	0.777912	0.213998	1	0.988838	1	1	1	1	0.78981	0.981058	0.189667	0.848066	1	0.948164
Cluster 122	1	0.964794	0.113715	0.849661	1	0.387806	0.617455	0.0639989	0.816345	0.870535	1	1	1	1	0.909003	0.574023	1	0.0652761	0.782866	1	1	0.891325	1	0.716056	1	1	1	1	1	1	1	0.863259	1	0.351669	0.57775	0.682971	1
Cluster 123	0.173193	0.330498	1	1	1	0.679285	1	0.0471497	1	1	1	1	0.999825	1	0.996578	0.912485	1	1	1	1	1	0.988838	0.98173	0.756226	0.335094	1	1	1	1	1	1	1	1	1	0.750003	1	1
Cluster 124	1	1	0.122407	1	0.139933	1	1	0.0655494	0.270505	0.508447	1	1	1	1	0.830341	0.884175	0.963362	0.279265	0.707712	1	0.541984	1	1	1	1	1	1	1	1	1	1	0.873697	0.865822	0.375333	0.485712	1	1
Cluster 125	0.0817285	1	1	1	1	1	1	1	1	1	0.932363	1	1	0.756226	1	1	1	1	0.984469	1	0.794202	1	1	0.543901	0.155603	1	1	0.31138	1	1	1	1	0.982664	1	1	0.848066	1
Cluster 126	1	1	0.696178	1	0.178206	1	0.948164	0.000135278	0.41924	0.613458	1	1	1	1	0.375333	0.641222	0.970776	0.288759	1	1	0.531625	1	1	1	1	1	0.600325	1	1	1	1	0.806928	1	0.121504	0.69001	1	1
Cluster 127	1	1	0.623804	1	0.25295	1	0.397285	0.64023	0.700675	1	1	1	1	1	0.902944	1	1	0.420266	1	1	0.46664	1	1	1	1	1	1	1	1	1	1	1	0.988838	0.49257	1	1	0.816284
Cluster 128	0.912258	1	0.911988	1	0.282468	1	0.619982	1	0.970776	1	1	1	1	0.812857	0.980496	1	0.89518	0.416341	1	1	0.780703	1	1	0.737477	1	0.727621	0.732836	1	1	1	0.962508	0.955791	1	0.404934	1	1	1
Cluster 129	0.140736	1	0.491572	1	1	1	1	1	1	1	0.909765	1	1	0.181533	1	1	1	0.259345	1	1	0.862693	1	1	0.587056	0.661892	1	1	0.906895	1	1	1	1	1	0.139933	1	1	1
Cluster 130	1	1	0.46664	1	0.155922	0.564712	0.684903	0.164095	0.29649	0.46664	1	1	1	1	0.196652	0.818644	0.747303	0.116482	1	1	0.660527	0.724664	0.838792	0.76863	1	1	0.838134	1	1	1	1	0.81405	1	0.159533	0.976935	1	0.860198
Cluster 131	0.00551247	0.490404	0.895804	0.749798	0.788294	0.308528	0.892515	1	1	0.988838	1	0.642114	1	1	1	1	1	0.323363	0.531625	1	0.15614	1	1	0.732918	0.335243	1	1	1	1	1	1	1	1	1	1	1	0.224055
Cluster 132	1	1	0.52576	1	0.158034	1	0.999825	0.0515551	0.186267	0.330079	1	1	1	1	0.350448	1	1	0.232215	0.996909	1	0.599713	1	1	1	1	0.617018	1	1	1	1	1	0.873154	1	0.291953	0.574023	0.805171	1
Cluster 133	1	1	0.46301	1	0.157644	1	1	1	0.958377	1	1	1	1	1	0.933852	1	0.717217	0.605179	0.985818	1	0.617455	1	1	1	1	1	1	1	1	1	1	1	1	0.280426	0.816564	0.89195	1
Cluster 134	0.0896399	1	1	0.955442	1	0.452858	1	0.834596	0.892526	1	1	0.126614	1	1	1	1	1	1	1	0.469065	1	1	0.460449	0.533484	0.500233	1	1	1	1	1	1	1	1	0.983992	0.585059	1	1
Cluster 135	1	0.785124	1	1	1	0.816564	1	0.174273	0.928187	0.992416	1	1	1	1	1	1	1	1	0.875586	1	1	1	1	0.794202	0.8188	1	1	1	0.989258	1	1	0.986127	1	1	0.778873	0.784864	1
Cluster 136	1	1	0.960687	1	0.00265592	1	1	0.000248385	0.730826	0.794202	1	1	1	1	0.147655	0.325716	0.795118	0.617257	1	1	0.411193	1	1	1	1	1	0.784778	1	1	1	1	0.833085	0.679694	0.456974	0.684485	1	1
Cluster 137	1	1	0.613458	1	0.0519696	1	0.728841	0.473638	0.553206	0.891584	1	1	1	1	0.587056	0.948164	0.76863	0.164095	1	1	0.438476	1	1	1	1	1	0.948164	1	1	1	1	0.529247	1	0.299402	0.671385	1	1
Cluster 138	1	1	0.258413	1	0.00343149	1	0.68291	0.275237	0.325118	0.334266	1	1	1	1	0.254833	1	0.407029	0.485776	0.884618	1	0.57672	1	1	1	1	1	0.990591	1	0.917559	0.928732	1	0.77706	1	0.772293	0.806928	1	1
Cluster 139	0.560259	1	0.106566	0.865316	1	0.750397	1	1	1	1	1	0.617257	1	0.684485	1	1	0.654252	1	1	0.804416	0.790808	0.830341	0.789013	1	0.31673	0.922128	1	1	1	1	1	0.72919	0.68291	1	1	1	0.913926
Cluster 140	0.0804504	0.960049	1	1	1	0.654716	0.203577	0.498284	1	1	1	0.58744	1	0.937875	1	1	1	0.247611	1	1	1	1	1	0.220934	0.119172	1	1	1	1	1	1	1	0.868754	0.41924	1	1	1
Cluster 141	1	1	0.949532	1	0.00958206	1	0.36882	9.51736e-05	0.502269	0.620192	1	1	1	1	0.329066	0.613458	0.605179	0.192185	1	1	1	0.726559	0.556616	0.940538	1	1	1	1	1	1	1	1	1	0.209563	1	1	1
Cluster 142	1	1	0.254833	0.253485	0.814464	1	0.963932	0.0223402	0.914241	1	1	1	1	0.82129	0.967107	1	1	1	0.888166	1	0.866458	1	1	1	1	1	1	1	1	1	1	0.932266	1	0.145284	1	1	1
Cluster 143	0.000314397	1	1	0.109999	1	1	1	1	1	1	0.792573	0.137724	1	1	1	1	1	1	1	0.165641	1	1	0.292113	0.479416	0.102263	1	1	1	1	1	1	1	1	1	1	1	1
Cluster 144	1	1	1	1	1	1	1	5.44988e-06	0.559481	0.622794	1	1	1	1	0.676892	0.769074	1	1	1	1	1	1	0.296117	1	1	1	1	1	0.924973	1	1	1	1	0.560898	1	1	1
Cluster 145	0.0126471	1	1	0.814464	1	0.586189	1	1	1	1	1	0.758853	1	1	1	1	1	1	1	0.641155	1	1	0.0944126	0.814464	0.561799	1	1	1	1	1	1	1	1	1	1	1	1
Cluster 146	1	1	0.806315	1	0.232215	0.409849	0.3915	0.0730761	0.963932	1	1	1	1	1	0.794202	0.611528	0.61725	0.784778	1	1	1	0.434482	0.933852	0.816564	1	1	1	1	1	1	1	1	1	0.36882	0.797333	1	1
Cluster 147	0.310029	1	1	1	0.914014	0.957672	1	0.0656606	0.867137	1	1	1	1	1	0.772434	0.396646	1	0.861139	1	1	0.980081	1	1	0.865423	0.772293	1	0.777165	0.468599	1	1	0.675003	1	1	0.483125	0.948164	1	1
Cluster 148	0.0851506	1	1	0.806315	1	0.755171	1	0.496237	1	1	1	0.904969	1	1	1	1	1	1	0.593002	0.865316	0.621016	1	1	1	1	1	1	0.955442	1	1	1	1	1	1	1	0.933852	1
Cluster 149	0.500233	0.531693	1	0.99648	1	0.302562	1	0.0154965	1	1	0.941191	0.531693	1	1	1	0.560259	1	1	1	0.152342	1	1	0.784778	0.219618	0.0129729	1	1	0.989258	1	1	1	1	1	1	1	0.865316	1
Cluster 150	0.351868	1	0.915929	1	0.632833	1	1	1	1	1	1	1	1	0.666844	1	1	1	1	0.960687	1	0.204059	1	1	1	1	1	1	1	1	1	1	1	0.500233	1	1	0.964794	1
Cluster 151	0.398547	1	1	0.808326	1	0.101321	1	0.287627	1	1	0.81405	0.41924	0.780703	1	1	1	1	1	0.700675	0.26183	0.81405	1	0.568725	1	0.468413	1	1	1	1	0.853951	1	1	1	1	1	1	1
Cluster 152	1	1	0.556347	1	0.200361	1	0.9572	1	1	1	1	1	1	1	1	1	1	0.151243	0.656446	1	0.49031	1	1	1	1	1	1	1	1	1	1	1	0.66325	0.36524	0.955791	1	1
Cluster 153	0.0336292	1	1	1	1	0.802952	0.813506	1	1	1	0.589538	0.775451	0.885305	1	1	1	1	0.791295	1	0.777762	1	0.316772	1	0.45927	0.043218	1	1	1	1	1	1	1	0.54186	0.893601	1	1	1
Cluster 154	1	1	0.725752	1	0.0871355	1	0.966275	0.406006	0.816564	0.863441	1	1	1	1	0.486537	0.313451	1	0.509365	1	1	0.858404	0.784778	1	1	1	1	1	1	1	1	1	0.774159	1	0.52657	0.623804	0.682971	0.884618
Cluster 155	0.0004243	1	1	1	1	0.806928	1	1	1	1	0.912337	0.329488	1	1	1	1	1	1	1	0.513321	1	1	1	0.735678	0.0420657	1	1	1	1	1	1	1	1	1	1	1	1
Cluster 156	1	1	0.957672	1	1	1	1	0.00336914	0.720321	0.806928	1	1	1	1	0.559883	0.848066	1	1	1	1	1	1	1	1	1	1	1	1	1	1	1	1	1	0.310376	0.787223	0.600239	1
Cluster 157	0.605179	1	1	1	1	1	0.841957	1	1	1	1	1	1	0.370641	1	1	1	0.235072	1	0.855825	0.375333	1	0.502478	0.970776	0.658737	1	1	1	1	1	1	1	1	0.441843	1	1	0.794202
Cluster 158	0.000454385	1	0.470525	0.605179	1	1	1	1	1	1	0.779137	0.8188	1	0.0800845	1	1	1	1	1	1	1	1	0.852766	1	0.904141	1	1	0.558572	1	1	1	1	0.784864	1	1	1	1
Cluster 159	1	1	0.558572	1	0.585028	0.964216	0.265124	0.224055	0.254833	0.538159	1	1	1	1	0.558636	0.818644	1	0.319405	0.848066	1	0.486372	0.133638	1	1	1	1	1	1	1	1	1	1	1	0.117671	0.743397	1	1
Cluster 160	0.496296	1	1	1	1	0.76863	0.502478	0.195381	0.602902	0.69148	0.158026	0.457095	1	1	1	0.543683	0.948164	0.813506	1	0.257105	1	0.702244	0.530434	0.122407	0.00140938	1	1	1	1	0.961671	1	1	1	0.330079	1	1	1
Cluster 161	1	1	0.435328	1	0.210412	1	0.494167	0.197491	0.517377	0.679694	1	1	1	1	0.333893	0.255675	0.806315	0.0667507	0.925041	1	0.589751	0.701893	1	1	1	1	0.849807	1	1	1	1	0.791474	1	0.263204	0.391872	1	1
Cluster 162	1	0.330079	0.833504	1	1	1	1	0.00889123	0.652428	0.834596	1	1	1	1	0.438476	0.146107	0.988838	0.821839	0.666935	1	0.775948	0.76991	0.744302	0.535897	1	1	1	1	0.855825	1	1	1	1	0.194158	0.724664	0.679285	1
Cluster 163	1	1	0.835649	1	0.582332	1	0.924973	0.348286	1	1	1	1	1	0.838792	1	1	0.806928	0.708231	1	1	0.81405	1	1	1	1	0.692131	0.96253	1	1	1	0.969484	0.838792	0.585692	0.452996	1	1	1
Cluster 164	1	1	0.662223	1	0.0685887	0.980496	0.483125	1	1	1	1	1	1	1	0.528828	1	1	0.0408929	0.79499	1	0.359625	0.49031	1	0.492928	0.665975	1	0.821881	1	1	1	1	1	1	0.651827	0.98587	1	0.386789
Cluster 165	0.21342	1	1	0.558572	1	0.0580159	0.658789	0.414271	0.850069	1	0.71814	1	0.81405	0.863692	0.928063	0.57775	1	1	1	1	1	0.502478	0.924973	0.095182	0.21673	1	1	1	1	1	1	1	1	0.957672	1	1	1
Cluster 166	1	1	0.829405	1	0.00706386	1	0.718543	0.262786	0.822213	0.917728	1	1	1	1	0.62346	1	0.756917	0.00675368	1	1	0.164095	1	1	0.957672	1	1	0.914241	1	1	1	1	0.995977	1	0.31448	1	1	0.529838
Cluster 167	0.000535468	0.680266	1	1	1	1	1	1	1	1	0.525451	0.32494	1	0.434866	1	1	1	1	1	1	0.127283	1	1	1	0.387867	1	1	1	1	1	1	1	0.884749	1	1	1	1
Cluster 168	1	1	0.375333	1	0.0511714	1	1	1	0.262991	0.331096	1	1	1	1	0.0944557	1	1	0.576885	1	1	0.392258	1	1	1	1	1	0.932064	1	1	1	1	0.916716	0.960615	0.72428	1	1	1
Cluster 169	0.104086	0.670874	1	1	1	0.0129447	1	1	1	1	1	1	1	1	0.977784	1	1	1	0.468599	1	1	0.986292	1	0.02961	0.0038047	1	1	1	1	1	1	1	0.954395	1	0.840479	1	1
Cluster 170	0.0015487	1	1	1	1	0.587056	1	0.126296	1	1	0.896034	0.617805	1	1	1	0.966274	1	1	1	0.468599	1	1	0.209385	0.74877	0.0804504	1	1	1	0.365944	0.77486	1	1	0.988838	1	1	1	1
Cluster 171	1	1	1	0.485613	0.41924	0.45927	0.892515	4.57622e-05	0.500233	0.505615	0.888166	1	1	1	0.481389	0.498726	0.902944	0.772293	1	1	1	0.279265	0.376588	0.714022	1	1	1	1	1	1	1	1	1	0.406006	0.52576	1	1
Cluster 172	0.220311	1	0.360399	1	0.574023	1	0.847958	1	1	1	1	1	1	0.100003	1	1	1	0.948099	1	1	0.0270096	1	1	1	0.504764	1	1	1	1	1	1	1	0.584016	0.525451	1	1	1
Cluster 173	0.0117298	1	1	0.852766	1	1	0.858404	1	1	1	1	1	1	0.197086	1	1	1	1	0.451728	0.466658	0.795152	1	0.797349	1	0.530071	1	1	0.66325	0.970776	1	1	1	1	1	0.413228	1	1
Cluster 174	0.194468	0.85259	1	1	1	1	0.703373	1	1	1	0.0704265	0.427989	0.81405	1	1	1	1	1	1	0.348119	1	1	0.818748	0.127169	0.0579627	1	0.680999	1	0.81405	0.623804	1	1	1	1	1	1	0.984327
Cluster 175	0.164095	0.81405	1	0.613458	1	0.669807	1	0.0339531	1	1	0.797333	0.578217	0.676113	1	1	0.617257	1	0.674652	1	0.528509	1	0.176974	0.616536	0.454303	0.0652071	1	1	0.793914	1	0.866835	1	1	1	1	1	1	0.74877
Cluster 176	1	1	1	0.745012	0.666592	0.887198	0.697309	0.00279185	0.814464	0.81405	1	1	1	1	0.568889	1	1	0.275237	0.789952	1	0.907865	1	0.794202	0.600239	0.86313	1	0.81405	1	1	1	1	1	1	0.214179	1	1	0.702531
Cluster 177	0.613458	1	1	0.201426	1	0.558572	1	0.000554653	0.807834	1	1	0.261797	1	1	1	1	1	0.57672	1	0.171167	0.958162	1	0.675236	1	1	1	1	0.206061	1	1	1	1	1	1	1	1	1
Cluster 178	0.00645913	1	1	0.784778	1	0.601096	0.750003	0.195381	1	1	0.935378	0.576885	1	1	1	1	1	0.294841	1	0.749798	1	1	0.948164	0.508491	0.0988744	1	1	1	1	1	1	1	1	1	0.762891	0.996412	1
Cluster 179	1	1	0.976149	1	0.00798193	0.658093	0.120797	0.0102449	0.292113	0.500233	1	1	1	1	0.359715	0.68291	0.157644	0.328137	1	1	0.813506	0.777912	1	0.962987	1	1	0.718129	1	1	0.944258	1	1	1	0.18824	0.617257	1	1
Cluster 180	0.0196154	0.724664	1	0.941967	0.498284	0.712025	0.914241	0.014605	0.784778	1	0.775451	0.449237	1	1	0.816496	1	0.299402	0.847013	1	0.477001	1	1	0.728841	0.81405	0.11706	1	1	1	1	1	1	0.511329	1	0.490979	1	1	1
Cluster 181	0.000631056	0.623451	0.893937	1	0.382768	1	0.952115	1	0.784864	1	1	0.305336	1	0.333296	0.995426	1	0.558572	1	1	1	1	1	1	0.962508	0.490672	0.813506	1	1	1	1	1	1	0.813506	0.794202	1	1	1
Cluster 182	0.0157338	1	1	0.948164	1	0.308723	0.531693	0.199429	1	1	0.784778	0.774159	1	1	1	1	1	0.0331047	0.792573	0.807834	1	1	0.453312	0.728297	0.136414	1	1	1	0.350448	0.252929	1	1	1	0.942267	1	1	1
Cluster 183	1	1	0.822213	0.558572	1	1	1	1.05958e-05	0.838792	1	1	1	0.457095	1	1	0.930415	1	0.854862	0.345686	0.784778	0.915166	1	0.763189	1	0.777762	1	1	1	0.658256	1	1	1	1	0.840479	0.675006	1	1
Cluster 184	0.486372	1	1	1	0.957672	1	1	1	1	1	0.365191	0.502478	1	0.274659	1	1	1	1	1	0.981147	1	0.897042	1	0.220934	0.00289387	1	1	1	1	1	1	1	0.948164	1	1	1	0.818644
Cluster 185	0.0972212	1	1	0.903972	1	0.883158	1	0.791871	0.944258	0.830116	1	1	1	1	1	1	1	1	1	0.825811	1	1	0.535906	1	0.51181	1	1	0.71988	0.502478	0.758853	1	1	1	1	1	0.529247	0.948164
Cluster 186	1	1	0.283846	1	0.288718	1	1	0.0434643	0.330498	0.530235	1	1	1	1	0.366784	0.817964	1	1	1	1	1	1	1	1	1	1	0.948164	1	1	1	1	0.85259	1	0.353116	0.848051	0.416341	1
Cluster 187	1	1	0.510535	1	0.628704	0.0936932	0.247611	1	1	1	1	1	1	1	1	1	1	0.777726	0.530235	1	1	1	1	1	1	1	1	1	1	1	1	1	1	1	0.74603	1	1
Cluster 188	1	1	0.856027	1	0.113715	1	1	1	1	1	1	1	1	1	1	1	0.865316	0.794202	0.892515	1	0.675006	1	1	0.280426	0.164095	1	1	1	1	1	1	0.953739	1	1	1	1	1
Cluster 189	1	1	1	1	0.486899	0.517148	0.70348	1.10253e-05	0.605179	0.776458	1	1	1	1	0.224429	0.0741215	0.612169	0.883005	1	0.968564	1	0.472609	0.330079	0.89447	1	1	1	1	1	1	1	1	1	0.481389	0.870247	1	1
Cluster 190	0.192185	1	0.818644	0.81145	0.238121	1	1	1	1	1	1	1	1	0.41931	0.746419	1	0.71726	0.521267	1	1	0.0875149	1	1	0.743397	0.0695356	1	1	1	1	1	0.909003	1	0.943613	0.275445	1	1	1
Cluster 191	0.00095794	1	1	1	1	1	1	1	1	1	0.670312	0.355477	1	0.319405	1	1	1	1	1	0.0804504	1	1	1	1	0.349477	0.556616	1	0.892515	1	1	1	1	1	1	1	1	1
Cluster 192	0.502478	0.0665207	1	0.949628	0.521205	0.263932	1	7.1931e-05	1	1	1	1	1	1	1	0.818564	0.907323	1	0.979975	0.265999	1	1	0.193197	1	0.662223	1	1	1	1	1	1	1	1	1	1	1	1
Cluster 193	0.00265325	1	1	0.92532	1	0.255675	1	1	1	1	0.780371	0.299402	1	1	1	1	1	1	1	0.804426	1	0.763602	1	0.139934	0.0117298	1	1	1	1	1	1	1	1	1	1	1	1
Cluster 194	1	0.576863	1	1	0.932908	0.340326	1	0	0.621016	0.87391	1	1	1	1	0.76863	0.806315	1	1	1	1	1	1	0.51275	1	1	1	1	1	1	0.970693	1	1	1	0.934246	0.811006	1	1
Cluster 195	0.0280028	0.265758	1	1	1	0.525451	1	0.0158517	1	1	0.600239	0.350448	1	1	1	0.49257	1	1	1	0.275445	1	0.66325	1	0.957672	0.288001	1	1	1	1	1	1	1	1	1	1	1	0.988838
Cluster 196	0.00721216	1	1	0.668891	1	0.0189039	1	0.100003	1	1	1	0.670312	0.865316	1	1	1	1	1	0.933852	0.932164	1	1	1	0.489018	0.067834	1	1	1	1	1	1	1	1	0.791474	1	1	1
Cluster 197	1	1	0.197838	0.865316	0.0766901	1	0.948164	0.33939	0.558572	0.780703	1	1	1	1	0.775451	0.96822	1	0.224429	0.789952	1	0.49954	1	1	1	1	1	1	1	1	1	1	1	1	0.00947758	0.803537	1	0.895401
Cluster 198	1	1	0.183923	1	0.107503	1	0.774159	1	0.79499	0.963932	1	1	1	1	0.911113	1	1	0.247611	0.949628	1	0.350314	1	1	1	1	1	1	1	1	1	1	1	0.825811	0.137107	0.652428	1	1
Cluster 199	0.700675	1	1	1	0.969059	0.724664	0.459283	2.3259e-05	0.719773	0.980496	1	0.580415	1	1	0.57775	0.904039	1	1	1	0.724664	1	0.179085	1	1	1	1	1	1	1	1	1	1	1	0.191878	1	1	1
Cluster 200	0.152283	0.466085	1	0.453312	1	0.236639	1	0.157644	1	1	1	1	0.768482	1	1	1	1	1	0.701642	0.382768	1	1	0.744799	0.78981	0.199429	1	1	1	1	1	0.854862	1	1	1	1	1	0.865316
Cluster 201	1	1	1	1	0.861139	0.142366	1	1.02271e-05	0.176039	0.347672	1	1	1	1	0.280874	0.785041	1	1	0.712025	0.292113	1	0.722032	0.795454	1	1	1	0.957672	1	1	0.914241	1	1	1	1	1	1	1
Cluster 202	0.0104126	1	1	0.454037	1	0.379887	1	0.68291	1	1	0.768482	0.788683	1	1	1	1	1	1	1	0.203483	1	1	0.970769	1	0.134969	0.684356	1	1	1	1	1	1	1	1	1	0.970444	0.980496
Cluster 203	0.605179	0.955791	1	0.606964	1	0.481389	1	0.000316838	0.784778	0.927046	1	1	0.651827	1	0.893601	0.918417	1	1	0.528828	0.313655	1	1	0.495747	1	1	1	1	1	1	0.925384	1	1	1	1	1	1	1
Cluster 204	7.13621e-07	0.816415	1	0.806928	1	0.445936	1	1	1	1	1	0.269647	1	0.407378	1	1	1	1	1	0.275155	1	0.913926	0.321058	0.755171	0.00867141	1	1	1	0.41924	0.617455	1	1	0.910408	1	1	1	1
Cluster 205	0.000878088	0.955791	1	0.870647	1	0.671385	1	0.00054547	0.807834	1	0.621016	0.795454	1	1	1	0.816564	1	1	1	0.25295	1	0.961302	0.805197	1	0.351454	1	1	1	1	1	1	1	1	1	1	1	1
Cluster 206	0.0055237	0.302876	1	1	1	0.914668	1	1	1	1	0.914668	0.619415	1	1	1	1	1	1	1	0.158034	1	1	1	0.258956	0.051918	1	1	0.146566	1	1	1	1	1	0.89698	0.922305	0.76863	1
Cluster 207	0.0431272	0.807834	1	1	1	0.81405	1	0.000307128	1	1	1	0.860869	1	1	1	0.933138	1	1	1	1	1	1	0.805902	0.203919	0.207718	1	1	0.558572	1	1	1	1	1	1	1	0.911113	1
Cluster 208	0.28039	1	1	0.818644	1	0.251646	0.603253	0.684485	1	1	0.932908	0.784778	1	1	0.970693	1	0.658256	0.529247	0.552439	0.124683	1	1	0.483125	0.352668	0.046285	1	1	1	1	0.984469	1	1	1	0.242747	0.220934	1	0.205729
Cluster 209	0.0703876	0.651827	1	0.794578	0.977017	1	1	0.00958206	1	1	0.454303	0.26511	1	1	1	1	0.836823	1	1	0.182671	1	1	0.147655	1	0.201426	1	1	0.865316	1	0.789952	0.795454	0.853951	0.721115	1	1	0.399733	1
Cluster 210	0.0173714	0.839909	1	1	1	0.728841	1	0.00112508	0.675006	0.791418	0.702531	0.0988744	1	1	0.928063	1	1	1	1	0.27384	1	1	0.510509	0.397285	0.00120111	1	1	1	1	1	1	1	1	1	1	1	1
Cluster 211	0.000226403	1	1	0.81405	1	1	1	1	1	1	1	0.330529	1	0.0712499	1	1	1	1	1	0.861673	1	1	1	1	0.0665207	1	1	0.768246	1	1	1	1	0.606964	1	1	1	1
Cluster 212	1	1	1	1	0.911153	1	1	0	0.279413	0.257105	0.740194	1	1	1	0.274958	0.311329	0.582965	0.558572	1	0.330079	1	0.79499	1	1	1	1	0.945625	1	1	1	1	1	1	0.954846	1	1	1
Cluster 213	0.00150764	1	1	0.601096	1	0.141572	1	1	1	1	1	0.375333	0.670312	1	1	1	1	1	0.587056	0.74603	1	1	0.9572	0.924973	0.0804504	1	1	1	1	1	1	1	1	1	1	1	1
Cluster 214	1	1	0.824438	1	0.213553	0.466745	0.612218	0.203483	0.192185	0.528828	1	1	1	1	0.275237	1	0.385668	0.275155	0.529247	1	1	0.812857	0.987152	1	1	1	0.721737	1	1	0.893601	1	0.797557	1	0.502478	0.779175	1	0.997142
Cluster 215	0.000671407	1	1	1	0.6779	0.925369	1	0.000720585	1	1	0.712025	0.64607	1	1	0.814245	1	1	1	0.485776	0.933138	1	1	1	0.376588	0.0752263	0.352125	1	1	1	1	1	1	1	0.970387	1	1	1
Cluster 216	0.192185	0.806928	1	0.258413	1	0.0519869	1	0.00430022	0.971702	1	0.818644	0.707712	1	1	0.935378	0.254465	1	1	1	0.302262	1	0.855993	0.904969	0.15078	0.0489616	1	1	1	1	1	1	1	1	1	1	1	1
Cluster 217	1.91939e-06	1	1	0.378145	1	1	1	1	1	1	0.784778	0.333649	0.923112	0.525451	1	1	1	1	1	1	0.948099	1	1	1	0.692131	0.948164	1	1	1	1	1	1	0.821839	1	1	1	0.652474
Cluster 218	0.0182438	0.935378	1	0.87904	1	0.773973	1	0.000833869	0.816564	1	1	0.564712	1	1	0.479416	0.486758	0.3915	1	1	0.585692	1	0.663246	1	0.827647	0.0123814	1	1	1	1	1	1	0.789824	1	0.714022	0.981058	1	1
Cluster 219	0.000316838	1	1	0.745741	1	0.476263	1	1	1	1	0.700675	0.668901	1	0.473964	1	1	1	1	1	0.943613	1	1	1	1	0.345686	0.780703	1	1	1	1	0.946105	1	0.985818	1	1	1	0.945625
Cluster 220	1	1	0.753577	1	0.360399	1	0.630425	0.505182	0.728841	1	1	1	1	1	0.807834	0.847044	0.275155	0.158034	0.486372	1	0.336027	1	1	1	1	1	1	1	1	1	0.796433	1	1	0.0804504	0.34586	1	1
Cluster 221	0.0590826	0.209015	1	1	1	0.302562	0.533484	0.00101167	0.328137	0.419157	0.282682	0.572829	0.932064	1	1	0.878585	1	1	0.380226	0.229514	1	1	0.98173	1	0.985892	1	1	0.84979	1	1	1	1	1	1	1	0.935378	1
Cluster 222	0.0703876	1	1	1	1	1	1	1	1	1	1	0.365955	1	0.887198	1	1	1	1	1	0.795315	1	1	0.784778	0.127283	0.0200455	0.848066	1	1	1	1	1	1	1	1	1	1	1
Cluster 223	0.0486531	0.485776	1	0.652474	1	1	1	1	1	1	0.368219	0.683767	1	1	1	1	1	1	0.565287	0.148357	1	1	0.818564	1	1	1	1	0.616536	1	1	1	1	0.970387	1	1	0.962987	1
Cluster 224	0.352752	1	1	1	1	0.137107	1	4.57622e-05	0.749507	0.958743	0.658256	0.787223	0.660928	1	0.52576	1	1	1	0.880051	0.4697	0.606267	0.980496	0.419112	1	1	1	1	1	0.988838	1	1	1	1	1	1	1	0.696524
Cluster 225	0.124689	0.818644	1	0.539448	1	0.486377	1	1.41002e-05	1	1	1	1	0.999825	1	0.678759	0.70653	0.970776	1	0.774159	0.810477	1	1	0.89518	1	0.533595	1	1	0.921298	1	1	1	1	1	1	0.970776	0.924973	1
Cluster 226	1	1	1	0.641155	0.68291	1	1	0.224323	0.955791	1	1	1	1	1	0.531693	0.334819	1	0.927964	1	1	0.914668	1	1	0.0794217	0.76991	0.967107	1	1	1	1	0.988838	1	1	0.41646	1	0.81405	1
Cluster 227	1	1	0.830341	1	0.0943428	1	1	0.164095	0.393117	0.784778	1	1	1	1	0.316638	1	0.884976	0.3955	0.834596	1	0.790808	1	1	1	1	0.814596	1	1	1	1	1	1	1	0.265681	1	1	1
Cluster 228	1	1	0.87391	1	0.273966	1	1	0.375333	0.671744	0.903972	1	1	1	1	0.717217	1	0.914668	0.181922	1	1	0.79499	1	1	1	1	0.962508	1	1	1	1	0.841957	0.792573	1	0.219269	0.670655	1	1
Cluster 229	0.000807264	1	1	1	1	1	1	1	1	1	0.473638	0.294469	1	0.511549	1	1	1	0.761432	1	0.933852	1	1	1	0.745012	0.127283	0.968859	1	1	1	1	0.280584	1	0.900755	1	1	1	1
Cluster 230	0.613315	1	1	0.707712	1	0.574023	0.818644	0.0800845	1	1	0.87391	1	1	1	1	0.74603	1	0.705407	1	0.617257	0.853414	1	0.288718	1	0.928616	1	1	0.82573	0.777912	1	1	1	1	1	1	1	0.496296
Cluster 231	0.375333	1	1	1	0.525451	0.107041	0.279413	0.000535468	0.251955	0.508846	1	0.941191	1	1	0.502478	1	0.308528	0.885305	0.718753	0.927964	1	0.582143	1	0.27384	0.360399	0.925369	1	1	1	1	1	1	1	1	1	1	0.699487
Cluster 232	0.000174027	0.659428	1	1	1	0.58744	1	1	1	1	0.318557	0.468599	0.893601	0.796173	1	1	1	1	1	0.149357	1	1	0.847044	0.468839	0.0114072	1	1	0.914668	1	1	1	1	1	1	1	1	1
Cluster 233	0.102961	1	1	1	1	1	1	1	0.95576	0.791474	0.288001	0.123517	0.806928	0.724664	1	1	0.912092	1	1	0.0752736	1	1	1	0.511549	0.00681394	1	1	1	1	1	1	1	1	1	1	1	0.475636
Cluster 234	0.0716024	0.960687	1	0.712025	1	0.533595	1	0.00667006	0.663246	0.702531	1	0.783489	0.315213	1	0.928063	0.914668	0.98173	1	1	0.328137	1	1	0.051918	1	0.29335	1	1	1	1	1	1	1	1	1	1	1	1
Cluster 235	0.206712	1	1	1	1	0.668891	1	0.00101167	0.41924	0.775451	1	0.791474	0.568725	1	0.892515	0.747303	1	1	0.784778	0.109049	1	1	0.319405	1	0.610668	1	1	1	1	1	1	1	1	1	0.860869	1	1
Cluster 236	2.5535e-05	1	1	0.238121	1	1	1	1	1	1	0.621016	0.419635	0.957672	0.585692	1	1	1	1	1	0.171006	1	1	1	1	0.933739	0.280707	1	1	1	1	1	1	1	1	1	1	1
Cluster 237	0.262786	0.892515	1	0.806928	1	0.72919	1	4.61648e-05	0.82573	1	0.531625	0.70653	1	1	0.975436	0.828207	0.935378	1	1	0.449237	1	0.932266	0.79499	1	0.308368	1	1	1	0.867873	1	1	1	1	1	0.958339	1	1
Cluster 238	1	1	0.948164	1	0.601096	1	0.528828	0.000135427	0.352934	0.632833	1	1	1	1	0.502692	0.680999	0.753597	0.239985	1	1	1	1	1	1	1	1	1	1	1	1	1	1	1	0.499419	0.916831	1	1
Cluster 239	0.0441586	1	1	0.610668	0.536931	0.598157	1	0.468599	1	1	1	0.371931	1	1	1	1	1	0.68444	0.98926	0.107293	0.957887	1	0.71726	1	0.123684	1	1	1	1	1	1	1	1	0.934779	1	1	1
Cluster 240	1	0.949532	1	0.774262	0.848066	0.70348	1	7.76246e-07	0.792573	0.715082	0.841957	1	1	1	1	0.801477	1	1	0.902944	0.789013	1	1	0.890748	1	0.807834	1	1	0.805902	1	1	1	1	0.836906	1	1	1	1
Cluster 241	0.120401	1	1	0.29335	1	0.962508	1	2.91793e-06	1	1	0.514674	1	1	1	1	0.980496	1	1	0.744605	1	0.96223	1	0.652759	1	1	1	1	0.909003	1	1	1	1	1	1	1	1	1
Cluster 242	0.668608	1	1	0.883064	1	0.305751	1	4.57622e-05	1	1	1	1	1	1	1	1	1	1	0.493394	0.394437	1	1	0.157274	1	0.775451	1	1	1	1	1	1	1	1	1	1	1	1
Cluster 243	0.020055	1	1	1	1	0.585692	1	0.000535468	1	1	0.891541	0.158893	0.975436	0.789898	1	0.406006	1	0.906895	1	0.100003	1	1	0.496296	1	0.348286	1	1	1	1	1	1	1	1	1	0.808326	1	1
Cluster 244	0.0051305	0.931051	1	1	1	0.665312	1	0.282682	1	1	0.744799	0.829405	1	1	1	1	1	1	0.762401	0.684903	1	1	0.742524	0.632833	0.0732578	1	1	1	1	1	1	1	1	1	1	1	1
Cluster 245	1	1	0.724664	1	0.00708112	0.794202	0.854887	0.0851506	0.137107	0.30815	1	1	1	1	0.317814	0.818644	0.231596	0.206845	0.62346	1	0.970776	1	0.525451	1	1	1	0.982274	1	0.868754	1	1	1	1	0.466745	0.727621	1	1
Cluster 246	0.359625	0.605179	1	1	0.0425161	1	1	1	1	1	0.982651	1	1	0.310029	1	1	0.988838	1	0.623804	1	1	1	1	1	0.811358	0.8188	1	1	1	1	0.210412	1	0.777912	1	1	1	1
Cluster 247	0.00105073	0.906895	1	1	1	1	1	0.678442	1	1	0.011081	0.329488	0.736788	1	1	1	1	1	1	0.0657072	1	1	1	0.103201	0.0023486	1	0.658737	0.851089	1	1	1	1	1	1	1	1	1
Cluster 248	1	1	0.509365	0.449237	0.31414	0.121504	1	0.0230468	0.296438	0.434081	1	1	1	1	0.509365	0.790808	0.509169	0.348119	0.56412	1	0.744799	0.948164	0.749798	1	1	1	1	1	0.915929	1	1	1	1	0.927964	0.885305	1	1
Cluster 249	1	1	0.814464	1	0.871473	1	1	0.00234478	0.795454	0.93615	1	1	1	1	0.289244	0.443918	1	1	1	1	1	1	1	1	1	1	0.928063	1	1	1	0.96253	0.0669934	1	0.373116	0.753577	0.913207	1
Cluster 250	0.4352	1	1	1	1	1	0.70348	0.051918	0.852766	1	1	1	0.980496	1	0.616536	0.11581	0.911623	1	1	0.862693	1	0.835784	1	1	0.705625	0.990591	1	0.842608	1	1	1	0.892515	1	0.933852	0.684937	1	1
Cluster 251	0.00507599	1	1	0.514674	1	0.220311	1	0.0851506	1	1	1	0.255675	1	1	1	1	1	1	1	0.36882	1	1	0.724664	0.893601	0.248885	1	1	1	1	1	1	0.542029	0.637556	1	1	1	1
Cluster 252	0.0182438	1	1	0.485776	1	0.606964	0.536282	0.182905	1	1	1	1	1	1	1	1	1	0.700675	0.0815158	0.533484	1	1	1	0.798783	0.117671	1	1	0.463592	1	1	1	1	1	0.549468	1	0.814464	1
Cluster 253	2.39484e-06	1	1	1	1	0.776458	1	0.000118217	1	1	1	0.759808	1	1	1	1	0.688067	1	0.584016	0.327035	1	1	1	0.84979	0.0903263	1	1	1	1	1	0.712025	1	1	1	1	1	1
Cluster 254	0.00603942	0.722032	1	0.585692	1	0.406006	1	0.164095	1	1	0.806928	0.675006	1	0.49031	1	1	1	1	1	0.325716	1	1	0.527713	0.79499	0.0333964	1	1	1	1	1	1	1	1	1	1	1	1
Cluster 255	1	1	1	1	0.24135	1	0.602628	4.57622e-05	0.470244	0.74603	1	1	1	1	0.694436	0.413599	0.378145	0.742524	0.880857	1	0.141235	1	1	1	1	0.784778	1	1	1	1	0.496237	1	1	0.456351	0.209563	1	1
Cluster 256	5.44988e-06	0.652428	1	1	1	0.651827	1	0.396646	0.855825	1	0.702777	0.148366	1	0.401426	1	1	0.477001	1	1	0.0304772	1	0.431367	1	0.602751	0.0496581	1	1	1	1	1	1	1	1	0.949628	0.706539	1	1
Cluster 257	0.600239	1	1	1	1	0.957672	1	2.32342e-06	0.797567	0.700675	0.864602	0.585692	1	1	0.652474	0.775451	1	1	0.795454	0.275445	1	0.867129	1	1	1	0.892237	1	1	1	1	1	1	1	1	0.805902	1	1
Cluster 258	0.289672	0.463974	0.584016	0.960687	0.371324	0.75144	1	0.0944126	1	1	0.952463	0.188968	1	1	0.627471	0.986292	0.308368	0.749586	1	0.0689443	1	1	0.613458	1	1	0.700675	1	0.679285	1	1	0.0851506	0.930182	1	0.250931	1	1	1
Cluster 259	1	1	0.684903	1	0.0912731	1	1	1	0.313655	0.587056	1	1	1	0.933852	0.839569	1	0.796433	0.157644	0.763614	1	1	1	1	1	0.641155	1	1	0.452858	1	1	1	0.982569	0.57775	0.777762	1	1	0.82573
Cluster 260	9.83975e-06	1	1	0.25295	1	1	1	0.292113	1	1	1	0.606964	1	0.671744	1	1	1	1	1	0.61035	1	1	0.993589	1	0.482441	1	1	0.639196	1	1	1	1	0.9572	1	1	1	1
Cluster 261	6.57036e-06	0.946105	1	1	1	0.756226	1	2.00932e-06	1	1	0.587056	0.28039	0.970776	0.186708	1	1	1	1	0.858957	0.0834018	1	1	0.962258	1	0.358321	1	1	1	1	1	1	1	1	1	1	1	1
Cluster 262	0.0378057	1	1	1	1	1	1	0.0933989	1	1	0.87391	0.416341	0.902084	0.777726	0.914241	1	0.952463	1	1	0.31453	0.892526	1	0.784864	1	1	0.948164	1	1	1	0.888166	1	1	1	1	1	0.970261	1
Cluster 263	0.00958206	1	1	0.705018	1	0.360224	1	0.194158	1	1	0.602498	0.258413	1	1	1	1	1	1	1	0.192185	1	1	1	1	1	1	1	1	0.807834	0.724664	1	1	1	1	1	1	1
Cluster 264	3.45372e-06	1	1	0.443812	1	1	1	1	1	1	0.810477	0.896034	1	0.533484	1	1	1	0.699487	1	0.602509	0.928063	1	1	0.52657	0.275237	0.911623	0.848066	1	1	1	0.799856	1	1	1	1	1	1
Cluster 265	0.262571	0.860869	1	1	1	1	1	2.82687e-05	0.772721	1	1	1	0.830983	1	0.986292	0.814464	1	1	1	0.0499831	0.773729	1	0.911153	1	0.806315	1	1	1	1	1	1	0.780703	1	0.74603	1	0.36524	1
Cluster 266	0.00405169	1	1	1	1	0.617805	1	0	1	1	1	0.799856	0.613458	1	1	0.98538	1	1	0.985818	0.104086	1	1	1	1	0.250247	1	1	0.988838	0.320088	1	1	1	1	1	1	1	1
Cluster 267	1	0.933138	0.984469	1	0.865316	1	1	1.40587e-05	0.642114	0.790808	1	1	1	1	0.529247	0.76863	1	1	1	1	1	0.933852	1	1	1	0.795315	0.743397	1	1	1	0.791418	0.791844	1	0.48261	0.71988	0.691842	1
Cluster 268	0.08217	0.824001	1	1	1	0.472609	1	0.605179	1	1	1	1	0.763686	1	1	0.584016	1	1	0.711169	0.641155	1	0.791418	1	0.749798	0.351868	1	1	0.730826	1	1	1	1	1	0.714022	1	0.970387	1
Cluster 269	0.00218594	1	1	1	1	1	1	1	1	1	0.556902	0.756917	0.818644	0.416714	1	1	1	1	1	0.397285	1	1	0.158196	0.855015	0.238121	0.323363	1	0.724664	0.963362	1	1	1	1	1	1	1	1
Cluster 270	0.0333964	1	1	1	1	0.790808	1	2.14705e-05	0.641155	1	0.750003	0.481389	0.564786	1	1	0.870247	0.784864	1	1	0.388491	1	1	0.880051	1	0.275445	1	1	1	0.944258	1	1	1	1	1	0.865423	1	1
Cluster 271	0.031074	1	1	0.652428	1	1	1	1	1	1	0.960162	0.791418	1	0.702531	1	1	1	1	1	1	1	1	1	1	0.952463	1	1	1	1	1	1	1	0.255851	1	0.51918	0.954618	1
Cluster 272	0.000276492	1	1	1	1	0.4712	1	0.0698677	1	1	1	0.795454	0.812857	1	1	0.498467	1	1	1	0.526802	1	1	0.625198	0.791418	0.193693	1	1	1	1	1	1	1	1	1	1	0.485776	1
Cluster 273	4.84867e-05	1	1	1	1	1	1	0.0102563	0.52657	0.657953	0.500233	0.15614	0.600239	1	0.791418	0.81691	1	1	1	0.176336	1	0.651782	0.893601	0.971702	0.164095	1	1	1	0.791295	0.798457	1	1	1	1	1	1	1
Cluster 274	1	1	0.784376	1	0.00803345	1	0.57188	0.00806393	0.0137792	0.0943428	1	1	1	1	0.231576	0.406006	0.690301	0.252124	1	1	1	0.376588	1	1	1	1	0.855532	1	1	1	1	0.863441	1	0.64607	0.456974	1	1
Cluster 275	9.81793e-06	1	1	1	1	0.787602	1	7.23881e-05	1	1	0.406213	0.20492	0.443918	1	1	1	1	1	1	0.02961	1	1	0.176313	0.910448	0.158026	1	1	0.825275	1	1	1	1	1	1	1	1	1
Cluster 276	0.753577	1	1	0.684485	0.527586	1	1	1.86447e-05	1	1	1	1	0.984469	0.36882	1	0.783489	1	1	1	1	1	0.863259	1	1	1	1	1	1	1	1	1	1	1	1	1	1	0.51258
Cluster 277	0.000353284	1	1	0.755171	1	0.529838	1	0.203483	1	1	0.820663	0.481788	1	1	1	0.986292	1	1	1	0.779649	1	1	0.299402	0.822213	0.0979071	1	1	1	0.777912	1	1	1	1	1	1	1	1
Cluster 278	0.69001	0.911153	1	0.238121	1	1	1	0.00430261	0.755709	1	1	1	1	1	1	1	1	1	1	0.81405	0.634037	1	1	0.146786	0.210412	1	1	0.793245	1	1	1	1	1	1	1	0.262571	1
Cluster 279	0.00603942	0.602549	1	1	1	1	1	0.538294	1	1	0.574023	0.241063	1	0.485712	1	1	1	1	0.961671	0.424532	1	0.791418	0.57775	0.422212	0.102961	1	1	1	1	1	1	1	1	1	1	1	1
Cluster 280	8.46137e-10	1	1	0.820663	1	1	1	1	1	1	0.275237	0.197954	0.785775	0.174273	1	1	1	1	1	0.128447	1	1	1	1	0.104086	0.887198	1	0.684485	1	1	1	1	1	1	1	1	1
Cluster 281	1	1	0.780703	1	0.046285	1	0.584016	1	1	1	1	1	1	1	0.70653	0.818644	0.521205	0.0716024	1	1	0.561799	0.917044	1	0.818631	1	1	1	1	1	1	1	0.419157	1	0.29335	0.358321	1	1
Cluster 282	0.767357	1	0.137107	0.327845	0.865822	1	1	0.0772826	1	1	1	1	1	1	0.700023	1	1	0.376588	1	1	1	1	0.493394	1	1	1	1	0.508907	1	1	1	1	1	0.232215	1	0.783489	1
Cluster 283	0.15614	1	1	0.287627	1	1	1	0.0137745	1	1	1	0.600239	1	1	1	1	1	1	0.700675	0.903563	0.805902	1	0.962987	0.509365	0.00426444	0.6779	1	0.870535	1	1	1	1	1	0.949628	1	1	1
Cluster 284	1	0.914668	1	1	0.33939	1	1	0.617071	0.335081	0.570749	1	1	1	0.796204	0.28097	1	0.371725	0.907323	1	1	1	0.805902	1	0.89518	1	0.378798	0.470301	1	1	1	0.76863	0.642114	1	0.345686	1	1	1

## Sheet: Legend
Variable
Cluster A	Positive for cluster A/negative for cluster B
AGE	Age in months
SEX	Gender (1 = male)
TEMP	Temperature on admission
GLUCONADM	Glucose on admission
Died	Died (yes/no)
APARASIT	Admission parasitemia (p/uL)
AHCT	Admission hematocrit
AHB	Admission hemoglobin
WBC count	White Blood Cell Count
PLATELET	Platelet Count
FEVERDUR	Duration of fever prior to admission
CONVDUR	Duration of convulsions prior to admisson
BEDNET	Did the patient use bednets?
HXLA	History of lumafantrine/artemisinin
HXANTIMA	Histor of any antimalarial
RESPDistress	Was the patient in respiratory distress (yes/no)
LACTATE	Lactate on admission
HIVRESULTS	Was the patient HIV positive (yes/no)
RETINOPATHY	Did the patient have retinopathy (yes/no)
edema	Brain swell on MRI
Hets	Number of mixed infections based on molecular barcode analysis
Gametocytes.Binary	Yes/no gametocytes in circulation
Gametocytes.Continuous	# of gametocytes in circulation
PULSE	Pulse on admission
BP	Systolic blood pressure on admission
RESP	Respiratory rate on admission
WT	weight on admission
HT	height on admission
OPENCSF	opening cerebrospinal fluid height on lumbar puncture
LIVER	Liver (cm below ribs)
SPLEEN	Spleen (cm below ribs)
FITSONADM	Seizures on admission (yes/no)
FITSAFT	Seizures after admission (yes/no)
CC.Abn	Corpus callosum abnormal on MRI (yes/no)
PVWM.Abn	Periventricular white matter abnorma on MRI (yes/no)
